# Supplementary material for: Multi-layered proteomic analyses decode compositional and functional effects of cancer mutations on kinase complexes
Source: Nat Commun. 2020 Jul 16;11:3563. doi: 10.1038/s41467-020-17387-y (PMC7366679; doi:10.1038/s41467-020-17387-y)
Supplement: Supplementary file 4 — Source data [file 41467_2020_17387_MOESM4_ESM.xlsx]

## Sheet: Information
	Data Source file
	Multi-layered proteomic analyses decode compositional and functional effects of cancer mutations on kinase complexes
	Mehnert et al.

## Sheet: Figure_2
Figure_2
AP_MS (spectral counts)																							BioID-MS (spectral counts)
Accession Number	Protein	Protein Coverage (in %)	DDB1_BIOL_1	DDB1_BIOL_2	DDB1_BIOL_3	UBR5_BIOL_1	UBR5_BIOL_2	UBR5_BIOL_3	VPRBP_BIOL_1	VPRBP_BIOL_2	VPRBP_BIOL_3				Accession Number	Protein	Protein Coverage (in %)	Dyrk2_BIOL_1	Dyrk2_BIOL_2	Dyrk2_BIOL_3			Accession Number	Protein	Protein Coverage (in %)	Dyrk2_BIOL_1	Dyrk2_BIOL_2	Dyrk2_BIOL_3		Accession Number	Protein Coverage (in %)	Protein	VPRBP_PLUS_1	VPRBP_PLUS_2	VPRBP_PLUS_3		Accession Number	Protein Coverage (in %)	Protein	DDB1_PLUS_1	DDB1_PLUS_2	DDB1_PLUS_3		Accession Number	Protein	Protein Coverage (in %)	UBR5_BIOL_1	UBR5_BIOL_2	UBR5_BIOL_3
O95071	E3 ubiquitin-protein ligase UBR5 OS=Homo sapiens OX=9606 GN=UBR5 PE=1 SV=2	33.0475				187	353	296	2	3	1				O95071	E3 ubiquitin-protein ligase UBR5 OS=Homo sapiens OX=9606 GN=UBR5 PE=1 SV=2	41.2647	63	72	87			Q13085	Acetyl-CoA carboxylase 1 OS=Homo sapiens OX=9606 GN=ACACA PE=1 SV=2	77.7067	284	284	275		P21333	73.215	Filamin-A OS=Homo sapiens GN=FLNA PE=1 SV=4	377	378	383		P21333	75.3683	Filamin-A OS=Homo sapiens GN=FLNA PE=1 SV=4	383	359	392		A8MUU1	Putative fatty acid-binding protein 5-like protein 3 OS=Homo sapiens GN=FABP5P3 PE=5 SV=1	20.7921	1	1	1
P04264	Keratin, type II cytoskeletal 1 OS=Homo sapiens OX=9606 GN=KRT1 PE=1 SV=6	62.2671	51	34	44	49	50	71	44	45	37				Q92630	Dual specificity tyrosine-phosphorylation-regulated kinase 2 OS=Homo sapiens GN=DYRK2 PE=1 SV=3	76.0399	60	74	84			P21333	Filamin-A OS=Homo sapiens OX=9606 GN=FLNA PE=1 SV=4	72.2327	275	267	242		Q13085	83.035	Acetyl-CoA carboxylase 1 OS=Homo sapiens GN=ACACA PE=1 SV=2	351	356	351		Q13085	80.3069	Acetyl-CoA carboxylase 1 OS=Homo sapiens GN=ACACA PE=1 SV=2	319	303	309		ALDOA_RABIT	sp ALDOA_RABIT	18.8889	4	4	2
P35908	Keratin, type II cytoskeletal 2 epidermal OS=Homo sapiens OX=9606 GN=KRT2 PE=1 SV=2	71.518	35	18	26	43	49	69	27	32	26				P11498	Pyruvate carboxylase, mitochondrial OS=Homo sapiens OX=9606 GN=PC PE=1 SV=2	56.2818	53	70	66			Q92630	Dual specificity tyrosine-phosphorylation-regulated kinase 2 OS=Homo sapiens GN=DYRK2 PE=1 SV=3	79.2013	209	194	181		Q9Y4B6	46.7817	Protein VPRBP OS=Homo sapiens GN=VPRBP PE=1 SV=3	247	265	249		P49327	69.3748	Fatty acid synthase OS=Homo sapiens GN=FASN PE=1 SV=3	220	213	221		BGAL_ECOLI	sp BGAL_ECOLI	4.49219		1	2
P35908	RecName: Full=Keratin, type II cytoskeletal 2 epidermal; AltName: Full=Cytokeratin-2e; Short=CK-2e; AltName: Full=Epithelial keratin-2e; AltName: Full=Keratin-2 epidermis; AltName: Full=Keratin-2e; Short=K2e; AltName: Full=Type-II keratin Kb2;	71.7829	33	17	26	43	49	69	27	32	26				P04264	Keratin, type II cytoskeletal 1 OS=Homo sapiens OX=9606 GN=KRT1 PE=1 SV=6	71.118	55	68	57			P49792	E3 SUMO-protein ligase RanBP2 OS=Homo sapiens OX=9606 GN=RANBP2 PE=1 SV=2	65.4777	188	174	164		P49327	68.0605	Fatty acid synthase OS=Homo sapiens GN=FASN PE=1 SV=3	223	221	220		Q16531	62.7193	DNA damage-binding protein 1 OS=Homo sapiens GN=DDB1 PE=1 SV=1	109	101	113		C9JLW8	Mapk-regulated corepressor-interacting protein 1 OS=Homo sapiens GN=FAM195B PE=1 SV=1	50.5155	3	4	4
P13645	RecName: Full=Keratin, type I cytoskeletal 10; AltName: Full=Cytokeratin-10; Short=CK-10; AltName: Full=Keratin-10; Short=K10;	49.2411	35	23	33	42	61	65	27	30	24				P04264	RecName: Full=Keratin, type II cytoskeletal 1; AltName: Full=67 kDa cytokeratin; AltName: Full=Cytokeratin-1; Short=CK-1; AltName: Full=Hair alpha protein; AltName: Full=Keratin-1; Short=K1; AltName: Full=Type-II keratin Kb1;	71.118	54	66	56			O95071	E3 ubiquitin-protein ligase UBR5 OS=Homo sapiens OX=9606 GN=UBR5 PE=1 SV=2	51.4469	142	133	141		Q16531	58.7719	DNA damage-binding protein 1 OS=Homo sapiens GN=DDB1 PE=1 SV=1	111	98	106		P35579	46.5306	Myosin-9 OS=Homo sapiens GN=MYH9 PE=1 SV=4	82	80	76		DECOY_O76083	High affinity cGMP-specific 3',5'-cyclic phosphodiesterase 9A OS=Homo sapiens GN=PDE9A PE=1 SV=1	1.18044	2	2	2
P11182	Lipoamide acyltransferase component of branched-chain alpha-keto acid dehydrogenase complex, mitochondrial OS=Homo sapiens OX=9606 GN=DBT PE=1 SV=3	77.5934	45	38	41	39	63	52	40	40	45				P00761	SWISS-PROT:P00761 TRYP_PIG Trypsin - Sus scrofa (Pig).	39.3939	22	52	55			P49327	Fatty acid synthase OS=Homo sapiens OX=9606 GN=FASN PE=1 SV=3	60.1354	111	108	113		P11498	68.0815	Pyruvate carboxylase, mitochondrial OS=Homo sapiens GN=PC PE=1 SV=2	106	104	103		Streptactin	44.2623	IBA	82	143	116		DECOY_Q09013	Myotonin-protein kinase OS=Homo sapiens GN=DMPK PE=1 SV=3	1.11288	1	2	2
Q8WWM7	Ataxin-2-like protein OS=Homo sapiens OX=9606 GN=ATXN2L PE=1 SV=2	42.8837	21	22	19	45	48	48	33	34	34				P35908	Keratin, type II cytoskeletal 2 epidermal OS=Homo sapiens OX=9606 GN=KRT2 PE=1 SV=2	81.3772	45	51	50			P11498	Pyruvate carboxylase, mitochondrial OS=Homo sapiens OX=9606 GN=PC PE=1 SV=2	70.6282	102	96	93		P05165	68.8187	Propionyl-CoA carboxylase alpha chain, mitochondrial OS=Homo sapiens GN=PCCA PE=1 SV=4	93	95	89		P11498	70.4584	Pyruvate carboxylase, mitochondrial OS=Homo sapiens GN=PC PE=1 SV=2	81	85	87		DECOY_Q8WZ42	Titin OS=Homo sapiens OX=9606 GN=TTN PE=1 SV=4	0.981077	4	8	2
P08670	Vimentin OS=Homo sapiens OX=9606 GN=VIM PE=1 SV=4	69.9571	28	45	32	32	42	38	40	29	36				P0DMV8	Heat shock 70 kDa protein 1A OS=Homo sapiens OX=9606 GN=HSPA1A PE=1 SV=1	67.7067	46	46	50			P05165	Propionyl-CoA carboxylase alpha chain, mitochondrial OS=Homo sapiens GN=PCCA PE=1 SV=4	70.3297	77	73	82		P05166	80.5195	Propionyl-CoA carboxylase beta chain, mitochondrial OS=Homo sapiens GN=PCCB PE=1 SV=3	89	84	90		P05165	70.8791	Propionyl-CoA carboxylase alpha chain, mitochondrial OS=Homo sapiens GN=PCCA PE=1 SV=4	78	74	77		DECOY_Q9Y6J0	Calcineurin-binding protein cabin-1 OS=Homo sapiens GN=CABIN1 PE=1 SV=1	0.36036	2	2	2
P0DMV8	Heat shock 70 kDa protein 1A OS=Homo sapiens OX=9606 GN=HSPA1A PE=1 SV=1	69.2668	53	49	51	33	52	37	121	90	85				Q00610	Clathrin heavy chain 1 OS=Homo sapiens OX=9606 GN=CLTC PE=1 SV=5	42.0896	46	52	45			P0DMV8	Heat shock 70 kDa protein 1A OS=Homo sapiens OX=9606 GN=HSPA1A PE=1 SV=1	74.883	81	93	80		P35579	45.051	Myosin-9 OS=Homo sapiens GN=MYH9 PE=1 SV=4	85	78	81		Q09666	42.6655	Neuroblast differentiation-associated protein AHNAK OS=Homo sapiens GN=AHNAK PE=1 SV=2	74	70	92		DHE3_BOVIN	sp DHE3_BOVIN	2.86738	1	1
P02533	RecName: Full=Keratin, type I cytoskeletal 14; AltName: Full=Cytokeratin-14; Short=CK-14; AltName: Full=Keratin-14; Short=K14;	40.0424	10	5	12	20	17	33	17	13	8				Q13813	Spectrin alpha chain, non-erythrocytic 1 OS=Homo sapiens OX=9606 GN=SPTAN1 PE=1 SV=3	35.0728	27	38	45			P68104	Elongation factor 1-alpha 1 OS=Homo sapiens OX=9606 GN=EEF1A1 PE=1 SV=1	69.0476	76	72	69		P0DMV8	70.3588	Heat shock 70 kDa protein 1A OS=Homo sapiens GN=HSPA1A PE=1 SV=1	82	77	75		P05166	82.3748	Propionyl-CoA carboxylase beta chain, mitochondrial OS=Homo sapiens GN=PCCB PE=1 SV=3	73	65	68		E9PAV3	Nascent polypeptide-associated complex subunit alpha, muscle-specific form OS=Homo sapiens OX=9606 GN=NACA PE=1 SV=1	2.02117	2	2	3
P13647	RecName: Full=Keratin, type II cytoskeletal 5; AltName: Full=58 kDa cytokeratin; AltName: Full=Cytokeratin-5; Short=CK-5; AltName: Full=Keratin-5; Short=K5; AltName: Full=Type-II keratin Kb5;	45.4237	6	5	9	23	19	29	13	14	8				P13645	RecName: Full=Keratin, type I cytoskeletal 10; AltName: Full=Cytokeratin-10; Short=CK-10; AltName: Full=Keratin-10; Short=K10;	60.0337	41	59	43			O15084	Serine/threonine-protein phosphatase 6 regulatory ankyrin repeat subunit A OS=Homo sapiens OX=9606 GN=ANKRD28 PE=1 SV=5	63.2479	77	58	66		P48643	75.4159	T-complex protein 1 subunit epsilon OS=Homo sapiens GN=CCT5 PE=1 SV=1	77	68	74		O75369	40.0077	Filamin-B OS=Homo sapiens GN=FLNB PE=1 SV=2	68	55	71		ENSEMBL:ENSBTAP00000038253	(Bos taurus) 63 kDa protein	13.0363	3	6	6
P08779	RecName: Full=Keratin, type I cytoskeletal 16; AltName: Full=Cytokeratin-16; Short=CK-16; AltName: Full=Keratin-16; Short=K16;	42.0719	8	4	12	17	18	28	15	9	6				P19338	Nucleolin OS=Homo sapiens OX=9606 GN=NCL PE=1 SV=3	38.3099	20	41	43			P05166	Propionyl-CoA carboxylase beta chain, mitochondrial OS=Homo sapiens OX=9606 GN=PCCB PE=1 SV=3	74.2115	64	65	64		P78371	74.5794	T-complex protein 1 subunit beta OS=Homo sapiens GN=CCT2 PE=1 SV=4	75	68	76		P68104	72.2944	Elongation factor 1-alpha 1 OS=Homo sapiens GN=EEF1A1 PE=1 SV=1	66	64	63		O00148	ATP-dependent RNA helicase DDX39A OS=Homo sapiens OX=9606 GN=DDX39A PE=1 SV=2	32.3185	9	8	7
ENSEMBL:ENSBTAP00000038253	(Bos taurus) 63 kDa protein	32.6733	14	13	15	18	19	27	16	13	13				P11142	Heat shock cognate 71 kDa protein OS=Homo sapiens OX=9606 GN=HSPA8 PE=1 SV=1	65.6347	36	39	40			P11142	Heat shock cognate 71 kDa protein OS=Homo sapiens OX=9606 GN=HSPA8 PE=1 SV=1	63.6223	65	59	58		Streptactin	44.2623	IBA	74	95	120		P0DMV8	70.8268	Heat shock 70 kDa protein 1A OS=Homo sapiens GN=HSPA1A PE=1 SV=1	65	63	73		O00193	Small acidic protein OS=Homo sapiens GN=SMAP PE=1 SV=1	9.28962	1	1	1
P02535-1	SWISS-PROT:P02535-1 Tax_Id=10090 Gene_Symbol=Krt10 Isoform 1 of Keratin, type I cytoskeletal 10	17.0175	7	6	8	14	23	26	10	8	6				Q16531	DNA damage-binding protein 1 OS=Homo sapiens OX=9606 GN=DDB1 PE=1 SV=1	42.1053	22	33	37			Q9HCC0	Methylcrotonoyl-CoA carboxylase beta chain, mitochondrial OS=Homo sapiens OX=9606 GN=MCCC2 PE=1 SV=1	74.6004	57	59	55		P50990	73.5401	T-complex protein 1 subunit theta OS=Homo sapiens GN=CCT8 PE=1 SV=4	71	68	68		P49792	33.1266	E3 SUMO-protein ligase RanBP2 OS=Homo sapiens GN=RANBP2 PE=1 SV=2	64	57	63		O00571	ATP-dependent RNA helicase DDX3X OS=Homo sapiens OX=9606 GN=DDX3X PE=1 SV=3	14.6526	8	7	5
P35527	Keratin, type I cytoskeletal 9 OS=Homo sapiens OX=9606 GN=KRT9 PE=1 SV=3	69.1814	20	22	23	16	12	26	21	23	16				StrepHA-Tag	sp StrepHA-Tag pTO_HA_StrepIII_GW_FRT_new	100	18	32	37			P07437	Tubulin beta chain OS=Homo sapiens OX=9606 GN=TUBB PE=1 SV=2	70.045	59	57	54		P11142	63.1579	Heat shock cognate 71 kDa protein OS=Homo sapiens GN=HSPA8 PE=1 SV=1	70	63	58		Q9HCC0	82.9485	Methylcrotonoyl-CoA carboxylase beta chain, mitochondrial OS=Homo sapiens GN=MCCC2 PE=1 SV=1	60	55	61		O00763	Acetyl-CoA carboxylase 2 OS=Homo sapiens OX=9606 GN=ACACB PE=1 SV=3	43.6127	88	83	88
P11142	Heat shock cognate 71 kDa protein OS=Homo sapiens OX=9606 GN=HSPA8 PE=1 SV=1	62.5387	49	50	50	30	39	23	102	92	91				Q01082	Spectrin beta chain, non-erythrocytic 1 OS=Homo sapiens OX=9606 GN=SPTBN1 PE=1 SV=2	30.203	23	39	34			P68371	Tubulin beta-4B chain OS=Homo sapiens OX=9606 GN=TUBB4B PE=1 SV=1	68.9888	55	56	53		Q99832	75.6906	T-complex protein 1 subunit eta OS=Homo sapiens GN=CCT7 PE=1 SV=2	68	70	68		Q9Y5K6	61.6588	CD2-associated protein OS=Homo sapiens GN=CD2AP PE=1 SV=1	60	53	63		O14654	Insulin receptor substrate 4 OS=Homo sapiens GN=IRS4 PE=1 SV=1	11.2967	6	8	6
P0CG47	Polyubiquitin-B OS=Homo sapiens OX=9606 GN=UBB PE=1 SV=1	61.5721	18	19	16	17	26	23	9	7	7				P05165	Propionyl-CoA carboxylase alpha chain, mitochondrial OS=Homo sapiens GN=PCCA PE=1 SV=4	51.3736	26	33	30			P46939	Utrophin OS=Homo sapiens OX=9606 GN=UTRN PE=1 SV=2	35.4209	53	55	51		Q9HCC0	77.9751	Methylcrotonoyl-CoA carboxylase beta chain, mitochondrial OS=Homo sapiens GN=MCCC2 PE=1 SV=1	67	68	70		P48643	75.0462	T-complex protein 1 subunit epsilon OS=Homo sapiens GN=CCT5 PE=1 SV=1	59	58	63		O15042	U2 snRNP-associated SURP motif-containing protein OS=Homo sapiens OX=9606 GN=U2SURP PE=1 SV=2	6.31681	5	5	5
P19338	Nucleolin OS=Homo sapiens OX=9606 GN=NCL PE=1 SV=3	35.2113	23	22	26	21	27	22	24	21	21				P07900	Heat shock protein HSP 90-alpha OS=Homo sapiens OX=9606 GN=HSP90AA1 PE=1 SV=5	58.1967	24	31	30			Streptavidin	(S.avidinii)	43.125	39	78	50		P40227	75.7062	T-complex protein 1 subunit zeta OS=Homo sapiens GN=CCT6A PE=1 SV=3	65	61	64		BGAL_ECOLI	67.4805	sp BGAL_ECOLI	58	60	60		O15235	28S ribosomal protein S12, mitochondrial OS=Homo sapiens OX=9606 GN=MRPS12 PE=1 SV=1	15.2174	2	1
Q5XQN5	SWISS-PROT:Q5XQN5 (Bos taurus) Keratin, type II cytoskeletal 5	33.777	5	5	5	20	12	22	8	10	9				P07814	Bifunctional glutamate/proline--tRNA ligase OS=Homo sapiens OX=9606 GN=EPRS PE=1 SV=5	36.9048	26	30	30			Q96RQ3	Methylcrotonoyl-CoA carboxylase subunit alpha, mitochondrial OS=Homo sapiens OX=9606 GN=MCCC1 PE=1 SV=3	61.2414	57	55	50		P68104	67.316	Elongation factor 1-alpha 1 OS=Homo sapiens GN=EEF1A1 PE=1 SV=1	63	65	58		P78371	72.8972	T-complex protein 1 subunit beta OS=Homo sapiens GN=CCT2 PE=1 SV=4	58	53	54		O43143	Pre-mRNA-splicing factor ATP-dependent RNA helicase DHX15 OS=Homo sapiens OX=9606 GN=DHX15 PE=1 SV=2	2.38994
Q3TTY5	SWISS-PROT:Q3TTY5 Tax_Id=10090 Gene_Symbol=Krt2 Keratin, type II cytoskeletal 2 epidermal	14.5686	7	8	7	10	10	22	6	9	7				P05166	Propionyl-CoA carboxylase beta chain, mitochondrial OS=Homo sapiens OX=9606 GN=PCCB PE=1 SV=3	61.7811	20	26	30			O15027	Protein transport protein Sec16A OS=Homo sapiens OX=9606 GN=SEC16A PE=1 SV=3	42.4048	44	40	48		O75369	39.5465	Filamin-B OS=Homo sapiens GN=FLNB PE=1 SV=2	61	67	62		P50990	73.3577	T-complex protein 1 subunit theta OS=Homo sapiens GN=CCT8 PE=1 SV=4	56	60	60		O43390	Heterogeneous nuclear ribonucleoprotein R OS=Homo sapiens OX=9606 GN=HNRNPR PE=1 SV=1	12.3223	4	4	2
P00761	SWISS-PROT:P00761 TRYP_PIG Trypsin - Sus scrofa (Pig).	41.9913	10	15	12	25	73	21	25	27	30				Streptavidin	(S.avidinii)	45.625	72	37	29			Q7Z3J3	RanBP2-like and GRIP domain-containing protein 4 OS=Homo sapiens OX=9606 GN=RGPD4 PE=2 SV=3	33.3333	58	52	47		Q96RQ3	65.3793	Methylcrotonoyl-CoA carboxylase subunit alpha, mitochondrial OS=Homo sapiens GN=MCCC1 PE=1 SV=3	58	59	55		Q96RQ3	64.9655	Methylcrotonoyl-CoA carboxylase subunit alpha, mitochondrial OS=Homo sapiens GN=MCCC1 PE=1 SV=3	53	55	57		O43684	Mitotic checkpoint protein BUB3 OS=Homo sapiens OX=9606 GN=BUB3 PE=1 SV=1	37.8049	8	7	5
P11498	Pyruvate carboxylase, mitochondrial OS=Homo sapiens OX=9606 GN=PC PE=1 SV=2	45.5857	24	24	20	31	31	21	33	41	41				Q14204	Cytoplasmic dynein 1 heavy chain 1 OS=Homo sapiens OX=9606 GN=DYNC1H1 PE=1 SV=5	21.6746	34	32	29			Q15154	Pericentriolar material 1 protein OS=Homo sapiens OX=9606 GN=PCM1 PE=1 SV=5	34.1897	50	49	46		P50991	70.5009	T-complex protein 1 subunit delta OS=Homo sapiens GN=CCT4 PE=1 SV=4	57	56	57		P11142	68.2663	Heat shock cognate 71 kDa protein OS=Homo sapiens GN=HSPA8 PE=1 SV=1	52	50	60		O43809	Cleavage and polyadenylation specificity factor subunit 5 OS=Homo sapiens OX=9606 GN=NUDT21 PE=1 SV=1	20.2643	1	2	2
Q00839	Heterogeneous nuclear ribonucleoprotein U OS=Homo sapiens OX=9606 GN=HNRNPU PE=1 SV=6	31.8788	11	17	10	18	14	20	10	16	13				Q8WWM7	Ataxin-2-like protein OS=Homo sapiens OX=9606 GN=ATXN2L PE=1 SV=2	31.907	25	28	29			P35579	Myosin-9 OS=Homo sapiens OX=9606 GN=MYH9 PE=1 SV=4	40.8673	49	51	45		P17987	77.6978	T-complex protein 1 subunit alpha OS=Homo sapiens GN=TCP1 PE=1 SV=1	53	61	59		P40227	71.3748	T-complex protein 1 subunit zeta OS=Homo sapiens GN=CCT6A PE=1 SV=3	50	45	45		O43823	A-kinase anchor protein 8 OS=Homo sapiens OX=9606 GN=AKAP8 PE=1 SV=1	2.89017	1	1	1
P08730-1	SWISS-PROT:P08730-1 Tax_Id=10090 Gene_Symbol=Krt13 Isoform 1 of Keratin, type I cytoskeletal 13	13.0435	7	3	6	10	11	20	8	8	6				Q9Y4B6	Protein VPRBP OS=Homo sapiens GN=VPRBP PE=1 SV=3	28.3344	24	28	28			Q13885	Tubulin beta-2A chain OS=Homo sapiens OX=9606 GN=TUBB2A PE=1 SV=1	60	49	48	45		P07437	71.6216	Tubulin beta chain OS=Homo sapiens GN=TUBB PE=1 SV=2	49	51	40		P07437	70.4955	Tubulin beta chain OS=Homo sapiens GN=TUBB PE=1 SV=2	48	45	47		O60506	Heterogeneous nuclear ribonucleoprotein Q OS=Homo sapiens OX=9606 GN=SYNCRIP PE=1 SV=2	6.42055	1	1	1
Streptavidin	(S.avidinii)	45.625	41	14	214	52	66	19	63	15	25				Q9NR30	Nucleolar RNA helicase 2 OS=Homo sapiens OX=9606 GN=DDX21 PE=1 SV=5	48.9144	19	28	28			Q8TEQ6	Gem-associated protein 5 OS=Homo sapiens OX=9606 GN=GEMIN5 PE=1 SV=3	55.9019	39	40	44		P49368	65.5046	T-complex protein 1 subunit gamma OS=Homo sapiens GN=CCT3 PE=1 SV=4	49	48	46		Q99832	70.7182	T-complex protein 1 subunit eta OS=Homo sapiens GN=CCT7 PE=1 SV=2	46	52	48		O60814	Histone H2B type 1-K OS=Homo sapiens OX=9606 GN=HIST1H2BK PE=1 SV=3	34.9206	6	6	7
Q00610	Clathrin heavy chain 1 OS=Homo sapiens OX=9606 GN=CLTC PE=1 SV=5	31.2239	18	9	18	31	25	18	27	30	26				P68363	Tubulin alpha-1B chain OS=Homo sapiens OX=9606 GN=TUBA1B PE=1 SV=1	55.2106	23	24	28			Q8WWM7	Ataxin-2-like protein OS=Homo sapiens OX=9606 GN=ATXN2L PE=1 SV=2	50.3256	59	48	43		O00763	44.345	Acetyl-CoA carboxylase 2 OS=Homo sapiens GN=ACACB PE=1 SV=3	47	50	53		P12270	28.2691	Nucleoprotein TPR OS=Homo sapiens GN=TPR PE=1 SV=3	45	46	45		O60869	Endothelial differentiation-related factor 1 OS=Homo sapiens OX=9606 GN=EDF1 PE=1 SV=1	14.8649	1	3	1
P02538	RecName: Full=Keratin, type II cytoskeletal 6A; AltName: Full=Cytokeratin-6A; Short=CK-6A; AltName: Full=Cytokeratin-6D; Short=CK-6D; AltName: Full=Keratin-6A; Short=K6A; AltName: Full=Type-II keratin Kb6; AltName: Allergen=Hom s 5;	44.5035	6	5	11	15	12	18	14	14	7				P35527	Keratin, type I cytoskeletal 9 OS=Homo sapiens OX=9606 GN=KRT9 PE=1 SV=3	79.4543	26	26	27			P46060	Ran GTPase-activating protein 1 OS=Homo sapiens OX=9606 GN=RANGAP1 PE=1 SV=1	70.5281	38	43	42		O14654	43.039	Insulin receptor substrate 4 OS=Homo sapiens GN=IRS4 PE=1 SV=1	44	41	45		Q04637	32.1451	Eukaryotic translation initiation factor 4 gamma 1 OS=Homo sapiens GN=EIF4G1 PE=1 SV=4	44	42	46		O75347	Tubulin-specific chaperone A OS=Homo sapiens OX=9606 GN=TBCA PE=1 SV=3	19.4444	1	1
Q04695	RecName: Full=Keratin, type I cytoskeletal 17; AltName: Full=39.1; AltName: Full=Cytokeratin-17; Short=CK-17; AltName: Full=Keratin-17; Short=K17;	26.6204	6	3	5	13	8	17	6	7	4				P08238	Heat shock protein HSP 90-beta OS=Homo sapiens OX=9606 GN=HSP90AB1 PE=1 SV=4	57.4586	28	33	26			Q8WUM0	Nuclear pore complex protein Nup133 OS=Homo sapiens OX=9606 GN=NUP133 PE=1 SV=2	59.8616	44	43	41		P68363	78.714	Tubulin alpha-1B chain OS=Homo sapiens GN=TUBA1B PE=1 SV=1	44	43	41		O14654	42.9594	Insulin receptor substrate 4 OS=Homo sapiens GN=IRS4 PE=1 SV=1	41	39	45		O75400	Pre-mRNA-processing factor 40 homolog A OS=Homo sapiens OX=9606 GN=PRPF40A PE=1 SV=2	40.1254	36	35	32
Q3ZAW8	TREMBL:Q3ZAW8;Q9EQD6;Q9EQD7 Tax_Id=10090 Gene_Symbol=Krt16 Keratin intermediate filament 16a	20.0422	2	2	5	6	8	17	5	2	1				P11021	78 kDa glucose-regulated protein OS=Homo sapiens GN=HSPA5 PE=1 SV=2	48.1651	22	21	26			O00763	Acetyl-CoA carboxylase 2 OS=Homo sapiens OX=9606 GN=ACACB PE=1 SV=3	28.8039	33	36	41		P68371	67.191	Tubulin beta-4B chain OS=Homo sapiens GN=TUBB4B PE=1 SV=1	44	45	37		P17987	69.6043	T-complex protein 1 subunit alpha OS=Homo sapiens GN=TCP1 PE=1 SV=1	41	38	43		O75475	PC4 and SFRS1-interacting protein OS=Homo sapiens OX=9606 GN=PSIP1 PE=1 SV=1	3.20755		1
P05787	RecName: Full=Keratin, type II cytoskeletal 8; AltName: Full=Cytokeratin-8; Short=CK-8; AltName: Full=Keratin-8; Short=K8; AltName: Full=Type-II keratin Kb8;	33.5404	6	7	10	7	7	17	11	5	8				P38646	Stress-70 protein, mitochondrial OS=Homo sapiens OX=9606 GN=HSPA9 PE=1 SV=2	55.8174	13	27	25			O14715	RANBP2-like and GRIP domain-containing protein 8 OS=Homo sapiens OX=9606 GN=RGPD8 PE=1 SV=2	29.1218	54	45	40		Q9BQE3	75.2784	Tubulin alpha-1C chain OS=Homo sapiens GN=TUBA1C PE=1 SV=1	41	39	36		P49368	60.9174	T-complex protein 1 subunit gamma OS=Homo sapiens GN=CCT3 PE=1 SV=4	41	36	39		O75477	Erlin-1 OS=Homo sapiens OX=9606 GN=ERLIN1 PE=1 SV=1	8.3815	2	1	1
P04259	RecName: Full=Keratin, type II cytoskeletal 6B; AltName: Full=Cytokeratin-6B; Short=CK-6B; AltName: Full=Keratin-6B; Short=K6B; AltName: Full=Type-II keratin Kb10;	45.2128	4	6	11	11	11	16	13	12	6				P22626	Heterogeneous nuclear ribonucleoproteins A2/B1 OS=Homo sapiens OX=9606 GN=HNRNPA2B1 PE=1 SV=2	52.6912	12	26	25			Q16531	DNA damage-binding protein 1 OS=Homo sapiens OX=9606 GN=DDB1 PE=1 SV=1	43.1579	44	36	39		P12270	25.3491	Nucleoprotein TPR OS=Homo sapiens GN=TPR PE=1 SV=3	39	41	38		P50991	69.2022	T-complex protein 1 subunit delta OS=Homo sapiens GN=CCT4 PE=1 SV=4	41	43	39		O75533	Splicing factor 3B subunit 1 OS=Homo sapiens OX=9606 GN=SF3B1 PE=1 SV=3	15.7975	10	11	10
P34931	Heat shock 70 kDa protein 1-like OS=Homo sapiens OX=9606 GN=HSPA1L PE=1 SV=2	30.2652	20	16	18	13	25	15	41	37	34				Q9BQE3	Tubulin alpha-1C chain OS=Homo sapiens OX=9606 GN=TUBA1C PE=1 SV=1	50.7795	22	22	25			P68363	Tubulin alpha-1B chain OS=Homo sapiens OX=9606 GN=TUBA1B PE=1 SV=1	77.6053	35	34	38		Q13885	60.6742	Tubulin beta-2A chain OS=Homo sapiens GN=TUBB2A PE=1 SV=1	38	37	29		P68371	66.0674	Tubulin beta-4B chain OS=Homo sapiens GN=TUBB4B PE=1 SV=1	41	38	39		O75643	U5 small nuclear ribonucleoprotein 200 kDa helicase OS=Homo sapiens OX=9606 GN=SNRNP200 PE=1 SV=2	9.12921	9	8	6
Q01082	Spectrin beta chain, non-erythrocytic 1 OS=Homo sapiens OX=9606 GN=SPTBN1 PE=1 SV=2	20.4315	1	1	2	19	21	15	10	12	10				P11940	Polyadenylate-binding protein 1 OS=Homo sapiens OX=9606 GN=PABPC1 PE=1 SV=2	34.5912	17	22	25			P0DJD0	RANBP2-like and GRIP domain-containing protein 1 OS=Homo sapiens OX=9606 GN=RGPD1 PE=2 SV=1	24.8856	46	41	37		P08238	45.9945	Heat shock protein HSP 90-beta OS=Homo sapiens GN=HSP90AB1 PE=1 SV=4	36	33	35		ENSEMBL:ENSBTAP00000016242	78.9357	(Bos taurus) similar to alpha-tubulin I isoform 1	40	49	44		O94842	TOX high mobility group box family member 4 OS=Homo sapiens OX=9606 GN=TOX4 PE=1 SV=1	3.86473	2	2	2
P07900	Heat shock protein HSP 90-alpha OS=Homo sapiens OX=9606 GN=HSP90AA1 PE=1 SV=5	54.7814	38	39	39	29	20	15	253	169	165				P36578	60S ribosomal protein L4 OS=Homo sapiens OX=9606 GN=RPL4 PE=1 SV=5	51.2881	17	26	24			Q9Y4B6	Protein VPRBP OS=Homo sapiens GN=VPRBP PE=1 SV=3	35.3683	37	40	37		Q15459	53.2156	Splicing factor 3A subunit 1 OS=Homo sapiens GN=SF3A1 PE=1 SV=1	34	30	27		O00763	39.5037	Acetyl-CoA carboxylase 2 OS=Homo sapiens GN=ACACB PE=1 SV=3	38	41	40		O94905	Erlin-2 OS=Homo sapiens OX=9606 GN=ERLIN2 PE=1 SV=1	7.9646	1	2	1
P17066	Heat shock 70 kDa protein 6 OS=Homo sapiens OX=9606 GN=HSPA6 PE=1 SV=2	18.6625	15	14	16	15	16	15	35	28	27				Q9P2J5	Leucine--tRNA ligase, cytoplasmic OS=Homo sapiens OX=9606 GN=LARS PE=1 SV=2	29.5918	18	23	24			Q3V6T2	Girdin OS=Homo sapiens OX=9606 GN=CCDC88A PE=1 SV=2	41.582	38	40	36		Q8WWM7	49.4884	Ataxin-2-like protein OS=Homo sapiens GN=ATXN2L PE=1 SV=2	33	31	31		Q9BQE3	75.5011	Tubulin alpha-1C chain OS=Homo sapiens GN=TUBA1C PE=1 SV=1	37	47	39		O95071	E3 ubiquitin-protein ligase UBR5 OS=Homo sapiens OX=9606 GN=UBR5 PE=1 SV=2	51.6256	143	154	121
P07814	Bifunctional glutamate/proline--tRNA ligase OS=Homo sapiens OX=9606 GN=EPRS PE=1 SV=5	27.3148	7	6	6	19	15	15	16	20	17				P39023	60S ribosomal protein L3 OS=Homo sapiens OX=9606 GN=RPL3 PE=1 SV=2	47.6427	17	23	24			P52948	Nuclear pore complex protein Nup98-Nup96 OS=Homo sapiens OX=9606 GN=NUP98 PE=1 SV=4	28.6186	37	39	36		P07900	43.4426	Heat shock protein HSP 90-alpha OS=Homo sapiens GN=HSP90AA1 PE=1 SV=5	31	35	29		Q9UBF2	55.2239	Coatomer subunit gamma-2 OS=Homo sapiens GN=COPG2 PE=1 SV=1	37	35	35		O95433	Activator of 90 kDa heat shock protein ATPase homolog 1 OS=Homo sapiens OX=9606 GN=AHSA1 PE=1 SV=1	6.50888	1	1
Q7Z794	RecName: Full=Keratin, type II cytoskeletal 1b; AltName: Full=Cytokeratin-1B; Short=CK-1B; AltName: Full=Keratin-77; Short=K77; AltName: Full=Type-II keratin Kb39;	34.6021	5	5	6	14	11	15	6	6	3				Q00839	Heterogeneous nuclear ribonucleoprotein U OS=Homo sapiens OX=9606 GN=HNRNPU PE=1 SV=6	26.1818	16	23	24			Q6PKG0	La-related protein 1 OS=Homo sapiens OX=9606 GN=LARP1 PE=1 SV=2	48.9051	34	39	36		P30041	81.25	Peroxiredoxin-6 OS=Homo sapiens GN=PRDX6 PE=1 SV=3	30	33	28		Q8TEQ6	38.5279	Gem-associated protein 5 OS=Homo sapiens GN=GEMIN5 PE=1 SV=3	36	33	35		P00338	L-lactate dehydrogenase A chain OS=Homo sapiens OX=9606 GN=LDHA PE=1 SV=2	6.62651	2	2	2
P36578	60S ribosomal protein L4 OS=Homo sapiens OX=9606 GN=RPL4 PE=1 SV=5	48.4778	16	19	16	16	10	15	16	14	12				P09651	Heterogeneous nuclear ribonucleoprotein A1 OS=Homo sapiens OX=9606 GN=HNRNPA1 PE=1 SV=5	52.4194	12	23	24			Q00839	Heterogeneous nuclear ribonucleoprotein U OS=Homo sapiens OX=9606 GN=HNRNPU PE=1 SV=6	42.6667	40	38	36		Q09666	27.9966	Neuroblast differentiation-associated protein AHNAK OS=Homo sapiens GN=AHNAK PE=1 SV=2	30	30	32		Q8WWM7	47.3488	Ataxin-2-like protein OS=Homo sapiens GN=ATXN2L PE=1 SV=2	35	34	39		P00761	SWISS-PROT:P00761 TRYP_PIG Trypsin - Sus scrofa (Pig).	25.1082	7	8	7
P08727	RecName: Full=Keratin, type I cytoskeletal 19; AltName: Full=Cytokeratin-19; Short=CK-19; AltName: Full=Keratin-19; Short=K19;	17	5	3	4	7	8	15	5	6	5				P11182	Lipoamide acyltransferase component of branched-chain alpha-keto acid dehydrogenase complex, mitochondrial OS=Homo sapiens OX=9606 GN=DBT PE=1 SV=3	60.7884	18	25	23			Q09666	Neuroblast differentiation-associated protein AHNAK OS=Homo sapiens OX=9606 GN=AHNAK PE=1 SV=2	34.584	43	40	35		Q9Y266	58.3082	Nuclear migration protein nudC OS=Homo sapiens GN=NUDC PE=1 SV=1	29	33	29		Q13885	62.0225	Tubulin beta-2A chain OS=Homo sapiens GN=TUBB2A PE=1 SV=1	33	32	33		P02662	SWISS-PROT:P02662 Alpha-S1-casein - Bos taurus (Bovine).	12.5628		1	2
P11021	78 kDa glucose-regulated protein OS=Homo sapiens GN=HSPA5 PE=1 SV=2	48.318	19	14	17	12	18	14	38	38	39				P34931	Heat shock 70 kDa protein 1-like OS=Homo sapiens OX=9606 GN=HSPA1L PE=1 SV=2	32.2933	24	18	23			P30041	Peroxiredoxin-6 OS=Homo sapiens OX=9606 GN=PRDX6 PE=1 SV=3	81.25	39	38	35		P11021	42.6606	78 kDa glucose-regulated protein OS=Homo sapiens GN=HSPA5 PE=1 SV=2	28	23	22		P53621	41.4216	Coatomer subunit alpha OS=Homo sapiens GN=COPA PE=1 SV=2	31	27	30		P02666	SWISS-PROT:P02666 Beta-casein - Bos taurus (Bovine).	9.09091			1
P62424	60S ribosomal protein L7a OS=Homo sapiens OX=9606 GN=RPL7A PE=1 SV=2	45.1128	11	8	13	13	16	14	10	14	10				Q5T4S7	E3 ubiquitin-protein ligase UBR4 OS=Homo sapiens OX=9606 GN=UBR4 PE=1 SV=1	10.3222	11	22	22			P55196	Afadin OS=Homo sapiens OX=9606 GN=AFDN PE=1 SV=3	42.0504	40	37	34		P38646	52.5773	Stress-70 protein, mitochondrial OS=Homo sapiens GN=HSPA9 PE=1 SV=2	28	32	30		Q13620	37.4589	Cullin-4B OS=Homo sapiens GN=CUL4B PE=1 SV=4	31	28	28		P02769	SWISS-PROT:P02769 (Bos taurus) Bovine serum albumin precursor	1.97694		1
P62805	Histone H4 OS=Homo sapiens OX=9606 GN=HIST1H4A PE=1 SV=2	57.2816	11	11	13	9	10	14	11	9	12				Q13748	Tubulin alpha-3C/D chain OS=Homo sapiens OX=9606 GN=TUBA3C PE=1 SV=3	40.2222	17	17	22			Q9BQE3	Tubulin alpha-1C chain OS=Homo sapiens OX=9606 GN=TUBA1C PE=1 SV=1	74.1648	31	32	34		Q04637	26.0163	Eukaryotic translation initiation factor 4 gamma 1 OS=Homo sapiens GN=EIF4G1 PE=1 SV=4	28	27	31		P11021	43.578	78 kDa glucose-regulated protein OS=Homo sapiens GN=HSPA5 PE=1 SV=2	29	26	27		P04080	Cystatin-B OS=Homo sapiens OX=9606 GN=CSTB PE=1 SV=2	33.6735	2	3	3
P26373	60S ribosomal protein L13 OS=Homo sapiens OX=9606 GN=RPL13 PE=1 SV=4	40.2844	7	8	5	8	10	14	2	5	2				P22061	Protein-L-isoaspartate(D-aspartate) O-methyltransferase OS=Homo sapiens OX=9606 GN=PCMT1 PE=1 SV=4	70.9251	15	21	21			Q03001	Dystonin OS=Homo sapiens OX=9606 GN=DST PE=1 SV=4	10.1321	36	37	33		Q8TEQ6	31.6313	Gem-associated protein 5 OS=Homo sapiens GN=GEMIN5 PE=1 SV=3	28	28	26		P38646	50.9573	Stress-70 protein, mitochondrial OS=Homo sapiens GN=HSPA9 PE=1 SV=2	29	30	31		P04264	Keratin, type II cytoskeletal 1 OS=Homo sapiens OX=9606 GN=KRT1 PE=1 SV=6	26.087	4	16	10
Q9NR30	Nucleolar RNA helicase 2 OS=Homo sapiens OX=9606 GN=DDX21 PE=1 SV=5	45.083	11	10	11	26	23	13	12	8	13				Q9HCC0	Methylcrotonoyl-CoA carboxylase beta chain, mitochondrial OS=Homo sapiens OX=9606 GN=MCCC2 PE=1 SV=1	44.2274	18	24	20			P38646	Stress-70 protein, mitochondrial OS=Homo sapiens OX=9606 GN=HSPA9 PE=1 SV=2	55.3756	30	32	33		Q9Y230	60.4752	RuvB-like 2 OS=Homo sapiens GN=RUVBL2 PE=1 SV=3	27	27	26		Q14839	29.8117	Chromodomain-helicase-DNA-binding protein 4 OS=Homo sapiens GN=CHD4 PE=1 SV=2	29	23	27		P04406	Glyceraldehyde-3-phosphate dehydrogenase OS=Homo sapiens OX=9606 GN=GAPDH PE=1 SV=3	40	7	11	10
P08238	Heat shock protein HSP 90-beta OS=Homo sapiens OX=9606 GN=HSP90AB1 PE=1 SV=4	52.2099	31	33	33	22	16	13	214	145	135				P07437	Tubulin beta chain OS=Homo sapiens OX=9606 GN=TUBB PE=1 SV=2	74.0991	14	23	20			O14654	Insulin receptor substrate 4 OS=Homo sapiens GN=IRS4 PE=1 SV=1	43.5959	37	37	32		Q9Y5K6	45.6964	CD2-associated protein OS=Homo sapiens GN=CD2AP PE=1 SV=1	27	28	26		P46821	22.1637	Microtubule-associated protein 1B OS=Homo sapiens GN=MAP1B PE=1 SV=2	28	20	23		P04843	Dolichyl-diphosphooligosaccharide--protein glycosyltransferase subunit 1 OS=Homo sapiens OX=9606 GN=RPN1 PE=1 SV=1	10.2142	3		3
Q8BGZ7	TREMBL:Q8BGZ7;Q99MH7 Tax_Id=10090 Gene_Symbol=Krt75 10 days neonate skin cDNA, RIKEN full-length enriched library, clone:4732475I03 product:CYTOKERATIN homolog	15.971	5	5	6	7	4	13	6	6	5				P21333	Filamin-A OS=Homo sapiens OX=9606 GN=FLNA PE=1 SV=4	23.6116	26	17	20			P62701	40S ribosomal protein S4, X isoform OS=Homo sapiens OX=9606 GN=RPS4X PE=1 SV=2	61.2167	35	36	32		P15636	27.7182	SWISS-PROT:P15636 Protease I precursor Lysyl endopeptidase Achromobacter lyticus.	26	26	23		Q9Y266	58.6103	Nuclear migration protein nudC OS=Homo sapiens GN=NUDC PE=1 SV=1	28	27	28		P05023	Sodium/potassium-transporting ATPase subunit alpha-1 OS=Homo sapiens OX=9606 GN=ATP1A1 PE=1 SV=1	1.46628	1	1	1
Q92878	DNA repair protein RAD50 OS=Homo sapiens OX=9606 GN=RAD50 PE=1 SV=1	20.8841	1			23	20	12			1				P46777	60S ribosomal protein L5 OS=Homo sapiens OX=9606 GN=RPL5 PE=1 SV=3	49.8316	15	21	19			P50990	T-complex protein 1 subunit theta OS=Homo sapiens OX=9606 GN=CCT8 PE=1 SV=4	69.708	35	32	32		Q00839	41.3333	Heterogeneous nuclear ribonucleoprotein U OS=Homo sapiens GN=HNRNPU PE=1 SV=6	26	26	27		P46060	60.3066	Ran GTPase-activating protein 1 OS=Homo sapiens GN=RANGAP1 PE=1 SV=1	27	25	24		P05141	ADP/ATP translocase 2 OS=Homo sapiens OX=9606 GN=SLC25A5 PE=1 SV=7	34.2282	9	7	10
P54652	Heat shock-related 70 kDa protein 2 OS=Homo sapiens OX=9606 GN=HSPA2 PE=1 SV=1	26.9171	18	17	24	11	19	12	39	32	30				P68371	Tubulin beta-4B chain OS=Homo sapiens OX=9606 GN=TUBB4B PE=1 SV=1	59.7753	12	17	18			BGAL_ECOLI	sp BGAL_ECOLI	63.2812	32	30	31		Q9Y265	64.9123	RuvB-like 1 OS=Homo sapiens GN=RUVBL1 PE=1 SV=1	26	26	25		Q00839	43.8788	Heterogeneous nuclear ribonucleoprotein U OS=Homo sapiens GN=HNRNPU PE=1 SV=6	27	29	31		P05165	Propionyl-CoA carboxylase alpha chain, mitochondrial OS=Homo sapiens GN=PCCA PE=1 SV=4	69.3681	144	138	131
P38646	Stress-70 protein, mitochondrial OS=Homo sapiens OX=9606 GN=HSPA9 PE=1 SV=2	50.5155	13	10	11	11	12	12	56	52	55				O43390	Heterogeneous nuclear ribonucleoprotein R OS=Homo sapiens OX=9606 GN=HNRNPR PE=1 SV=1	34.7551	9	17	18			P78527	DNA-dependent protein kinase catalytic subunit OS=Homo sapiens OX=9606 GN=PRKDC PE=1 SV=3	22.2868	39	38	30		O00411	51.7073	DNA-directed RNA polymerase, mitochondrial OS=Homo sapiens GN=POLRMT PE=1 SV=2	25	25	19		Q14315	5.94495	Filamin-C OS=Homo sapiens GN=FLNC PE=1 SV=3	25	20	23		P05166	Propionyl-CoA carboxylase beta chain, mitochondrial OS=Homo sapiens OX=9606 GN=PCCB PE=1 SV=3	80.8905	119	113	112
Q5XKE5	RecName: Full=Keratin, type II cytoskeletal 79; AltName: Full=Cytokeratin-79; Short=CK-79; AltName: Full=Keratin-6-like; Short=Keratin-6L; AltName: Full=Keratin-79; Short=K79; AltName: Full=Type-II keratin Kb38;	18.5047	4	5	5	9	7	12	6	5	5				Q13085	Acetyl-CoA carboxylase 1 OS=Homo sapiens OX=9606 GN=ACACA PE=1 SV=2	12.9582	18	13	18			Q04637	Eukaryotic translation initiation factor 4 gamma 1 OS=Homo sapiens OX=9606 GN=EIF4G1 PE=1 SV=4	38.0238	35	33	30		P22061	81.9383	Protein-L-isoaspartate(D-aspartate) O-methyltransferase OS=Homo sapiens GN=PCMT1 PE=1 SV=4	25	22	21		Q9BR76	46.6258	Coronin-1B OS=Homo sapiens GN=CORO1B PE=1 SV=1	25	28	28		P05198	Eukaryotic translation initiation factor 2 subunit 1 OS=Homo sapiens OX=9606 GN=EIF2S1 PE=1 SV=3	3.80952
P50446	SWISS-PROT:P50446 Tax_Id=10090 Gene_Symbol=Krt6a Keratin, type II cytoskeletal 6A	20.434	4	5	7	6	4	12	6	5	4				Q07065	Cytoskeleton-associated protein 4 OS=Homo sapiens OX=9606 GN=CKAP4 PE=1 SV=2	50.6645	11	22	17			P15636	SWISS-PROT:P15636 Protease I precursor Lysyl endopeptidase Achromobacter lyticus.	32.7718	37	32	30		P34931	26.6771	Heat shock 70 kDa protein 1-like OS=Homo sapiens GN=HSPA1L PE=1 SV=2	25	22	24		Q9Y490	22.1173	Talin-1 OS=Homo sapiens GN=TLN1 PE=1 SV=3	25	26	32		P05386	60S acidic ribosomal protein P1 OS=Homo sapiens OX=9606 GN=RPLP1 PE=1 SV=1	14.0351
P39023	60S ribosomal protein L3 OS=Homo sapiens OX=9606 GN=RPL3 PE=1 SV=2	42.928	10	11	10	12	16	11	7	9	9				P78527	DNA-dependent protein kinase catalytic subunit OS=Homo sapiens OX=9606 GN=PRKDC PE=1 SV=3	25.6056	17	18	17			P17987	T-complex protein 1 subunit alpha OS=Homo sapiens OX=9606 GN=TCP1 PE=1 SV=1	67.2662	30	31	30		Q12874	66.2675	Splicing factor 3A subunit 3 OS=Homo sapiens GN=SF3A3 PE=1 SV=1	25	23	19		O00411	56.6667	DNA-directed RNA polymerase, mitochondrial OS=Homo sapiens GN=POLRMT PE=1 SV=2	24	26	22		P05387	60S acidic ribosomal protein P2 OS=Homo sapiens OX=9606 GN=RPLP2 PE=1 SV=1	69.5652
Q08211	ATP-dependent RNA helicase A OS=Homo sapiens OX=9606 GN=DHX9 PE=1 SV=4	27.0079	12	12	13	18	14	11	10	12	8				Q96RQ3	Methylcrotonoyl-CoA carboxylase subunit alpha, mitochondrial OS=Homo sapiens OX=9606 GN=MCCC1 PE=1 SV=3	27.1724	10	16	17			P11021	78 kDa glucose-regulated protein OS=Homo sapiens GN=HSPA5 PE=1 SV=2	51.2232	31	30	30		Q9BR76	43.5583	Coronin-1B OS=Homo sapiens GN=CORO1B PE=1 SV=1	25	24	32		P34931	28.7051	Heat shock 70 kDa protein 1-like OS=Homo sapiens GN=HSPA1L PE=1 SV=2	24	22	23		P05388	60S acidic ribosomal protein P0 OS=Homo sapiens OX=9606 GN=RPLP0 PE=1 SV=1	6.62461
P60712	SWISS-PROT:P60712 (Bos taurus) Actin, cytoplasmic 1	46.4	4	7	7	13	14	11	10	12	9				P13647	RecName: Full=Keratin, type II cytoskeletal 5; AltName: Full=58 kDa cytokeratin; AltName: Full=Cytokeratin-5; Short=CK-5; AltName: Full=Keratin-5; Short=K5; AltName: Full=Type-II keratin Kb5;	58.1356	22	32	16			Q07157	Tight junction protein ZO-1 OS=Homo sapiens OX=9606 GN=TJP1 PE=1 SV=3	49.6568	21	30	29		O75400	39.2894	Pre-mRNA-processing factor 40 homolog A OS=Homo sapiens GN=PRPF40A PE=1 SV=2	24	25	27		P55196	25.8772	Afadin OS=Homo sapiens GN=MLLT4 PE=1 SV=3	24	25	25		P05783	Keratin, type I cytoskeletal 18 OS=Homo sapiens OX=9606 GN=KRT18 PE=1 SV=2	18.1395	4	5	5
P22626	Heterogeneous nuclear ribonucleoproteins A2/B1 OS=Homo sapiens OX=9606 GN=HNRNPA2B1 PE=1 SV=2	49.0085	10	16	12	14	13	11	10	8	7				Q02878	60S ribosomal protein L6 OS=Homo sapiens OX=9606 GN=RPL6 PE=1 SV=3	45.8333	15	19	16			Q8IZH2	5'-3' exoribonuclease 1 OS=Homo sapiens OX=9606 GN=XRN1 PE=1 SV=1	34.2321	30	26	29		Q9UBF2	39.0356	Coatomer subunit gamma-2 OS=Homo sapiens GN=COPG2 PE=1 SV=1	24	24	24		Q15459	51.198	Splicing factor 3A subunit 1 OS=Homo sapiens GN=SF3A1 PE=1 SV=1	24	25	28		P05787	SWISS-PROT:P05787 Tax_Id=9606 Gene_Symbol=KRT8 Keratin, type II cytoskeletal 8	39.7516	10	8	12
P0C0S8	Histone H2A type 1 OS=Homo sapiens OX=9606 GN=HIST1H2AG PE=1 SV=2	35.3846	10	12	10	6	12	11	14	12	10				Q13310	Polyadenylate-binding protein 4 OS=Homo sapiens OX=9606 GN=PABPC4 PE=1 SV=1	32.6087	12	16	16			O75369	Filamin-B OS=Homo sapiens OX=9606 GN=FLNB PE=1 SV=2	24.0968	31	33	28		Q9H6T3	41.203	RNA polymerase II-associated protein 3 OS=Homo sapiens GN=RPAP3 PE=1 SV=2	22	18	21		Q9ULH7	34.0993	MKL/myocardin-like protein 2 OS=Homo sapiens GN=MKL2 PE=1 SV=3	24	23	22		P06576	ATP synthase subunit beta, mitochondrial OS=Homo sapiens OX=9606 GN=ATP5F1B PE=1 SV=3	8.88469	3	2
O60814	Histone H2B type 1-K OS=Homo sapiens OX=9606 GN=HIST1H2BK PE=1 SV=3	43.6508	14	8	13	6	12	11	4	4	8				P20700	Lamin-B1 OS=Homo sapiens OX=9606 GN=LMNB1 PE=1 SV=2	38.3959	8	16	16			P48643	T-complex protein 1 subunit epsilon OS=Homo sapiens OX=9606 GN=CCT5 PE=1 SV=1	61.3678	29	25	28		Q9ULH7	25.3676	MKL/myocardin-like protein 2 OS=Homo sapiens GN=MKL2 PE=1 SV=3	22	20	23		P30041	78.125	Peroxiredoxin-6 OS=Homo sapiens GN=PRDX6 PE=1 SV=3	23	21	23		P06733	Alpha-enolase OS=Homo sapiens OX=9606 GN=ENO1 PE=1 SV=2	47.9263	12	14	11
Q02878	60S ribosomal protein L6 OS=Homo sapiens OX=9606 GN=RPL6 PE=1 SV=3	36.4583	8	8	7	11	9	11	10	10	12				P14866	Heterogeneous nuclear ribonucleoprotein L OS=Homo sapiens OX=9606 GN=HNRNPL PE=1 SV=2	37.1817	11	14	16			Q5H9R7	Serine/threonine-protein phosphatase 6 regulatory subunit 3 OS=Homo sapiens OX=9606 GN=PPP6R3 PE=1 SV=2	45.819	29	28	27		P37802	85.9296	Transgelin-2 OS=Homo sapiens GN=TAGLN2 PE=1 SV=3	21	20	22		P37802	85.9296	Transgelin-2 OS=Homo sapiens GN=TAGLN2 PE=1 SV=3	23	24	24		P06744	Glucose-6-phosphate isomerase OS=Homo sapiens OX=9606 GN=GPI PE=1 SV=4	8.24373	2	2	2
Q07955	Serine/arginine-rich splicing factor 1 OS=Homo sapiens OX=9606 GN=SRSF1 PE=1 SV=2	40.7258	1		4	13	8	11	2	2	4				P54652	Heat shock-related 70 kDa protein 2 OS=Homo sapiens OX=9606 GN=HSPA2 PE=1 SV=1	27.6995	16	13	16			Q8NC51	Plasminogen activator inhibitor 1 RNA-binding protein OS=Homo sapiens OX=9606 GN=SERBP1 PE=1 SV=2	58.8235	21	26	27		P49756	44.6026	RNA-binding protein 25 OS=Homo sapiens GN=RBM25 PE=1 SV=3	21	22	22		Q15393	32.6212	Splicing factor 3B subunit 3 OS=Homo sapiens GN=SF3B3 PE=1 SV=4	23	22	19		P06748	Nucleophosmin OS=Homo sapiens OX=9606 GN=NPM1 PE=1 SV=2	35.3741	3	5	4
P13646	Keratin, type I cytoskeletal 13 OS=Homo sapiens OX=9606 GN=KRT13 PE=1 SV=4	17.6856	4	1	4	7	8	11	7	6	5				P43243	Matrin-3 OS=Homo sapiens OX=9606 GN=MATR3 PE=1 SV=2	25.2656	13	13	16			P34931	Heat shock 70 kDa protein 1-like OS=Homo sapiens OX=9606 GN=HSPA1L PE=1 SV=2	30.5772	34	35	26		Q12789	21.5742	General transcription factor 3C polypeptide 1 OS=Homo sapiens GN=GTF3C1 PE=1 SV=4	21	22	15		Q9ULV4	47.6793	Coronin-1C OS=Homo sapiens GN=CORO1C PE=1 SV=1	23	20	19		P06753	Tropomyosin alpha-3 chain OS=Homo sapiens OX=9606 GN=TPM3 PE=1 SV=2	13.3333		1	1
P12956	X-ray repair cross-complementing protein 6 OS=Homo sapiens OX=9606 GN=XRCC6 PE=1 SV=2	28.0788	9	5	7	21	13	10	8	8	11				Q5XQN5	SWISS-PROT:Q5XQN5 (Bos taurus) Keratin, type II cytoskeletal 5	41.9301	18	25	15			P08670	Vimentin OS=Homo sapiens OX=9606 GN=VIM PE=1 SV=4	85.6223	26	33	26		P49959	39.1243	Double-strand break repair protein MRE11A OS=Homo sapiens GN=MRE11A PE=1 SV=3	20	16	17		P04264	57.764	SWISS-PROT:P04264 Tax_Id=9606 Gene_Symbol=KRT1 Keratin, type II cytoskeletal 1	22	12	29		P06899	Histone H2B type 1-J OS=Homo sapiens OX=9606 GN=HIST1H2BJ PE=1 SV=3	34.9206	6	6	7
P21333	Filamin-A OS=Homo sapiens OX=9606 GN=FLNA PE=1 SV=4	19.2671	1	2	1	19	13	10	8	9	8				Q15046	Lysine--tRNA ligase OS=Homo sapiens OX=9606 GN=KARS PE=1 SV=3	30.8208	12	17	15			P49756	RNA-binding protein 25 OS=Homo sapiens OX=9606 GN=RBM25 PE=1 SV=3	40.3321	27	32	26		P07814	26.5873	Bifunctional glutamate/proline--tRNA ligase OS=Homo sapiens GN=EPRS PE=1 SV=5	19	17	14		P07814	30.2249	Bifunctional glutamate/proline--tRNA ligase OS=Homo sapiens GN=EPRS PE=1 SV=5	22	19	19		P07195	L-lactate dehydrogenase B chain OS=Homo sapiens OX=9606 GN=LDHB PE=1 SV=2	8.08383	2	2	1
Q9P2J5	Leucine--tRNA ligase, cytoplasmic OS=Homo sapiens OX=9606 GN=LARS PE=1 SV=2	23.8095	2	2	1	12	13	10	13	14	12				P62424	60S ribosomal protein L7a OS=Homo sapiens OX=9606 GN=RPL7A PE=1 SV=2	48.8722	14	14	15			P57740	Nuclear pore complex protein Nup107 OS=Homo sapiens OX=9606 GN=NUP107 PE=1 SV=1	51.4595	27	29	26		P46060	54.0034	Ran GTPase-activating protein 1 OS=Homo sapiens GN=RANGAP1 PE=1 SV=1	19	16	22		P15636	30.6279	SWISS-PROT:P15636 Protease I precursor Lysyl endopeptidase Achromobacter lyticus.	22	19	17		P07355	Annexin A2 OS=Homo sapiens OX=9606 GN=ANXA2 PE=1 SV=2	14.7493	1	3	2
P61313	60S ribosomal protein L15 OS=Homo sapiens OX=9606 GN=RPL15 PE=1 SV=2	42.1569	8	6	8	6	10	10	6	5	6				Q92841	Probable ATP-dependent RNA helicase DDX17 OS=Homo sapiens OX=9606 GN=DDX17 PE=1 SV=2	36.0768	10	14	15			O75534	Cold shock domain-containing protein E1 OS=Homo sapiens OX=9606 GN=CSDE1 PE=1 SV=2	52.1303	24	27	25		Q9H2G2	26.7206	STE20-like serine/threonine-protein kinase OS=Homo sapiens GN=SLK PE=1 SV=1	19	14	16		Q14247	45.6364	Src substrate cortactin OS=Homo sapiens GN=CTTN PE=1 SV=2	22	20	22		P07437	Tubulin beta chain OS=Homo sapiens OX=9606 GN=TUBB PE=1 SV=2	73.4234	59	54	58
P62241	40S ribosomal protein S8 OS=Homo sapiens OX=9606 GN=RPS8 PE=1 SV=2	58.1731	6	7	11	6	9	10	11	10	10				Q07955	Serine/arginine-rich splicing factor 1 OS=Homo sapiens OX=9606 GN=SRSF1 PE=1 SV=2	52.4194	9	13	15			P62829	60S ribosomal protein L23 OS=Homo sapiens OX=9606 GN=RPL23 PE=1 SV=1	76.4286	29	33	24		P49792	12.8412	E3 SUMO-protein ligase RanBP2 OS=Homo sapiens GN=RANBP2 PE=1 SV=2	18	17	22		O75533	34.4325	Splicing factor 3B subunit 1 OS=Homo sapiens GN=SF3B1 PE=1 SV=3	21	15	12		P07814	Bifunctional glutamate/proline--tRNA ligase OS=Homo sapiens OX=9606 GN=EPRS PE=1 SV=5	21.0979	12	16	10
P23396	40S ribosomal protein S3 OS=Homo sapiens OX=9606 GN=RPS3 PE=1 SV=2	76.5432	13	6	7	13	8	10	16	13	8				P41252	Isoleucine--tRNA ligase, cytoplasmic OS=Homo sapiens OX=9606 GN=IARS PE=1 SV=2	25.3566	14	24	14			Q12769	Nuclear pore complex protein Nup160 OS=Homo sapiens OX=9606 GN=NUP160 PE=1 SV=3	41.922	26	30	24		O75533	43.635	Splicing factor 3B subunit 1 OS=Homo sapiens GN=SF3B1 PE=1 SV=3	17	17	13		P33176	38.7331	Kinesin-1 heavy chain OS=Homo sapiens GN=KIF5B PE=1 SV=1	21	23	22		P07900	Heat shock protein HSP 90-alpha OS=Homo sapiens OX=9606 GN=HSP90AA1 PE=1 SV=5	16.8033	7	7	7
P15924	Desmoplakin OS=Homo sapiens OX=9606 GN=DSP PE=1 SV=3	12.992		3	1	17	20	9	1		2				ENSEMBL:ENSBTAP00000038253	(Bos taurus) 63 kDa protein	30.363	14	17	14			Q14974	Importin subunit beta-1 OS=Homo sapiens OX=9606 GN=KPNB1 PE=1 SV=2	53.0822	23	27	24		P13639	36.4802	Elongation factor 2 OS=Homo sapiens GN=EEF2 PE=1 SV=4	17	18	18		Q6PKG0	31.0219	La-related protein 1 OS=Homo sapiens GN=LARP1 PE=1 SV=2	21	18	18		P07910	Heterogeneous nuclear ribonucleoproteins C1/C2 OS=Homo sapiens OX=9606 GN=HNRNPC PE=1 SV=4	25.1634	11	11	8
P09651	Heterogeneous nuclear ribonucleoprotein A1 OS=Homo sapiens OX=9606 GN=HNRNPA1 PE=1 SV=5	53.2258	14	13	17	15	15	9	12	13	8				Q13885	Tubulin beta-2A chain OS=Homo sapiens OX=9606 GN=TUBB2A PE=1 SV=1	69.2135	9	15	14			P13639	Elongation factor 2 OS=Homo sapiens OX=9606 GN=EEF2 PE=1 SV=4	45.6876	22	26	24		P17066	22.8616	Heat shock 70 kDa protein 6 OS=Homo sapiens GN=HSPA6 PE=1 SV=2	17	15	16		Q92616	17.1471	Translational activator GCN1 OS=Homo sapiens GN=GCN1L1 PE=1 SV=6	21	21	19		P08238	Heat shock protein HSP 90-beta OS=Homo sapiens OX=9606 GN=HSP90AB1 PE=1 SV=4	20.5801	9	8	9
P26196	Probable ATP-dependent RNA helicase DDX6 OS=Homo sapiens OX=9606 GN=DDX6 PE=1 SV=2	39.1304	6	4	7	12	15	9	9	9	12				Q9BVA1	Tubulin beta-2B chain OS=Homo sapiens OX=9606 GN=TUBB2B PE=1 SV=1	69.2135	9	15	14			P48634	Protein PRRC2A OS=Homo sapiens OX=9606 GN=PRRC2A PE=1 SV=3	28.1873	21	23	24		P53621	25.2451	Coatomer subunit alpha OS=Homo sapiens GN=COPA PE=1 SV=2	17	17	16		P22061	81.9383	Protein-L-isoaspartate(D-aspartate) O-methyltransferase OS=Homo sapiens GN=PCMT1 PE=1 SV=4	20	18	19		P08670	Vimentin OS=Homo sapiens OX=9606 GN=VIM PE=1 SV=4	84.1202	37	42	35
P55072	Transitional endoplasmic reticulum ATPase OS=Homo sapiens OX=9606 GN=VCP PE=1 SV=4	30.273	9	10	9	12	13	9	6	6	2				P17066	Heat shock 70 kDa protein 6 OS=Homo sapiens OX=9606 GN=HSPA6 PE=1 SV=2	16.0187	13	14	14			P26373	60S ribosomal protein L13 OS=Homo sapiens OX=9606 GN=RPL13 PE=1 SV=4	50.237	22	30	23		P60712	60.2667	SWISS-PROT:P60712 (Bos taurus) Actin, cytoplasmic 1	17	17	19		Q12874	55.2894	Splicing factor 3A subunit 3 OS=Homo sapiens GN=SF3A3 PE=1 SV=1	20	14	11		P08727	SWISS-PROT:P08727 Tax_Id=9606 Gene_Symbol=KRT19 Keratin, type I cytoskeletal 19	26.25	4	5	6
P09622	Dihydrolipoyl dehydrogenase, mitochondrial OS=Homo sapiens OX=9606 GN=DLD PE=1 SV=2	28.6837	7	5	7	13	12	9	7	10	8				P62701	40S ribosomal protein S4, X isoform OS=Homo sapiens OX=9606 GN=RPS4X PE=1 SV=2	57.4144	10	14	14			P78371	T-complex protein 1 subunit beta OS=Homo sapiens OX=9606 GN=CCT2 PE=1 SV=4	72.8972	25	25	23		Q00610	21.0149	Clathrin heavy chain 1 OS=Homo sapiens GN=CLTC PE=1 SV=5	17	12	13		Q9Y265	57.4561	RuvB-like 1 OS=Homo sapiens GN=RUVBL1 PE=1 SV=1	20	21	19		P08730-1	SWISS-PROT:P08730-1 Tax_Id=10090 Gene_Symbol=Krt13 Isoform 1 of Keratin, type I cytoskeletal 13	5.94966	1	2	2
P07437	Tubulin beta chain OS=Homo sapiens OX=9606 GN=TUBB PE=1 SV=2	74.3243	46	46	43	16	11	9	54	48	41				P62917	60S ribosomal protein L8 OS=Homo sapiens OX=9606 GN=RPL8 PE=1 SV=2	38.1323	11	13	14			P62280	40S ribosomal protein S11 OS=Homo sapiens OX=9606 GN=RPS11 PE=1 SV=3	57.5949	25	24	23		Q15393	41.4955	Splicing factor 3B subunit 3 OS=Homo sapiens GN=SF3B3 PE=1 SV=4	17	14	16		Q9Y520	17.0235	Protein PRRC2C OS=Homo sapiens GN=PRRC2C PE=1 SV=4	20	21	25		P08865	40S ribosomal protein SA OS=Homo sapiens OX=9606 GN=RPSA PE=1 SV=4	10.1695	2	2	1
P62917	60S ribosomal protein L8 OS=Homo sapiens OX=9606 GN=RPL8 PE=1 SV=2	27.2374	6	6	7	8	10	9	8	9	7				P05388	60S acidic ribosomal protein P0 OS=Homo sapiens OX=9606 GN=RPLP0 PE=1 SV=1	51.1041	11	12	14			P22061	Protein-L-isoaspartate(D-aspartate) O-methyltransferase OS=Homo sapiens OX=9606 GN=PCMT1 PE=1 SV=4	63.8767	18	24	23		BGAL_ECOLI	22.9492	sp BGAL_ECOLI	16	16	13		P60712	58.1333	SWISS-PROT:P60712 (Bos taurus) Actin, cytoplasmic 1	19	17	19		P09429	High mobility group protein B1 OS=Homo sapiens OX=9606 GN=HMGB1 PE=1 SV=3	20.9302	1	1	1
P04908	Histone H2A type 1-B/E OS=Homo sapiens OX=9606 GN=HIST1H2AB PE=1 SV=2	35.3846	9	11	9	6	9	9	13	10	9				P61247	40S ribosomal protein S3a OS=Homo sapiens OX=9606 GN=RPS3A PE=1 SV=2	51.8939	9	12	14			O75400	Pre-mRNA-processing factor 40 homolog A OS=Homo sapiens OX=9606 GN=PRPF40A PE=1 SV=2	30.6165	29	21	23		P22234	48.2353	Multifunctional protein ADE2 OS=Homo sapiens GN=PAICS PE=1 SV=3	16	14	16		Q9P2J5	28.4864	Leucine--tRNA ligase, cytoplasmic OS=Homo sapiens GN=LARS PE=1 SV=2	19	19	14		P09543	2',3'-cyclic-nucleotide 3'-phosphodiesterase OS=Homo sapiens OX=9606 GN=CNP PE=1 SV=2	11.4014	2	2	4
P61247	40S ribosomal protein S3a OS=Homo sapiens OX=9606 GN=RPS3A PE=1 SV=2	53.4091	3	4	4	13	8	9	9	10	9				Q07020	60S ribosomal protein L18 OS=Homo sapiens OX=9606 GN=RPL18 PE=1 SV=2	35.1064	9	8	14			Q9Y5K6	CD2-associated protein OS=Homo sapiens OX=9606 GN=CD2AP PE=1 SV=1	48.3568	25	20	23		P62829	69.2857	60S ribosomal protein L23 OS=Homo sapiens GN=RPL23 PE=1 SV=1	16	16	15		Q9Y230	40.6048	RuvB-like 2 OS=Homo sapiens GN=RUVBL2 PE=1 SV=3	19	16	19		P09622	Dihydrolipoyl dehydrogenase, mitochondrial OS=Homo sapiens OX=9606 GN=DLD PE=1 SV=2	10.2161	1	1	1
P47897	Glutamine--tRNA ligase OS=Homo sapiens OX=9606 GN=QARS PE=1 SV=1	25.9355	1	1	2	10	7	9	5	5	4				Q922U2	SWISS-PROT:Q922U2 Tax_Id=10090 Gene_Symbol=Krt5 Keratin, type II cytoskeletal 5	31.8966	14	20	13			P54652	Heat shock-related 70 kDa protein 2 OS=Homo sapiens OX=9606 GN=HSPA2 PE=1 SV=1	25.3521	23	20	23		PRDX1_HUMAN	72.3618	sp PRDX1_HUMAN	16	13	15		P22234	53.4118	Multifunctional protein ADE2 OS=Homo sapiens GN=PAICS PE=1 SV=3	18	13	18		P09651	Heterogeneous nuclear ribonucleoprotein A1 OS=Homo sapiens OX=9606 GN=HNRNPA1 PE=1 SV=5	48.9247	12	14	15
Q9UL42	Paraneoplastic antigen Ma2 OS=Homo sapiens OX=9606 GN=PNMA2 PE=1 SV=2	17.033				6	7	9	1	1	1				Q08211	ATP-dependent RNA helicase A OS=Homo sapiens OX=9606 GN=DHX9 PE=1 SV=4	24.252	10	18	13			P40227	T-complex protein 1 subunit zeta OS=Homo sapiens OX=9606 GN=CCT6A PE=1 SV=3	51.7891	26	26	22		Q07065	54.1528	Cytoskeleton-associated protein 4 OS=Homo sapiens GN=CKAP4 PE=1 SV=2	16	14	11		P27816	26.0417	Microtubule-associated protein 4 OS=Homo sapiens GN=MAP4 PE=1 SV=3	18	15	16		P09661	U2 small nuclear ribonucleoprotein A' OS=Homo sapiens OX=9606 GN=SNRPA1 PE=1 SV=2	14.5098	3	2	1
Q9NQH7	Xaa-Pro aminopeptidase 3 OS=Homo sapiens OX=9606 GN=XPNPEP3 PE=1 SV=1	15.1874	1	1	1	10	6	9	3	3	1				P46087	Probable 28S rRNA (cytosine(4447)-C(5))-methyltransferase OS=Homo sapiens OX=9606 GN=NOP2 PE=1 SV=2	29.064	13	16	13			O00571	ATP-dependent RNA helicase DDX3X OS=Homo sapiens OX=9606 GN=DDX3X PE=1 SV=3	50.4532	24	18	22		P06733	51.6129	Alpha-enolase OS=Homo sapiens GN=ENO1 PE=1 SV=2	15	14	17		P53618	30.3253	Coatomer subunit beta OS=Homo sapiens GN=COPB1 PE=1 SV=3	18	17	12		P09874	Poly [ADP-ribose] polymerase 1 OS=Homo sapiens OX=9606 GN=PARP1 PE=1 SV=4	21.3018	8	13	11
Q99456	RecName: Full=Keratin, type I cytoskeletal 12; AltName: Full=Cytokeratin-12; Short=CK-12; AltName: Full=Keratin-12; Short=K12;	5.46559	4	2	3	5	5	9	3	4	3				O60506	Heterogeneous nuclear ribonucleoprotein Q OS=Homo sapiens OX=9606 GN=SYNCRIP PE=1 SV=2	34.8315	7	16	13			Q99832	T-complex protein 1 subunit eta OS=Homo sapiens OX=9606 GN=CCT7 PE=1 SV=2	52.302	20	22	21		P14618	54.049	Pyruvate kinase PKM OS=Homo sapiens GN=PKM PE=1 SV=4	15	14	14		Q86T24	41.6667	Transcriptional regulator Kaiso OS=Homo sapiens GN=ZBTB33 PE=1 SV=2	18	20	26		P0C0S5	Histone H2A.Z OS=Homo sapiens OX=9606 GN=H2AFZ PE=1 SV=2	35.1562	5	5	3
Q7RTT2	TREMBL:Q7RTT2 Tax_Id=9606 Gene_Symbol=KRT78 Keratin-78	25.7198	4	4	3	14	4	9	3	4	4				P54136	Arginine--tRNA ligase, cytoplasmic OS=Homo sapiens OX=9606 GN=RARS PE=1 SV=2	36.5152	11	14	13			P84098	60S ribosomal protein L19 OS=Homo sapiens OX=9606 GN=RPL19 PE=1 SV=1	28.0612	20	17	21		P33176	33.3333	Kinesin-1 heavy chain OS=Homo sapiens GN=KIF5B PE=1 SV=1	15	16	16		Q8IZH2	22.0399	5'-3' exoribonuclease 1 OS=Homo sapiens GN=XRN1 PE=1 SV=1	18	17	14		P0DI83	Ras-related protein Rab-34, isoform NARR OS=Homo sapiens GN=RAB34 PE=1 SV=1	18.1818	2	2	2
P46777	60S ribosomal protein L5 OS=Homo sapiens OX=9606 GN=RPL5 PE=1 SV=3	47.138	9	7	7	13	16	8	10	10	10				P61978	Heterogeneous nuclear ribonucleoprotein K OS=Homo sapiens OX=9606 GN=HNRNPK PE=1 SV=1	40.3888	8	14	13			Q14160	Protein scribble homolog OS=Homo sapiens OX=9606 GN=SCRIB PE=1 SV=4	29.9387	20	26	20		P36578	40.281	60S ribosomal protein L4 OS=Homo sapiens GN=RPL4 PE=1 SV=5	15	13	13		Q96QC0	28.0851	Serine/threonine-protein phosphatase 1 regulatory subunit 10 OS=Homo sapiens GN=PPP1R10 PE=1 SV=1	18	16	22		P0DMV8	Heat shock 70 kDa protein 1A OS=Homo sapiens OX=9606 GN=HSPA1A PE=1 SV=1	75.663	55	59	54
P68032	Actin, alpha cardiac muscle 1 OS=Homo sapiens OX=9606 GN=ACTC1 PE=1 SV=1	35.0133	4	8	7	10	11	8	7	9	7				P14868	Aspartate--tRNA ligase, cytoplasmic OS=Homo sapiens OX=9606 GN=DARS PE=1 SV=2	51.6966	13	13	13			O75179	Ankyrin repeat domain-containing protein 17 OS=Homo sapiens OX=9606 GN=ANKRD17 PE=1 SV=3	30.388	27	24	20		Q13435	41.5642	Splicing factor 3B subunit 2 OS=Homo sapiens GN=SF3B2 PE=1 SV=2	15	13	11		P11940	37.1069	Polyadenylate-binding protein 1 OS=Homo sapiens GN=PABPC1 PE=1 SV=2	17	18	15		P10599	Thioredoxin OS=Homo sapiens OX=9606 GN=TXN PE=1 SV=3	22.8571	1	2	1
P0C0S5	Histone H2A.Z OS=Homo sapiens OX=9606 GN=H2AFZ PE=1 SV=2	31.25	3	4	4	5	10	8	4	2	3				P25705	ATP synthase subunit alpha, mitochondrial OS=Homo sapiens OX=9606 GN=ATP5F1A PE=1 SV=1	35.2622	13	13	13			Q7Z417	Nuclear fragile X mental retardation-interacting protein 2 OS=Homo sapiens OX=9606 GN=NUFIP2 PE=1 SV=1	48.9209	13	21	20		Q14247	39.8182	Src substrate cortactin OS=Homo sapiens GN=CTTN PE=1 SV=2	15	16	19		P19338	29.0141	Nucleolin OS=Homo sapiens GN=NCL PE=1 SV=3	17	15	17		P10809	60 kDa heat shock protein, mitochondrial OS=Homo sapiens OX=9606 GN=HSPD1 PE=1 SV=2	47.8185	26	19	22
Q07065	Cytoskeleton-associated protein 4 OS=Homo sapiens OX=9606 GN=CKAP4 PE=1 SV=2	49.8339	15	18	10	14	9	8	11	11	13				P62241	40S ribosomal protein S8 OS=Homo sapiens OX=9606 GN=RPS8 PE=1 SV=2	58.1731	12	12	13			O14641	Segment polarity protein dishevelled homolog DVL-2 OS=Homo sapiens OX=9606 GN=DVL2 PE=1 SV=1	42.7989	22	19	20		Q9ULV4	47.6793	Coronin-1C OS=Homo sapiens GN=CORO1C PE=1 SV=1	15	16	16		P78527	15.7703	DNA-dependent protein kinase catalytic subunit OS=Homo sapiens GN=PRKDC PE=1 SV=3	17	19	12		P11021	78 kDa glucose-regulated protein OS=Homo sapiens GN=HSPA5 PE=1 SV=2	33.0275	18	15	16
DECOY_Q8WZ42	Titin OS=Homo sapiens OX=9606 GN=TTN PE=1 SV=4	3.11499	14	11	13	12	9	8	6	6	5				Q13435	Splicing factor 3B subunit 2 OS=Homo sapiens OX=9606 GN=SF3B2 PE=1 SV=2	19.6648	11	12	13			P17066	Heat shock 70 kDa protein 6 OS=Homo sapiens OX=9606 GN=HSPA6 PE=1 SV=2	18.818	20	19	20		Q9Y490	19.0083	Talin-1 OS=Homo sapiens GN=TLN1 PE=1 SV=3	15	20	17		Q09028	63.5294	Histone-binding protein RBBP4 OS=Homo sapiens GN=RBBP4 PE=1 SV=3	17	16	14		P11142	Heat shock cognate 71 kDa protein OS=Homo sapiens OX=9606 GN=HSPA8 PE=1 SV=1	54.0248	47	48	42
P05141	ADP/ATP translocase 2 OS=Homo sapiens OX=9606 GN=SLC25A5 PE=1 SV=7	50.3356	20	20	23	10	8	8	20	17	19				P23396	40S ribosomal protein S3 OS=Homo sapiens OX=9606 GN=RPS3 PE=1 SV=2	67.0782	9	11	13			Q5SW79	Centrosomal protein of 170 kDa OS=Homo sapiens OX=9606 GN=CEP170 PE=1 SV=1	30.4293	20	18	20		Q92616	15.5747	Translational activator GCN1 OS=Homo sapiens GN=GCN1L1 PE=1 SV=6	14	20	17		Q16555	48.2517	Dihydropyrimidinase-related protein 2 OS=Homo sapiens GN=DPYSL2 PE=1 SV=1	17	18	17		P11498	Pyruvate carboxylase, mitochondrial OS=Homo sapiens OX=9606 GN=PC PE=1 SV=2	69.0153	139	147	139
P22061	Protein-L-isoaspartate(D-aspartate) O-methyltransferase OS=Homo sapiens OX=9606 GN=PCMT1 PE=1 SV=4	66.0793	12	8	9	9	8	8	14	12	14				Q9NR09	Baculoviral IAP repeat-containing protein 6 OS=Homo sapiens OX=9606 GN=BIRC6 PE=1 SV=2	9.86205	8	11	13			Q14315	Filamin-C OS=Homo sapiens OX=9606 GN=FLNC PE=1 SV=3	5.90826	19	24	19		Q9BUF5	32.9596	Tubulin beta-6 chain OS=Homo sapiens GN=TUBB6 PE=1 SV=1	14	16	12		Q16576	73.4118	Histone-binding protein RBBP7 OS=Homo sapiens GN=RBBP7 PE=1 SV=1	17	17	15		P11586	C-1-tetrahydrofolate synthase, cytoplasmic OS=Homo sapiens OX=9606 GN=MTHFD1 PE=1 SV=3	3.63636	2	1
P10412	Histone H1.4 OS=Homo sapiens OX=9606 GN=HIST1H1E PE=1 SV=2	28.7671	10	9	12	8	8	8	9	7	8				Q58FF7	Putative heat shock protein HSP 90-beta-3 OS=Homo sapiens OX=9606 GN=HSP90AB3P PE=5 SV=1	35.0084	11	16	12			P60712	SWISS-PROT:P60712 (Bos taurus) Actin, cytoplasmic 1	69.8667	24	21	19		P11586	53.1551	C-1-tetrahydrofolate synthase, cytoplasmic OS=Homo sapiens GN=MTHFD1 PE=1 SV=3	13	13	15		Q9Y2J2	28.1509	Band 4.1-like protein 3 OS=Homo sapiens GN=EPB41L3 PE=1 SV=2	17	18	19		P11940	Polyadenylate-binding protein 1 OS=Homo sapiens OX=9606 GN=PABPC1 PE=1 SV=2	28.6164	8	4	3
P41252	Isoleucine--tRNA ligase, cytoplasmic OS=Homo sapiens OX=9606 GN=IARS PE=1 SV=2	15.6894	1	1		7	8	8	8	11	7				P62979	Ubiquitin-40S ribosomal protein S27a OS=Homo sapiens OX=9606 GN=RPS27A PE=1 SV=2	38.4615	11	15	12			Q15459	Splicing factor 3A subunit 1 OS=Homo sapiens OX=9606 GN=SF3A1 PE=1 SV=1	38.0832	26	20	19		P11940	28.3019	Polyadenylate-binding protein 1 OS=Homo sapiens GN=PABPC1 PE=1 SV=2	13	12	11		O75400	38.2445	Pre-mRNA-processing factor 40 homolog A OS=Homo sapiens GN=PRPF40A PE=1 SV=2	16	14	13		P12236	ADP/ATP translocase 3 OS=Homo sapiens OX=9606 GN=SLC25A6 PE=1 SV=4	25.5034	8	7	8
P14868	Aspartate--tRNA ligase, cytoplasmic OS=Homo sapiens OX=9606 GN=DARS PE=1 SV=2	46.9062	1		2	9	7	8	6	10	10				Q9BQG0	Myb-binding protein 1A OS=Homo sapiens OX=9606 GN=MYBBP1A PE=1 SV=2	23.4187	15	14	12			P50991	T-complex protein 1 subunit delta OS=Homo sapiens OX=9606 GN=CCT4 PE=1 SV=4	62.1521	17	19	19		P17812	36.0406	CTP synthase 1 OS=Homo sapiens GN=CTPS1 PE=1 SV=2	13	12	14		P13639	43.007	Elongation factor 2 OS=Homo sapiens GN=EEF2 PE=1 SV=4	16	15	20		P12270	Nucleoprotein TPR OS=Homo sapiens OX=9606 GN=TPR PE=1 SV=3	10.1566	16	13	9
P16402	Histone H1.3 OS=Homo sapiens OX=9606 GN=HIST1H1D PE=1 SV=2	21.267	9	9	11	8	7	8	9	7	9				P05787	RecName: Full=Keratin, type II cytoskeletal 8; AltName: Full=Cytokeratin-8; Short=CK-8; AltName: Full=Keratin-8; Short=K8; AltName: Full=Type-II keratin Kb8;	40.5797	11	14	12			Q9UPN7	Serine/threonine-protein phosphatase 6 regulatory subunit 1 OS=Homo sapiens OX=9606 GN=PPP6R1 PE=1 SV=5	46.9921	20	18	19		P23246	34.2291	Splicing factor, proline- and glutamine-rich OS=Homo sapiens GN=SFPQ PE=1 SV=2	13	15	14		P17812	35.0254	CTP synthase 1 OS=Homo sapiens GN=CTPS1 PE=1 SV=2	16	16	15		P12956	X-ray repair cross-complementing protein 6 OS=Homo sapiens OX=9606 GN=XRCC6 PE=1 SV=2	2.29885
P17844	Probable ATP-dependent RNA helicase DDX5 OS=Homo sapiens OX=9606 GN=DDX5 PE=1 SV=1	18.4039	1	1	2	7	6	8	2	3	4				P61313	60S ribosomal protein L15 OS=Homo sapiens OX=9606 GN=RPL15 PE=1 SV=2	41.6667	5	14	12			iRT_protein		100	20	17	19		P62280	57.5949	40S ribosomal protein S11 OS=Homo sapiens GN=RPS11 PE=1 SV=3	13	14	12		P35606	31.457	Coatomer subunit beta' OS=Homo sapiens GN=COPB2 PE=1 SV=2	16	13	10		P13010	X-ray repair cross-complementing protein 5 OS=Homo sapiens OX=9606 GN=XRCC5 PE=1 SV=3	6.42077		1
Q8IUE6	Histone H2A type 2-B OS=Homo sapiens OX=9606 GN=HIST2H2AB PE=1 SV=3	26.9231	6	5	5	2	6	8	9	9	6				P0C0S8	Histone H2A type 1 OS=Homo sapiens OX=9606 GN=HIST1H2AG PE=1 SV=2	40.7692	5	13	12			Q00341	Vigilin OS=Homo sapiens OX=9606 GN=HDLBP PE=1 SV=2	38.0915	14	14	19		Q9NWS0	64.4828	PIH1 domain-containing protein 1 OS=Homo sapiens GN=PIH1D1 PE=1 SV=1	13	12	12		Q00341	29.3375	Vigilin OS=Homo sapiens GN=HDLBP PE=1 SV=2	16	16	19		P13639	Elongation factor 2 OS=Homo sapiens OX=9606 GN=EEF2 PE=1 SV=4	31.7016	17	17	15
Q13813	Spectrin alpha chain, non-erythrocytic 1 OS=Homo sapiens OX=9606 GN=SPTAN1 PE=1 SV=3	23.0583	3	2	5	23	16	7	14	11	12				Q13838	Spliceosome RNA helicase DDX39B OS=Homo sapiens OX=9606 GN=DDX39B PE=1 SV=1	40.1869	5	13	12			P49368	T-complex protein 1 subunit gamma OS=Homo sapiens OX=9606 GN=CCT3 PE=1 SV=4	56.6972	24	23	18		P04406	64.1791	Glyceraldehyde-3-phosphate dehydrogenase OS=Homo sapiens GN=GAPDH PE=1 SV=3	12	12	12		Q9H2G2	25.4251	STE20-like serine/threonine-protein kinase OS=Homo sapiens GN=SLK PE=1 SV=1	16	16	23		P13645	SWISS-PROT:P13645 Tax_Id=9606 Gene_Symbol=KRT10 Keratin, type I cytoskeletal 10	13.6594	1	4	7
P68371	Tubulin beta-4B chain OS=Homo sapiens OX=9606 GN=TUBB4B PE=1 SV=1	69.8876	46	44	41	16	11	7	50	45	37				P53675	Clathrin heavy chain 2 OS=Homo sapiens OX=9606 GN=CLTCL1 PE=1 SV=2	8.47561	13	12	12			Q9ULH7	MKL/myocardin-like protein 2 OS=Homo sapiens OX=9606 GN=MKL2 PE=1 SV=3	32.0772	21	22	18		P27635	39.2523	60S ribosomal protein L10 OS=Homo sapiens GN=RPL10 PE=1 SV=4	12	12	13		Q9UHR5	46.1039	SAP30-binding protein OS=Homo sapiens GN=SAP30BP PE=1 SV=1	16	15	17		P14174	Macrophage migration inhibitory factor OS=Homo sapiens OX=9606 GN=MIF PE=1 SV=4	17.3913	2	2	3
Q14204	Cytoplasmic dynein 1 heavy chain 1 OS=Homo sapiens OX=9606 GN=DYNC1H1 PE=1 SV=5	15.9492	5	4	1	24	8	7	9	15	13				P62805	Histone H4 OS=Homo sapiens OX=9606 GN=HIST1H4A PE=1 SV=2	54.3689	8	12	12			Q14C86	GTPase-activating protein and VPS9 domain-containing protein 1 OS=Homo sapiens OX=9606 GN=GAPVD1 PE=1 SV=2	18.6739	17	22	18		P55010	25.9861	Eukaryotic translation initiation factor 5 OS=Homo sapiens GN=EIF5 PE=1 SV=2	12	12	14		P14618	52.919	Pyruvate kinase PKM OS=Homo sapiens GN=PKM PE=1 SV=4	15	13	16		P14618	Pyruvate kinase PKM OS=Homo sapiens OX=9606 GN=PKM PE=1 SV=4	32.7684	9	7	8
O15027	Protein transport protein Sec16A OS=Homo sapiens OX=9606 GN=SEC16A PE=1 SV=3	11.4732	2	2	2	12	8	7	5	4	7				P62280	40S ribosomal protein S11 OS=Homo sapiens OX=9606 GN=RPS11 PE=1 SV=3	60.7595	11	11	12			P49411	Elongation factor Tu, mitochondrial OS=Homo sapiens OX=9606 GN=TUFM PE=1 SV=2	50.6637	22	20	18		P62937	70.9091	Peptidyl-prolyl cis-trans isomerase A OS=Homo sapiens GN=PPIA PE=1 SV=2	12	15	12		P36873	56.0372	Serine/threonine-protein phosphatase PP1-gamma catalytic subunit OS=Homo sapiens GN=PPP1CC PE=1 SV=1	15	13	15		P14625	Endoplasmin OS=Homo sapiens OX=9606 GN=HSP90B1 PE=1 SV=1	3.23786	2	2	2
P13010	X-ray repair cross-complementing protein 5 OS=Homo sapiens OX=9606 GN=XRCC5 PE=1 SV=3	27.459	6	6	5	14	7	7	8	6	8				P31943	Heterogeneous nuclear ribonucleoprotein H OS=Homo sapiens OX=9606 GN=HNRNPH1 PE=1 SV=4	23.3853	4	10	12			P46781	40S ribosomal protein S9 OS=Homo sapiens OX=9606 GN=RPS9 PE=1 SV=3	53.6082	17	18	18		Q02790	35.9477	Peptidyl-prolyl cis-trans isomerase FKBP4 OS=Homo sapiens GN=FKBP4 PE=1 SV=3	12	11	11		P49959	33.3333	Double-strand break repair protein MRE11A OS=Homo sapiens GN=MRE11A PE=1 SV=3	15	15	12		P14678	Small nuclear ribonucleoprotein-associated proteins B and B' OS=Homo sapiens OX=9606 GN=SNRPB PE=1 SV=2	9.16667	2	1	1
P36957	Dihydrolipoyllysine-residue succinyltransferase component of 2-oxoglutarate dehydrogenase complex, mitochondrial OS=Homo sapiens OX=9606 GN=DLST PE=1 SV=4	16.777	1	1		8	7	7	5	4	5				P02535-1	SWISS-PROT:P02535-1 Tax_Id=10090 Gene_Symbol=Krt10 Isoform 1 of Keratin, type I cytoskeletal 10	20	12	14	11			P06733	Alpha-enolase OS=Homo sapiens OX=9606 GN=ENO1 PE=1 SV=2	61.0599	16	18	18		Q15233	42.2505	Non-POU domain-containing octamer-binding protein OS=Homo sapiens GN=NONO PE=1 SV=4	12	11	9		P51610	16.9042	Host cell factor 1 OS=Homo sapiens GN=HCFC1 PE=1 SV=2	15	15	17		P14854	Cytochrome c oxidase subunit 6B1 OS=Homo sapiens OX=9606 GN=COX6B1 PE=1 SV=2	58.1395	2	2	2
P62249	40S ribosomal protein S16 OS=Homo sapiens OX=9606 GN=RPS16 PE=1 SV=2	43.8356	3	3	3	6	3	7	4	6	4				P17844	Probable ATP-dependent RNA helicase DDX5 OS=Homo sapiens OX=9606 GN=DDX5 PE=1 SV=1	33.8762	10	14	11			Q9UBF2	Coatomer subunit gamma-2 OS=Homo sapiens OX=9606 GN=COPG2 PE=1 SV=1	48.6797	21	16	18		Q16555	44.4056	Dihydropyrimidinase-related protein 2 OS=Homo sapiens GN=DPYSL2 PE=1 SV=1	12	11	11		P62136	57.8788	Serine/threonine-protein phosphatase PP1-alpha catalytic subunit OS=Homo sapiens GN=PPP1CA PE=1 SV=1	15	13	14		P14866	Heterogeneous nuclear ribonucleoprotein L OS=Homo sapiens OX=9606 GN=HNRNPL PE=1 SV=2	28.8625	7	8	6
Q9H552	TREMBL:Q9H552 Tax_Id=9606 Gene_Symbol=- Keratin-8-like protein 1	23.8477	5	6	6	5	3	7	7	4	7				P08670	Vimentin OS=Homo sapiens OX=9606 GN=VIM PE=1 SV=4	67.8112	8	13	11			Q9Y3F4	Serine-threonine kinase receptor-associated protein OS=Homo sapiens OX=9606 GN=STRAP PE=1 SV=1	74.2857	19	16	18		Q8IUZ0	24.344	Leucine-rich repeat-containing protein 49 OS=Homo sapiens GN=LRRC49 PE=2 SV=2	12	10	9		P62937	70.9091	Peptidyl-prolyl cis-trans isomerase A OS=Homo sapiens GN=PPIA PE=1 SV=2	15	13	13		P14868	Aspartate--tRNA ligase, cytoplasmic OS=Homo sapiens OX=9606 GN=DARS PE=1 SV=2	27.7445	6	7	4
O14874	[3-methyl-2-oxobutanoate dehydrogenase [lipoamide]] kinase, mitochondrial OS=Homo sapiens OX=9606 GN=BCKDK PE=1 SV=2	24.0291	5	1	2	3	3	7	2	2	3				P09622	Dihydrolipoyl dehydrogenase, mitochondrial OS=Homo sapiens OX=9606 GN=DLD PE=1 SV=2	28.6837	8	10	11			Q14247	Src substrate cortactin OS=Homo sapiens OX=9606 GN=CTTN PE=1 SV=2	47.4545	10	16	18		P10809	48.6911	60 kDa heat shock protein, mitochondrial OS=Homo sapiens GN=HSPD1 PE=1 SV=2	11	9	12		Q9HAU0	28.0466	Pleckstrin homology domain-containing family A member 5 OS=Homo sapiens GN=PLEKHA5 PE=1 SV=1	15	10	8		P15259	Phosphoglycerate mutase 2 OS=Homo sapiens OX=9606 GN=PGAM2 PE=1 SV=3	4.74308	1	2	2
P12694	2-oxoisovalerate dehydrogenase subunit alpha, mitochondrial OS=Homo sapiens OX=9606 GN=BCKDHA PE=1 SV=2	29.2135	8	6	7	6	10	6	5	7	4				P52597	Heterogeneous nuclear ribonucleoprotein F OS=Homo sapiens OX=9606 GN=HNRNPF PE=1 SV=3	20.241	2	10	11			Q8NB46	Serine/threonine-protein phosphatase 6 regulatory ankyrin repeat subunit C OS=Homo sapiens OX=9606 GN=ANKRD52 PE=1 SV=3	27.1375	16	18	17		P35580	10.1721	Myosin-10 OS=Homo sapiens GN=MYH10 PE=1 SV=3	11	10	9		O43432	10.2839	Eukaryotic translation initiation factor 4 gamma 3 OS=Homo sapiens GN=EIF4G3 PE=1 SV=2	14	12	11		P15311	Ezrin OS=Homo sapiens OX=9606 GN=EZR PE=1 SV=4	5.11945	1
Q7Z417	Nuclear fragile X mental retardation-interacting protein 2 OS=Homo sapiens OX=9606 GN=NUFIP2 PE=1 SV=1	26.3309	2	1	1	11	9	6	10	7	8				Q8IUE6	Histone H2A type 2-B OS=Homo sapiens OX=9606 GN=HIST2H2AB PE=1 SV=3	35.3846	2	9	11			P23396	40S ribosomal protein S3 OS=Homo sapiens OX=9606 GN=RPS3 PE=1 SV=2	76.5432	17	17	17		P78527	10.7316	DNA-dependent protein kinase catalytic subunit OS=Homo sapiens GN=PRKDC PE=1 SV=3	11	12	12		O75534	26.0652	Cold shock domain-containing protein E1 OS=Homo sapiens GN=CSDE1 PE=1 SV=2	14	10	10		P15531	Nucleoside diphosphate kinase A OS=Homo sapiens OX=9606 GN=NME1 PE=1 SV=1	20.3947	2	2	2
P05388	60S acidic ribosomal protein P0 OS=Homo sapiens OX=9606 GN=RPLP0 PE=1 SV=1	38.1703	7	4	6	7	9	6	7	7	5				P12956	X-ray repair cross-complementing protein 6 OS=Homo sapiens OX=9606 GN=XRCC6 PE=1 SV=2	32.1839	10	8	11			P10809	60 kDa heat shock protein, mitochondrial OS=Homo sapiens OX=9606 GN=HSPD1 PE=1 SV=2	46.9459	18	20	16		Q7Z417	43.1655	Nuclear fragile X mental retardation-interacting protein 2 OS=Homo sapiens GN=NUFIP2 PE=1 SV=1	11	12	9		P05787	42.4431	SWISS-PROT:P05787 Tax_Id=9606 Gene_Symbol=KRT8 Keratin, type II cytoskeletal 8	14	11	15		P15636	SWISS-PROT:P15636 Protease I precursor Lysyl endopeptidase Achromobacter lyticus.	28.7902	24	26	23
Q07020	60S ribosomal protein L18 OS=Homo sapiens OX=9606 GN=RPL18 PE=1 SV=2	34.5745	5	4	5	9	8	6	7	6	7				P46778	60S ribosomal protein L21 OS=Homo sapiens OX=9606 GN=RPL21 PE=1 SV=2	41.875	6	8	11			PRDX1_HUMAN	sp PRDX1_HUMAN	75.8794	22	18	16		Q9HB71	55.7018	Calcyclin-binding protein OS=Homo sapiens GN=CACYBP PE=1 SV=2	11	13	9		P06733	56.2212	Alpha-enolase OS=Homo sapiens GN=ENO1 PE=1 SV=2	14	12	14		P15880	40S ribosomal protein S2 OS=Homo sapiens OX=9606 GN=RPS2 PE=1 SV=2	44.0273	9	12	9
Q9Y230	RuvB-like 2 OS=Homo sapiens OX=9606 GN=RUVBL2 PE=1 SV=3	46.2203	1		1	6	7	6	16	15	16				P02533	RecName: Full=Keratin, type I cytoskeletal 14; AltName: Full=Cytokeratin-14; Short=CK-14; AltName: Full=Keratin-14; Short=K14;	61.6525	18	16	10			Q96BY7	Autophagy-related protein 2 homolog B OS=Homo sapiens OX=9606 GN=ATG2B PE=1 SV=5	22.3773	18	18	16		Q9Y2J2	14.1674	Band 4.1-like protein 3 OS=Homo sapiens GN=EPB41L3 PE=1 SV=2	11	8	10		P49756	41.8743	RNA-binding protein 25 OS=Homo sapiens GN=RBM25 PE=1 SV=3	14	17	15		P16104	Histone H2AX OS=Homo sapiens OX=9606 GN=H2AFX PE=1 SV=2	32.1678	8	10	8
Q58FF7	Putative heat shock protein HSP 90-beta-3 OS=Homo sapiens OX=9606 GN=HSP90AB3P PE=5 SV=1	34.8409	17	14	15	12	6	6	124	78	70				Q14980	Nuclear mitotic apparatus protein 1 OS=Homo sapiens OX=9606 GN=NUMA1 PE=1 SV=2	25.5792	14	14	10			P05787	RecName: Full=Keratin, type II cytoskeletal 8; AltName: Full=Cytokeratin-8; Short=CK-8; AltName: Full=Keratin-8; Short=K8; AltName: Full=Type-II keratin Kb8;	42.029	17	15	16		O43432	6.94006	Eukaryotic translation initiation factor 4 gamma 3 OS=Homo sapiens GN=EIF4G3 PE=1 SV=2	10	8	10		Q96JH7	20.1309	Deubiquitinating protein VCIP135 OS=Homo sapiens GN=VCPIP1 PE=1 SV=2	14	8	11		P16402	Histone H1.3 OS=Homo sapiens OX=9606 GN=HIST1H1D PE=1 SV=2	23.0769	4	3	3
P25705	ATP synthase subunit alpha, mitochondrial OS=Homo sapiens OX=9606 GN=ATP5F1A PE=1 SV=1	42.6763	11	7	8	7	6	6	17	13	13				P60712	SWISS-PROT:P60712 (Bos taurus) Actin, cytoplasmic 1	55.4667	10	13	10			Q9BR76	Coronin-1B OS=Homo sapiens OX=9606 GN=CORO1B PE=1 SV=1	47.0348	16	15	16		P05141	37.5839	ADP/ATP translocase 2 OS=Homo sapiens GN=SLC25A5 PE=1 SV=7	10	9	10		Q9BPU6	36.5248	Dihydropyrimidinase-related protein 5 OS=Homo sapiens GN=DPYSL5 PE=1 SV=1	14	11	10		P16615	Sarcoplasmic/endoplasmic reticulum calcium ATPase 2 OS=Homo sapiens OX=9606 GN=ATP2A2 PE=1 SV=1	2.68714	1	1
P62910	60S ribosomal protein L32 OS=Homo sapiens OX=9606 GN=RPL32 PE=1 SV=2	46.6667	3	4	3	4	5	6	5	5	6				P51991	Heterogeneous nuclear ribonucleoprotein A3 OS=Homo sapiens OX=9606 GN=HNRNPA3 PE=1 SV=2	30.1587	7	13	10			Q9UPN4	Centrosomal protein of 131 kDa OS=Homo sapiens OX=9606 GN=CEP131 PE=1 SV=3	37.1191	13	15	16		P62241	58.1731	40S ribosomal protein S8 OS=Homo sapiens GN=RPS8 PE=1 SV=2	10	11	9		Q9BT78	45.3202	COP9 signalosome complex subunit 4 OS=Homo sapiens GN=COPS4 PE=1 SV=1	14	13	12		P16949	Stathmin OS=Homo sapiens OX=9606 GN=STMN1 PE=1 SV=3	12.7517	2	2
P68431	Histone H3.1 OS=Homo sapiens OX=9606 GN=HIST1H3A PE=1 SV=2	25	2	3	2	4	5	6	4	4	4				P68104	Elongation factor 1-alpha 1 OS=Homo sapiens OX=9606 GN=EEF1A1 PE=1 SV=1	40.2597	7	13	10			P35658	Nuclear pore complex protein Nup214 OS=Homo sapiens OX=9606 GN=NUP214 PE=1 SV=2	20.4785	15	10	16		Q13325	31.9502	Interferon-induced protein with tetratricopeptide repeats 5 OS=Homo sapiens GN=IFIT5 PE=1 SV=1	10	8	9		Q9UBC2	33.7963	Epidermal growth factor receptor substrate 15-like 1 OS=Homo sapiens GN=EPS15L1 PE=1 SV=1	14	10	12		P16989	Y-box-binding protein 3 OS=Homo sapiens OX=9606 GN=YBX3 PE=1 SV=4	16.129	1		1
P25398	40S ribosomal protein S12 OS=Homo sapiens OX=9606 GN=RPS12 PE=1 SV=3	53.7879	5	5	3	6	4	6	6	5	7				Q3TTY5	SWISS-PROT:Q3TTY5 Tax_Id=10090 Gene_Symbol=Krt2 Keratin, type II cytoskeletal 2 epidermal	33.3805	13	12	10			Q9BUF5	Tubulin beta-6 chain OS=Homo sapiens OX=9606 GN=TUBB6 PE=1 SV=1	21.5247	17	19	15		Q15428	27.8017	Splicing factor 3A subunit 2 OS=Homo sapiens GN=SF3A2 PE=1 SV=2	10	12	11		P11171	28.2407	Protein 4.1 OS=Homo sapiens GN=EPB41 PE=1 SV=4	13	12	16		P17844	Probable ATP-dependent RNA helicase DDX5 OS=Homo sapiens OX=9606 GN=DDX5 PE=1 SV=1	37.6221	19	15	12
P83731	60S ribosomal protein L24 OS=Homo sapiens OX=9606 GN=RPL24 PE=1 SV=1	30.5732	1	1	2	6	4	6	3	3	2				P47897	Glutamine--tRNA ligase OS=Homo sapiens OX=9606 GN=QARS PE=1 SV=1	30.5806	10	12	10			Q8IUZ0	Leucine-rich repeat-containing protein 49 OS=Homo sapiens GN=LRRC49 PE=2 SV=2	32.5073	17	18	15		Q7L7X3	39.7602	Serine/threonine-protein kinase TAO1 OS=Homo sapiens GN=TAOK1 PE=1 SV=1	10	10	8		P35580	12.8036	Myosin-10 OS=Homo sapiens GN=MYH10 PE=1 SV=3	13	11	10		P17987	T-complex protein 1 subunit alpha OS=Homo sapiens OX=9606 GN=TCP1 PE=1 SV=1	20.1439	10	10	7
Q13263	Transcription intermediary factor 1-beta OS=Homo sapiens OX=9606 GN=TRIM28 PE=1 SV=5	21.1976	8	6	6	5	4	6	2	1	3				P52272	Heterogeneous nuclear ribonucleoprotein M OS=Homo sapiens OX=9606 GN=HNRNPM PE=1 SV=3	23.6986	9	12	10			Q9Y2J2	Band 4.1-like protein 3 OS=Homo sapiens OX=9606 GN=EPB41L3 PE=1 SV=2	27.6909	15	17	15		Q9H6J7	58.6103	UPF0705 protein C11orf49 OS=Homo sapiens GN=C11orf49 PE=1 SV=2	10	8	13		P47756	50.5415	F-actin-capping protein subunit beta OS=Homo sapiens GN=CAPZB PE=1 SV=4	13	11	12		P18077	60S ribosomal protein L35a OS=Homo sapiens OX=9606 GN=RPL35A PE=1 SV=2	15.4545
O14654	Insulin receptor substrate 4 OS=Homo sapiens GN=IRS4 PE=1 SV=1	35.1631	37	29	31	16	10	5	19	23	28				P07910	Heterogeneous nuclear ribonucleoproteins C1/C2 OS=Homo sapiens OX=9606 GN=HNRNPC PE=1 SV=4	27.451	7	12	10			Q641Q2	WASH complex subunit FAM21A OS=Homo sapiens GN=FAM21A PE=2 SV=3	25.0559	12	11	15		Q9P2J5	14.5408	Leucine--tRNA ligase, cytoplasmic OS=Homo sapiens GN=LARS PE=1 SV=2	10	8	5		P62140	46.1774	Serine/threonine-protein phosphatase PP1-beta catalytic subunit OS=Homo sapiens GN=PPP1CB PE=1 SV=3	13	11	13		P18124	60S ribosomal protein L7 OS=Homo sapiens OX=9606 GN=RPL7 PE=1 SV=1	40.3226		2
O00267	Transcription elongation factor SPT5 OS=Homo sapiens OX=9606 GN=SUPT5H PE=1 SV=1	9.9356				11	9	5							P10515	Dihydrolipoyllysine-residue acetyltransferase component of pyruvate dehydrogenase complex, mitochondrial OS=Homo sapiens OX=9606 GN=DLAT PE=1 SV=3	24.1113	10	11	10			Q15233	Non-POU domain-containing octamer-binding protein OS=Homo sapiens OX=9606 GN=NONO PE=1 SV=4	43.0998	16	23	14		O15042	23.518	U2 snRNP-associated SURP motif-containing protein OS=Homo sapiens GN=U2SURP PE=1 SV=2	9	6	4		P62241	58.6538	40S ribosomal protein S8 OS=Homo sapiens GN=RPS8 PE=1 SV=2	13	11	11		P18621	60S ribosomal protein L17 OS=Homo sapiens OX=9606 GN=RPL17 PE=1 SV=3	41.8478	11	9	9
P10515	Dihydrolipoyllysine-residue acetyltransferase component of pyruvate dehydrogenase complex, mitochondrial OS=Homo sapiens OX=9606 GN=DLAT PE=1 SV=3	22.5657	7	3	4	6	9	5	9	8	8				P56192	Methionine--tRNA ligase, cytoplasmic OS=Homo sapiens OX=9606 GN=MARS PE=1 SV=2	29.8889	10	11	10			Q14157	Ubiquitin-associated protein 2-like OS=Homo sapiens OX=9606 GN=UBAP2L PE=1 SV=2	25.115	13	16	14		O75643	12.8277	U5 small nuclear ribonucleoprotein 200 kDa helicase OS=Homo sapiens GN=SNRNP200 PE=1 SV=2	9	8	6		P62280	62.0253	40S ribosomal protein S11 OS=Homo sapiens GN=RPS11 PE=1 SV=3	13	11	13		P19338	Nucleolin OS=Homo sapiens OX=9606 GN=NCL PE=1 SV=3	27.4648	4	3	3
P62701	40S ribosomal protein S4, X isoform OS=Homo sapiens OX=9606 GN=RPS4X PE=1 SV=2	53.2319	12	10	12	10	8	5	12	16	12				Q15393	Splicing factor 3B subunit 3 OS=Homo sapiens OX=9606 GN=SF3B3 PE=1 SV=4	12.9827	11	10	10			P62263	40S ribosomal protein S14 OS=Homo sapiens OX=9606 GN=RPS14 PE=1 SV=3	68.8742	16	15	14		P05787	19.6687	SWISS-PROT:P05787 Tax_Id=9606 Gene_Symbol=KRT8 Keratin, type II cytoskeletal 8	9	10	7		P62829	69.2857	60S ribosomal protein L23 OS=Homo sapiens GN=RPL23 PE=1 SV=1	13	15	13		P20700	Lamin-B1 OS=Homo sapiens OX=9606 GN=LMNB1 PE=1 SV=2	37.0307	14	11	8
P08559	Pyruvate dehydrogenase E1 component subunit alpha, somatic form, mitochondrial OS=Homo sapiens OX=9606 GN=PDHA1 PE=1 SV=3	21.0256	2		1	7	8	5	2	2	2				Q15459	Splicing factor 3A subunit 1 OS=Homo sapiens OX=9606 GN=SF3A1 PE=1 SV=1	22.3203	6	10	10			O43491	Band 4.1-like protein 2 OS=Homo sapiens OX=9606 GN=EPB41L2 PE=1 SV=1	32.4378	10	15	14		P23381	34.8195	Tryptophan--tRNA ligase, cytoplasmic OS=Homo sapiens GN=WARS PE=1 SV=2	9	8	10		Q13263	38.4431	Transcription intermediary factor 1-beta OS=Homo sapiens GN=TRIM28 PE=1 SV=5	13	11	10		P21333	Filamin-A OS=Homo sapiens OX=9606 GN=FLNA PE=1 SV=4	29.2406	44	42	41
StrepHA-Tag	sp StrepHA-Tag pTO_HA_StrepIII_GW_FRT_new	100	39	48	45	4	8	5	29	14	16				P18621	60S ribosomal protein L17 OS=Homo sapiens OX=9606 GN=RPL17 PE=1 SV=3	47.2826	4	9	10			P27635	60S ribosomal protein L10 OS=Homo sapiens OX=9606 GN=RPL10 PE=1 SV=4	50.4673	16	14	14		P26373	32.7014	60S ribosomal protein L13 OS=Homo sapiens GN=RPL13 PE=1 SV=4	9	11	12		Q13435	37.4302	Splicing factor 3B subunit 2 OS=Homo sapiens GN=SF3B2 PE=1 SV=2	13	15	12		P21912	Succinate dehydrogenase [ubiquinone] iron-sulfur subunit, mitochondrial OS=Homo sapiens OX=9606 GN=SDHB PE=1 SV=3	5	1	1	1
P18124	60S ribosomal protein L7 OS=Homo sapiens OX=9606 GN=RPL7 PE=1 SV=1	42.7419	9	5	8	8	7	5	6	7	8				P26373	60S ribosomal protein L13 OS=Homo sapiens OX=9606 GN=RPL13 PE=1 SV=4	39.3365	9	8	10			P62937	Peptidyl-prolyl cis-trans isomerase A OS=Homo sapiens OX=9606 GN=PPIA PE=1 SV=2	70.9091	12	14	14		P46781	36.0825	40S ribosomal protein S9 OS=Homo sapiens GN=RPS9 PE=1 SV=3	9	8	5		Q15233	42.2505	Non-POU domain-containing octamer-binding protein OS=Homo sapiens GN=NONO PE=1 SV=4	13	13	11		P22061	Protein-L-isoaspartate(D-aspartate) O-methyltransferase OS=Homo sapiens OX=9606 GN=PCMT1 PE=1 SV=4	60.793	25	22	20
P04637	Cellular tumor antigen p53 OS=Homo sapiens OX=9606 GN=TP53 PE=1 SV=4	24.9364				8	7	5							P62269	40S ribosomal protein S18 OS=Homo sapiens OX=9606 GN=RPS18 PE=1 SV=3	45.3947	9	8	10			P36873	Serine/threonine-protein phosphatase PP1-gamma catalytic subunit OS=Homo sapiens OX=9606 GN=PPP1CC PE=1 SV=1	47.9876	14	12	14		P46821	10.8995	Microtubule-associated protein 1B OS=Homo sapiens GN=MAP1B PE=1 SV=2	9	9	7		Q8NC51	28.9216	Plasminogen activator inhibitor 1 RNA-binding protein OS=Homo sapiens GN=SERBP1 PE=1 SV=2	13	13	13		P22102	Trifunctional purine biosynthetic protein adenosine-3 OS=Homo sapiens OX=9606 GN=GART PE=1 SV=1	4.45545	1	1	1
Q9NVI7	ATPase family AAA domain-containing protein 3A OS=Homo sapiens OX=9606 GN=ATAD3A PE=1 SV=2	37.3817	15	12	17	8	6	5	36	27	35				O76021	Ribosomal L1 domain-containing protein 1 OS=Homo sapiens OX=9606 GN=RSL1D1 PE=1 SV=3	28.7755	9	7	10			Q92616	Translational activator GCN1 OS=Homo sapiens GN=GCN1L1 PE=1 SV=6	12.3549	7	10	14		P62701	54.3726	40S ribosomal protein S4, X isoform OS=Homo sapiens GN=RPS4X PE=1 SV=2	9	8	9		O00571	33.9879	ATP-dependent RNA helicase DDX3X OS=Homo sapiens GN=DDX3X PE=1 SV=3	12	14	13		P22234	Multifunctional protein ADE2 OS=Homo sapiens OX=9606 GN=PAICS PE=1 SV=3	8		1	1
P46781	40S ribosomal protein S9 OS=Homo sapiens OX=9606 GN=RPS9 PE=1 SV=3	41.7526	6	3	5	6	6	5	5	6	7				Q9Y5B9	FACT complex subunit SPT16 OS=Homo sapiens OX=9606 GN=SUPT16H PE=1 SV=1	12.0344	7	7	10			O75170	Serine/threonine-protein phosphatase 6 regulatory subunit 2 OS=Homo sapiens GN=PPP6R2 PE=1 SV=2	29.1925	14	9	14		Q07866	23.2112	Kinesin light chain 1 OS=Homo sapiens GN=KLC1 PE=1 SV=2	9	7	8		O15042	22.8377	U2 snRNP-associated SURP motif-containing protein OS=Homo sapiens GN=U2SURP PE=1 SV=2	12	11	8		P22392	Nucleoside diphosphate kinase B OS=Homo sapiens OX=9606 GN=NME2 PE=1 SV=1	21.0526	2	1	1
Q9Y4B6	Protein VPRBP OS=Homo sapiens GN=VPRBP PE=1 SV=3	55.01	127	116	125	16	5	5	529	335	323				P04259	Keratin, type II cytoskeletal 6B OS=Homo sapiens OX=9606 GN=KRT6B PE=1 SV=5	64.539	23	24	9			P11940	Polyadenylate-binding protein 1 OS=Homo sapiens OX=9606 GN=PABPC1 PE=1 SV=2	43.7107	19	19	13		Q13310	18.0124	Polyadenylate-binding protein 4 OS=Homo sapiens GN=PABPC4 PE=1 SV=1	9	5	7		P08238	25.5525	Heat shock protein HSP 90-beta OS=Homo sapiens GN=HSP90AB1 PE=1 SV=4	12	8	13		P22626	Heterogeneous nuclear ribonucleoproteins A2/B1 OS=Homo sapiens OX=9606 GN=HNRNPA2B1 PE=1 SV=2	39.6601	8	10	7
Q5T9A4	ATPase family AAA domain-containing protein 3B OS=Homo sapiens OX=9606 GN=ATAD3B PE=1 SV=1	22.8395	10	8	11	9	5	5	26	21	25				P08779	RecName: Full=Keratin, type I cytoskeletal 16; AltName: Full=Cytokeratin-16; Short=CK-16; AltName: Full=Keratin-16; Short=K16;	66.1734	20	17	9			P23246	Splicing factor, proline- and glutamine-rich OS=Homo sapiens OX=9606 GN=SFPQ PE=1 SV=2	36.3508	17	17	13		Q14204	5.89755	Cytoplasmic dynein 1 heavy chain 1 OS=Homo sapiens GN=DYNC1H1 PE=1 SV=5	9	7	11		P0DJD0	10.984	RANBP2-like and GRIP domain-containing protein 1 OS=Homo sapiens GN=RGPD1 PE=2 SV=1	12	13	14		P23246	Splicing factor, proline- and glutamine-rich OS=Homo sapiens OX=9606 GN=SFPQ PE=1 SV=2	41.3013	19	17	13
P62750	60S ribosomal protein L23a OS=Homo sapiens OX=9606 GN=RPL23A PE=1 SV=1	34.6154	4	2	3	8	5	5	5	3	7				P12270	Nucleoprotein TPR OS=Homo sapiens OX=9606 GN=TPR PE=1 SV=3	16.716	16	17	9			P49959	Double-strand break repair protein MRE11 OS=Homo sapiens OX=9606 GN=MRE11 PE=1 SV=3	32.6271	16	15	13		Q8IWX8	26.5284	Calcium homeostasis endoplasmic reticulum protein OS=Homo sapiens GN=CHERP PE=1 SV=3	9	8	7		P36578	40.5152	60S ribosomal protein L4 OS=Homo sapiens GN=RPL4 PE=1 SV=5	12	13	15		P23284	Peptidyl-prolyl cis-trans isomerase B OS=Homo sapiens OX=9606 GN=PPIB PE=1 SV=2	7.87037	2	2	2
P52272	Heterogeneous nuclear ribonucleoprotein M OS=Homo sapiens OX=9606 GN=HNRNPM PE=1 SV=3	28.0822	7	8	6	6	5	5	6	5	6				P67809	Nuclease-sensitive element-binding protein 1 OS=Homo sapiens OX=9606 GN=YBX1 PE=1 SV=3	49.6914	8	11	9			P62266	40S ribosomal protein S23 OS=Homo sapiens OX=9606 GN=RPS23 PE=1 SV=3	49.6503	16	15	13		O00571	17.6737	ATP-dependent RNA helicase DDX3X OS=Homo sapiens GN=DDX3X PE=1 SV=3	8	7	7		P55010	25.9861	Eukaryotic translation initiation factor 5 OS=Homo sapiens GN=EIF5 PE=1 SV=2	12	13	15		P23396	40S ribosomal protein S3 OS=Homo sapiens OX=9606 GN=RPS3 PE=1 SV=2	73.251	16	16	12
P06748	Nucleophosmin OS=Homo sapiens OX=9606 GN=NPM1 PE=1 SV=2	31.9728	8	7	6	6	5	5	5	6	5				O60814	Histone H2B type 1-K OS=Homo sapiens OX=9606 GN=HIST1H2BK PE=1 SV=3	55.5556	6	11	9			P37802	Transgelin-2 OS=Homo sapiens OX=9606 GN=TAGLN2 PE=1 SV=3	85.9296	15	15	13		P00761	25.1082	SWISS-PROT:P00761 TRYP_PIG Trypsin - Sus scrofa (Pig).	8	7	7		P61201	48.307	COP9 signalosome complex subunit 2 OS=Homo sapiens GN=COPS2 PE=1 SV=1	12	11	12		P23528	Cofilin-1 OS=Homo sapiens OX=9606 GN=CFL1 PE=1 SV=3	25.9036	1	2	1
P46776	60S ribosomal protein L27a OS=Homo sapiens OX=9606 GN=RPL27A PE=1 SV=2	37.8378	3	3	2	6	5	5	2	3	3				P16403	Histone H1.2 OS=Homo sapiens OX=9606 GN=HIST1H1C PE=1 SV=2	32.8638	6	11	9			P61978	Heterogeneous nuclear ribonucleoprotein K OS=Homo sapiens OX=9606 GN=HNRNPK PE=1 SV=1	51.8359	11	15	13		P04264	58.2298	Keratin, type II cytoskeletal 1 OS=Homo sapiens GN=KRT1 PE=1 SV=6	8	49	7		PRDX1_HUMAN	72.3618	sp PRDX1_HUMAN	12	10	11		P23588	Eukaryotic translation initiation factor 4B OS=Homo sapiens OX=9606 GN=EIF4B PE=1 SV=2	4.58265	1
Q6P2Q9	Pre-mRNA-processing-splicing factor 8 OS=Homo sapiens OX=9606 GN=PRPF8 PE=1 SV=2	6.89507	2		2	9	4	5			3				P06899	Histone H2B type 1-J OS=Homo sapiens OX=9606 GN=HIST1H2BJ PE=1 SV=3	55.5556	5	11	9			P68032	Actin, alpha cardiac muscle 1 OS=Homo sapiens OX=9606 GN=ACTC1 PE=1 SV=1	36.87	14	13	13		P06576	29.3006	ATP synthase subunit beta, mitochondrial OS=Homo sapiens GN=ATP5B PE=1 SV=3	8	1	3		Q13310	26.2422	Polyadenylate-binding protein 4 OS=Homo sapiens GN=PABPC4 PE=1 SV=1	12	12	12		P24752	Acetyl-CoA acetyltransferase, mitochondrial OS=Homo sapiens OX=9606 GN=ACAT1 PE=1 SV=1	6.32319	2		1
P62280	40S ribosomal protein S11 OS=Homo sapiens OX=9606 GN=RPS11 PE=1 SV=3	55.0633	4	3	4	5	4	5	4	5	3				P62910	60S ribosomal protein L32 OS=Homo sapiens OX=9606 GN=RPL32 PE=1 SV=2	54.0741	8	9	9			O00743	Serine/threonine-protein phosphatase 6 catalytic subunit OS=Homo sapiens OX=9606 GN=PPP6C PE=1 SV=1	60	11	13	13		P16104	32.1678	Histone H2AX OS=Homo sapiens GN=H2AFX PE=1 SV=2	8	8	6		Q13325	40.4564	Interferon-induced protein with tetratricopeptide repeats 5 OS=Homo sapiens GN=IFIT5 PE=1 SV=1	12	10	12		P25205	DNA replication licensing factor MCM3 OS=Homo sapiens OX=9606 GN=MCM3 PE=1 SV=3	18.8119	2	4	3
P43243	Matrin-3 OS=Homo sapiens OX=9606 GN=MATR3 PE=1 SV=2	23.9669	7	8	10	7	3	5	8	1	4				Q9NZI8	Insulin-like growth factor 2 mRNA-binding protein 1 OS=Homo sapiens OX=9606 GN=IGF2BP1 PE=1 SV=2	25.9965	6	9	9			P62136	Serine/threonine-protein phosphatase PP1-alpha catalytic subunit OS=Homo sapiens OX=9606 GN=PPP1CA PE=1 SV=1	53.0303	15	12	13		P31943	27.6169	Heterogeneous nuclear ribonucleoprotein H OS=Homo sapiens GN=HNRNPH1 PE=1 SV=4	8	8	6		Q14195	37.193	Dihydropyrimidinase-related protein 3 OS=Homo sapiens GN=DPYSL3 PE=1 SV=1	12	10	12		P25398	40S ribosomal protein S12 OS=Homo sapiens OX=9606 GN=RPS12 PE=1 SV=3	39.3939	2	1	1
P62266	40S ribosomal protein S23 OS=Homo sapiens OX=9606 GN=RPS23 PE=1 SV=3	23.7762	4	2	2	4	3	5	2	2	4				P18124	60S ribosomal protein L7 OS=Homo sapiens OX=9606 GN=RPL7 PE=1 SV=1	54.8387	9	8	9			Q9UDY2	Tight junction protein ZO-2 OS=Homo sapiens OX=9606 GN=TJP2 PE=1 SV=2	33.8655	11	11	13		P42167	32.1586	Lamina-associated polypeptide 2, isoforms beta/gamma OS=Homo sapiens GN=TMPO PE=1 SV=2	8	8	6		Q7Z417	42.446	Nuclear fragile X mental retardation-interacting protein 2 OS=Homo sapiens GN=NUFIP2 PE=1 SV=1	12	13	16		P25705	ATP synthase subunit alpha, mitochondrial OS=Homo sapiens OX=9606 GN=ATP5F1A PE=1 SV=1	44.3038	14	15	11
P62753	40S ribosomal protein S6 OS=Homo sapiens OX=9606 GN=RPS6 PE=1 SV=1	24.498	1	1	1	4	2	5	3	2	4				Q01105	Protein SET OS=Homo sapiens OX=9606 GN=SET PE=1 SV=3	26.8966	5	8	9			P36578	60S ribosomal protein L4 OS=Homo sapiens OX=9606 GN=RPL4 PE=1 SV=5	48.2436	15	16	12		P48444	30.3327	Coatomer subunit delta OS=Homo sapiens GN=ARCN1 PE=1 SV=1	8	10	7		Q8IWX8	29.6943	Calcium homeostasis endoplasmic reticulum protein OS=Homo sapiens GN=CHERP PE=1 SV=3	12	8	13		P26196	Probable ATP-dependent RNA helicase DDX6 OS=Homo sapiens OX=9606 GN=DDX6 PE=1 SV=2	56.1077	7	6	8
Q9NUL7	Probable ATP-dependent RNA helicase DDX28 OS=Homo sapiens OX=9606 GN=DDX28 PE=1 SV=2	20				11	9	4							Q13242	Serine/arginine-rich splicing factor 9 OS=Homo sapiens OX=9606 GN=SRSF9 PE=1 SV=1	42.0814	2	8	9			P62081	40S ribosomal protein S7 OS=Homo sapiens OX=9606 GN=RPS7 PE=1 SV=1	56.701	9	15	12		P53618	18.5729	Coatomer subunit beta OS=Homo sapiens GN=COPB1 PE=1 SV=3	8	8	9		Q9BUF5	17.0404	Tubulin beta-6 chain OS=Homo sapiens GN=TUBB6 PE=1 SV=1	12	12	9		P26373	60S ribosomal protein L13 OS=Homo sapiens OX=9606 GN=RPL13 PE=1 SV=4	37.9147	20	19	22
P11940	Polyadenylate-binding protein 1 OS=Homo sapiens OX=9606 GN=PABPC1 PE=1 SV=2	21.5409	5	3	3	9	9	4	8	4	5				O00567	Nucleolar protein 56 OS=Homo sapiens OX=9606 GN=NOP56 PE=1 SV=4	18.8552	8	6	9			P00761	SWISS-PROT:P00761 TRYP_PIG Trypsin - Sus scrofa (Pig).	25.1082	15	14	12		P68032	25.4642	Actin, alpha cardiac muscle 1 OS=Homo sapiens GN=ACTC1 PE=1 SV=1	8	8	10		Q9UHD8	32.0819	Septin-9 OS=Homo sapiens GN=SEPT9 PE=1 SV=2	12	9	10		P26599	Polypyrimidine tract-binding protein 1 OS=Homo sapiens OX=9606 GN=PTBP1 PE=1 SV=1	23.3522	2	5	2
P68363	Tubulin alpha-1B chain OS=Homo sapiens OX=9606 GN=TUBA1B PE=1 SV=1	57.8714	35	35	29	9	7	4	40	38	39				Q02543	60S ribosomal protein L18a OS=Homo sapiens OX=9606 GN=RPL18A PE=1 SV=2	47.7273	6	6	9			Q86T24	Transcriptional regulator Kaiso OS=Homo sapiens OX=9606 GN=ZBTB33 PE=1 SV=2	43.75	11	14	12		Q9BPU6	28.7234	Dihydropyrimidinase-related protein 5 OS=Homo sapiens GN=DPYSL5 PE=1 SV=1	8	11	8		Q9Y4B6	15.992	Protein VPRBP OS=Homo sapiens GN=VPRBP PE=1 SV=3	12	12	11		P26641	Elongation factor 1-gamma OS=Homo sapiens OX=9606 GN=EEF1G PE=1 SV=3	5.26316	1	1	1
Q9BQE3	Tubulin alpha-1C chain OS=Homo sapiens OX=9606 GN=TUBA1C PE=1 SV=1	52.784	32	31	26	9	7	4	38	35	36				P02662	SWISS-PROT:P02662 Alpha-S1-casein - Bos taurus (Bovine).	24.1206	2	6	9			Q13310	Polyadenylate-binding protein 4 OS=Homo sapiens OX=9606 GN=PABPC4 PE=1 SV=1	37.2671	12	13	12		Q9H3U1	17.161	Protein unc-45 homolog A OS=Homo sapiens GN=UNC45A PE=1 SV=1	8	9	5		O95793	30.156	Double-stranded RNA-binding protein Staufen homolog 1 OS=Homo sapiens GN=STAU1 PE=1 SV=2	11	10	11		P27635	60S ribosomal protein L10 OS=Homo sapiens OX=9606 GN=RPL10 PE=1 SV=4	43.4579	11	14	11
Q14568	Heat shock protein HSP 90-alpha A2 OS=Homo sapiens OX=9606 GN=HSP90AA2P PE=1 SV=2	30.0292	9	9	11	9	7	4	53	31	32				Q13263	Transcription intermediary factor 1-beta OS=Homo sapiens OX=9606 GN=TRIM28 PE=1 SV=5	11.1377	5	5	9			P46821	Microtubule-associated protein 1B OS=Homo sapiens GN=MAP1B PE=1 SV=2	12.9254	7	13	12		Q9UBC2	17.4769	Epidermal growth factor receptor substrate 15-like 1 OS=Homo sapiens GN=EPS15L1 PE=1 SV=1	8	6	8		P05783	39.0698	Keratin, type I cytoskeletal 18 OS=Homo sapiens GN=KRT18 PE=1 SV=2	11	8	7		P27708	CAD protein OS=Homo sapiens OX=9606 GN=CAD PE=1 SV=3	1.21348	1	1
P26641	Elongation factor 1-gamma OS=Homo sapiens OX=9606 GN=EEF1G PE=1 SV=3	18.9931	2		1	8	7	4	9	11	9				P02538	RecName: Full=Keratin, type II cytoskeletal 6A; AltName: Full=Cytokeratin-6A; Short=CK-6A; AltName: Full=Cytokeratin-6D; Short=CK-6D; AltName: Full=Keratin-6A; Short=K6A; AltName: Full=Type-II keratin Kb6; AltName: Allergen=Hom s 5;	64.539	25	26	8			P55010	Eukaryotic translation initiation factor 5 OS=Homo sapiens OX=9606 GN=EIF5 PE=1 SV=2	24.3619	10	11	12		DECOY_Q8WZ42	1.17322	Titin OS=Homo sapiens GN=TTN PE=1 SV=4	7	12	6		P13645	55.9865	SWISS-PROT:P13645 Tax_Id=9606 Gene_Symbol=KRT10 Keratin, type I cytoskeletal 10	11	9	24		P27816	Microtubule-associated protein 4 OS=Homo sapiens OX=9606 GN=MAP4 PE=1 SV=3	2.43056	1	1	2
P62269	40S ribosomal protein S18 OS=Homo sapiens OX=9606 GN=RPS18 PE=1 SV=3	44.0789	4	4	5	8	7	4	3	7	3				P48668	RecName: Full=Keratin, type II cytoskeletal 6C; AltName: Full=Cytokeratin-6C; Short=CK-6C; AltName: Full=Cytokeratin-6E; Short=CK-6E; AltName: Full=Keratin K6h; AltName: Full=Keratin-6C; Short=K6C; AltName: Full=Type-II keratin Kb12;	64.539	24	25	8			Q9Y520	Protein PRRC2C OS=Homo sapiens OX=9606 GN=PRRC2C PE=1 SV=4	20.6837	10	11	12		O43143	29.3082	Pre-mRNA-splicing factor ATP-dependent RNA helicase DHX15 OS=Homo sapiens GN=DHX15 PE=1 SV=2	7	3	6		P23396	56.7901	40S ribosomal protein S3 OS=Homo sapiens GN=RPS3 PE=1 SV=2	11	10	7		P29372	DNA-3-methyladenine glycosylase OS=Homo sapiens OX=9606 GN=MPG PE=1 SV=3	10.4027	1	1	1
O43684	Mitotic checkpoint protein BUB3 OS=Homo sapiens OX=9606 GN=BUB3 PE=1 SV=1	23.7805				8	7	4							Q8BGZ7	TREMBL:Q8BGZ7;Q99MH7 Tax_Id=10090 Gene_Symbol=Krt75 10 days neonate skin cDNA, RIKEN full-length enriched library, clone:4732475I03 product:CYTOKERATIN homolog	25.5898	12	12	8			P62140	Serine/threonine-protein phosphatase PP1-beta catalytic subunit OS=Homo sapiens OX=9606 GN=PPP1CB PE=1 SV=3	45.2599	14	10	12		O43396	39.7924	Thioredoxin-like protein 1 OS=Homo sapiens GN=TXNL1 PE=1 SV=3	7	7	8		P42285	14.4914	Superkiller viralicidic activity 2-like 2 OS=Homo sapiens GN=SKIV2L2 PE=1 SV=3	11	8	10		P29401	Transketolase OS=Homo sapiens OX=9606 GN=TKT PE=1 SV=3	2.72873	1	1	1
P39019	40S ribosomal protein S19 OS=Homo sapiens OX=9606 GN=RPS19 PE=1 SV=2	35.8621	4	3	2	7	7	4	6	7	7				P30050	60S ribosomal protein L12 OS=Homo sapiens OX=9606 GN=RPL12 PE=1 SV=1	63.6364	6	11	8			Q5VUB5	Protein FAM171A1 OS=Homo sapiens GN=FAM171A1 PE=1 SV=1	31.573	7	10	12		P09651	32.7957	Heterogeneous nuclear ribonucleoprotein A1 OS=Homo sapiens GN=HNRNPA1 PE=1 SV=5	7	7	7		P48634	20.1669	Protein PRRC2A OS=Homo sapiens GN=PRRC2A PE=1 SV=3	11	9	15		P29558	RNA-binding motif, single-stranded-interacting protein 1 OS=Homo sapiens OX=9606 GN=RBMS1 PE=1 SV=3	7.38916	1	2	1
P15880	40S ribosomal protein S2 OS=Homo sapiens OX=9606 GN=RPS2 PE=1 SV=2	29.6928	8	7	6	6	7	4	8	4	6				Q16543	Hsp90 co-chaperone Cdc37 OS=Homo sapiens OX=9606 GN=CDC37 PE=1 SV=1	50.5291	5	10	8			P42167	Lamina-associated polypeptide 2, isoforms beta/gamma OS=Homo sapiens OX=9606 GN=TMPO PE=1 SV=2	44.4934	9	8	12		P12236	25.5034	ADP/ATP translocase 3 OS=Homo sapiens GN=SLC25A6 PE=1 SV=4	7	7	7		P61978	48.5961	Heterogeneous nuclear ribonucleoprotein K OS=Homo sapiens GN=HNRNPK PE=1 SV=1	11	11	13		P30041	Peroxiredoxin-6 OS=Homo sapiens OX=9606 GN=PRDX6 PE=1 SV=3	81.25	57	57	57
Q13885	Tubulin beta-2A chain OS=Homo sapiens OX=9606 GN=TUBB2A PE=1 SV=1	65.3933	38	35	32	10	6	4	46	41	34				Q12906	Interleukin enhancer-binding factor 3 OS=Homo sapiens OX=9606 GN=ILF3 PE=1 SV=3	22.2595	9	9	8			Q9BW27	Nuclear pore complex protein Nup85 OS=Homo sapiens OX=9606 GN=NUP85 PE=1 SV=1	34.9085	14	15	11		P13645	41.484	SWISS-PROT:P13645 Tax_Id=9606 Gene_Symbol=KRT10 Keratin, type I cytoskeletal 10	7	20	1		Q00610	23.403	Clathrin heavy chain 1 OS=Homo sapiens GN=CLTC PE=1 SV=5	11	8	8		P30042	ES1 protein homolog, mitochondrial OS=Homo sapiens OX=9606 GN=C21orf33 PE=1 SV=3	9.32836	1	1	1
Q9BVA1	Tubulin beta-2B chain OS=Homo sapiens OX=9606 GN=TUBB2B PE=1 SV=1	65.3933	38	35	32	10	6	4	46	41	34				P40429	60S ribosomal protein L13a OS=Homo sapiens OX=9606 GN=RPL13A PE=1 SV=2	29.5567	8	9	8			P05141	ADP/ATP translocase 2 OS=Homo sapiens OX=9606 GN=SLC25A5 PE=1 SV=7	42.953	13	14	11		P19338	23.3803	Nucleolin OS=Homo sapiens GN=NCL PE=1 SV=3	7	9	8		Q07866	25.3054	Kinesin light chain 1 OS=Homo sapiens GN=KLC1 PE=1 SV=2	11	8	9		P30050	60S ribosomal protein L12 OS=Homo sapiens OX=9606 GN=RPL12 PE=1 SV=1	58.7879
P07910	Heterogeneous nuclear ribonucleoproteins C1/C2 OS=Homo sapiens OX=9606 GN=HNRNPC PE=1 SV=4	22.2222	3	5	5	8	6	4	4	2	5				P06576	ATP synthase subunit beta, mitochondrial OS=Homo sapiens OX=9606 GN=ATP5F1B PE=1 SV=3	35.1607	11	8	8			Q07065	Cytoskeleton-associated protein 4 OS=Homo sapiens OX=9606 GN=CKAP4 PE=1 SV=2	44.0199	12	13	11		P23396	61.3169	40S ribosomal protein S3 OS=Homo sapiens GN=RPS3 PE=1 SV=2	7	6	2		Q13619	23.3202	Cullin-4A OS=Homo sapiens GN=CUL4A PE=1 SV=3	11	11	12		P30084	Enoyl-CoA hydratase, mitochondrial OS=Homo sapiens OX=9606 GN=ECHS1 PE=1 SV=4	5.86207	1		1
P12236	ADP/ATP translocase 3 OS=Homo sapiens OX=9606 GN=SLC25A6 PE=1 SV=4	44.6309	19	18	20	7	6	4	15	12	16				P08559	Pyruvate dehydrogenase E1 component subunit alpha, somatic form, mitochondrial OS=Homo sapiens OX=9606 GN=PDHA1 PE=1 SV=3	21.7949	8	8	8			O00148	ATP-dependent RNA helicase DDX39A OS=Homo sapiens OX=9606 GN=DDX39A PE=1 SV=2	43.0913	11	13	11		P27816	10.2431	Microtubule-associated protein 4 OS=Homo sapiens GN=MAP4 PE=1 SV=3	7	5	6		Q14008	9.84252	Cytoskeleton-associated protein 5 OS=Homo sapiens GN=CKAP5 PE=1 SV=3	11	9	7		P30101	Protein disulfide-isomerase A3 OS=Homo sapiens OX=9606 GN=PDIA3 PE=1 SV=4	11.2871	4	2	3
P56192	Methionine--tRNA ligase, cytoplasmic OS=Homo sapiens OX=9606 GN=MARS PE=1 SV=2	22.3333	2			6	6	4	9	13	10				P26641	Elongation factor 1-gamma OS=Homo sapiens OX=9606 GN=EEF1G PE=1 SV=3	27.46	7	8	8			Q92997	Segment polarity protein dishevelled homolog DVL-3 OS=Homo sapiens OX=9606 GN=DVL3 PE=1 SV=2	25.1397	10	13	11		P39023	25.3102	60S ribosomal protein L3 OS=Homo sapiens GN=RPL3 PE=1 SV=2	7	4	4		Q6P2Q9	11.1349	Pre-mRNA-processing-splicing factor 8 OS=Homo sapiens GN=PRPF8 PE=1 SV=2	11	7	7		P30405	Peptidyl-prolyl cis-trans isomerase F, mitochondrial OS=Homo sapiens OX=9606 GN=PPIF PE=1 SV=1	27.0531	3	2	2
Q13509	Tubulin beta-3 chain OS=Homo sapiens OX=9606 GN=TUBB3 PE=1 SV=2	35.5556	23	21	22	9	5	4	32	25	22				P05387	60S acidic ribosomal protein P2 OS=Homo sapiens OX=9606 GN=RPLP2 PE=1 SV=1	77.3913	2	8	8			P04264	Keratin, type II cytoskeletal 1 OS=Homo sapiens OX=9606 GN=KRT1 PE=1 SV=6	43.323	4	13	11		P61978	46.2203	Heterogeneous nuclear ribonucleoprotein K OS=Homo sapiens GN=HNRNPK PE=1 SV=1	7	5	5		Q9UHB9	30.303	Signal recognition particle subunit SRP68 OS=Homo sapiens GN=SRP68 PE=1 SV=2	11	6	8		P31040	Succinate dehydrogenase [ubiquinone] flavoprotein subunit, mitochondrial OS=Homo sapiens OX=9606 GN=SDHA PE=1 SV=2	38.8554	12	12	10
P46087	Probable 28S rRNA (cytosine(4447)-C(5))-methyltransferase OS=Homo sapiens OX=9606 GN=NOP2 PE=1 SV=2	22.1675	1	1		9	5	4	5	5	5				Q9BQ39	ATP-dependent RNA helicase DDX50 OS=Homo sapiens OX=9606 GN=DDX50 PE=1 SV=1	14.2469	3	7	8			Q6BDS2	UHRF1-binding protein 1 OS=Homo sapiens OX=9606 GN=UHRF1BP1 PE=1 SV=1	21.3194	10	12	11		P62753	30.9237	40S ribosomal protein S6 OS=Homo sapiens GN=RPS6 PE=1 SV=1	7	7	7		Q9Y4E8	22.8338	Ubiquitin carboxyl-terminal hydrolase 15 OS=Homo sapiens GN=USP15 PE=1 SV=3	11	10	12		P31151	Protein S100-A7 OS=Homo sapiens GN=S100A7 PE=1 SV=4	19.802
Q92841	Probable ATP-dependent RNA helicase DDX17 OS=Homo sapiens OX=9606 GN=DDX17 PE=1 SV=2	14.2661	1	1	2	8	5	4	3	2	3				P15880	40S ribosomal protein S2 OS=Homo sapiens OX=9606 GN=RPS2 PE=1 SV=2	25.9386	6	6	8			P18621	60S ribosomal protein L17 OS=Homo sapiens OX=9606 GN=RPL17 PE=1 SV=3	47.2826	18	10	11		P62805	57.2816	Histone H4 OS=Homo sapiens GN=HIST1H4A PE=1 SV=2	7	7	4		P04406	61.791	Glyceraldehyde-3-phosphate dehydrogenase OS=Homo sapiens GN=GAPDH PE=1 SV=3	10	14	12		P31943	Heterogeneous nuclear ribonucleoprotein H OS=Homo sapiens OX=9606 GN=HNRNPH1 PE=1 SV=4	27.1715	8	8	8
P11177	Pyruvate dehydrogenase E1 component subunit beta, mitochondrial OS=Homo sapiens OX=9606 GN=PDHB PE=1 SV=3	32.5905		1		7	5	4	4	6	4				Q08945	FACT complex subunit SSRP1 OS=Homo sapiens OX=9606 GN=SSRP1 PE=1 SV=1	15.2327	1	6	8			O95905	Protein ecdysoneless homolog OS=Homo sapiens OX=9606 GN=ECD PE=1 SV=1	36.0248	13	10	11		P62826	42.1296	GTP-binding nuclear protein Ran OS=Homo sapiens GN=RAN PE=1 SV=3	7	8	7		P07900	22.9508	Heat shock protein HSP 90-alpha OS=Homo sapiens GN=HSP90AA1 PE=1 SV=5	10	8	10		P32119	Peroxiredoxin-2 OS=Homo sapiens OX=9606 GN=PRDX2 PE=1 SV=5	61.6162	7	7	8
P06576	ATP synthase subunit beta, mitochondrial OS=Homo sapiens OX=9606 GN=ATP5F1B PE=1 SV=3	33.0813	8	5	4	6	5	4	11	8	9				Q8IY81	pre-rRNA processing protein FTSJ3 OS=Homo sapiens OX=9606 GN=FTSJ3 PE=1 SV=2	9.68123	1	5	8			Q00610	Clathrin heavy chain 1 OS=Homo sapiens OX=9606 GN=CLTC PE=1 SV=5	18.5672	9	10	11		P84243	43.3824	Histone H3.3 OS=Homo sapiens GN=H3F3A PE=1 SV=2	7	7	5		P23246	33.9463	Splicing factor, proline- and glutamine-rich OS=Homo sapiens GN=SFPQ PE=1 SV=2	10	10	14		P32969	60S ribosomal protein L9 OS=Homo sapiens OX=9606 GN=RPL9 PE=1 SV=1	35.4167	5	2	3
P40429	60S ribosomal protein L13a OS=Homo sapiens OX=9606 GN=RPL13A PE=1 SV=2	22.6601	3	3	2	5	5	4	2	2	3				P11177	Pyruvate dehydrogenase E1 component subunit beta, mitochondrial OS=Homo sapiens OX=9606 GN=PDHB PE=1 SV=3	41.2256	8	11	7			Q9NZC7	WW domain-containing oxidoreductase OS=Homo sapiens OX=9606 GN=WWOX PE=1 SV=1	35.9903	8	10	11		Q00341	14.5899	Vigilin OS=Homo sapiens GN=HDLBP PE=1 SV=2	7	6	10		P23381	29.724	Tryptophan--tRNA ligase, cytoplasmic OS=Homo sapiens GN=WARS PE=1 SV=2	10	8	8		P33992	DNA replication licensing factor MCM5 OS=Homo sapiens OX=9606 GN=MCM5 PE=1 SV=5	9.80926	2	2	1
O14979	Heterogeneous nuclear ribonucleoprotein D-like OS=Homo sapiens OX=9606 GN=HNRNPDL PE=1 SV=3	13.3333	1	2	2	7	4	4	4	4	3				P06748	Nucleophosmin OS=Homo sapiens OX=9606 GN=NPM1 PE=1 SV=2	31.9728	5	11	7			P62826	GTP-binding nuclear protein Ran OS=Homo sapiens OX=9606 GN=RAN PE=1 SV=3	45.3704	12	9	11		Q09028	44.4706	Histone-binding protein RBBP4 OS=Homo sapiens GN=RBBP4 PE=1 SV=3	7	9	7		P27635	50.9346	60S ribosomal protein L10 OS=Homo sapiens GN=RPL10 PE=1 SV=4	10	9	7		P34897	Serine hydroxymethyltransferase, mitochondrial OS=Homo sapiens OX=9606 GN=SHMT2 PE=1 SV=3	42.6587	9	12	8
Q14103	Heterogeneous nuclear ribonucleoprotein D0 OS=Homo sapiens OX=9606 GN=HNRNPD PE=1 SV=1	6.76056	2	3	2	5	4	4	4	4	3				P27708	CAD protein OS=Homo sapiens OX=9606 GN=CAD PE=1 SV=3	24.4045	11	10	7			Q8IWZ3	Ankyrin repeat and KH domain-containing protein 1 OS=Homo sapiens OX=9606 GN=ANKHD1 PE=1 SV=1	11.8017	13	8	11		Q13162	49.0775	Peroxiredoxin-4 OS=Homo sapiens GN=PRDX4 PE=1 SV=1	7	6	7		P35658	14.5933	Nuclear pore complex protein Nup214 OS=Homo sapiens GN=NUP214 PE=1 SV=2	10	14	10		P34931	Heat shock 70 kDa protein 1-like OS=Homo sapiens OX=9606 GN=HSPA1L PE=1 SV=2	28.2371	24	25	23
P62913	60S ribosomal protein L11 OS=Homo sapiens OX=9606 GN=RPL11 PE=1 SV=2	23.0337	2	3	2	4	4	4	2	4	3				P05141	ADP/ATP translocase 2 OS=Homo sapiens OX=9606 GN=SLC25A5 PE=1 SV=7	42.6174	7	10	7			P27816	Microtubule-associated protein 4 OS=Homo sapiens OX=9606 GN=MAP4 PE=1 SV=3	22.6562	6	8	11		Q16576	35.0588	Histone-binding protein RBBP7 OS=Homo sapiens GN=RBBP7 PE=1 SV=1	7	7	6		P48444	31.3112	Coatomer subunit delta OS=Homo sapiens GN=ARCN1 PE=1 SV=1	10	10	12		P35232	Prohibitin OS=Homo sapiens OX=9606 GN=PHB PE=1 SV=1	54.0441	7	5	6
Q14684	Ribosomal RNA processing protein 1 homolog B OS=Homo sapiens OX=9606 GN=RRP1B PE=1 SV=3	10.4222		2		3	4	4							Q9UNX3	60S ribosomal protein L26-like 1 OS=Homo sapiens OX=9606 GN=RPL26L1 PE=1 SV=1	40	9	9	7			Q2NL82	Pre-rRNA-processing protein TSR1 homolog OS=Homo sapiens OX=9606 GN=TSR1 PE=1 SV=1	26.2438	10	7	11		Q9NYF8	22.3913	Bcl-2-associated transcription factor 1 OS=Homo sapiens GN=BCLAF1 PE=1 SV=2	7	5	4		P52907	60.8392	F-actin-capping protein subunit alpha-1 OS=Homo sapiens GN=CAPZA1 PE=1 SV=3	10	9	9		P35268	60S ribosomal protein L22 OS=Homo sapiens OX=9606 GN=RPL22 PE=1 SV=2	39.0625	3	3	3
P14866	Heterogeneous nuclear ribonucleoprotein L OS=Homo sapiens OX=9606 GN=HNRNPL PE=1 SV=2	33.107	7	7	10	6	3	4	4	5	9				P08730-1	SWISS-PROT:P08730-1 Tax_Id=10090 Gene_Symbol=Krt13 Isoform 1 of Keratin, type I cytoskeletal 13	16.7048	8	9	7			P13645	RecName: Full=Keratin, type I cytoskeletal 10; AltName: Full=Cytokeratin-10; Short=CK-10; AltName: Full=Keratin-10; Short=K10;	45.6998	1	5	11		O14950	51.1628	Myosin regulatory light chain 12B OS=Homo sapiens GN=MYL12B PE=1 SV=2	6	6	6		Q13098	26.4766	COP9 signalosome complex subunit 1 OS=Homo sapiens GN=GPS1 PE=1 SV=4	10	4	6		P35527	SWISS-PROT:P35527 Tax_Id=9606 Gene_Symbol=KRT9 Keratin, type I cytoskeletal 9	19.7432		3	2
P84098	60S ribosomal protein L19 OS=Homo sapiens OX=9606 GN=RPL19 PE=1 SV=1	17.3469	3	3	1	4	3	4	1	2	2				P61254	60S ribosomal protein L26 OS=Homo sapiens OX=9606 GN=RPL26 PE=1 SV=1	40.6897	9	8	7			Q96RT1	Protein LAP2 OS=Homo sapiens GN=ERBB2IP PE=1 SV=2	23.017	11	16	10		O94763	22.9907	Unconventional prefoldin RPB5 interactor 1 OS=Homo sapiens GN=URI1 PE=1 SV=3	6	5	5		Q14974	28.8813	Importin subunit beta-1 OS=Homo sapiens GN=KPNB1 PE=1 SV=2	10	14	8		P35579	Myosin-9 OS=Homo sapiens OX=9606 GN=MYH9 PE=1 SV=4	1.37755	1	1	1
Q00325	Phosphate carrier protein, mitochondrial OS=Homo sapiens OX=9606 GN=SLC25A3 PE=1 SV=2	36.7403	5	6	5	3	2	4	12	8	8				Q13509	Tubulin beta-3 chain OS=Homo sapiens OX=9606 GN=TUBB3 PE=1 SV=2	35.5556	8	8	7			P17844	Probable ATP-dependent RNA helicase DDX5 OS=Homo sapiens OX=9606 GN=DDX5 PE=1 SV=1	42.5081	13	14	10		P05783	18.8372	Keratin, type I cytoskeletal 18 OS=Homo sapiens GN=KRT18 PE=1 SV=2	6	1	3		Q14C86	17.3207	GTPase-activating protein and VPS9 domain-containing protein 1 OS=Homo sapiens GN=GAPVD1 PE=1 SV=2	10	7	12		P35637	RNA-binding protein FUS OS=Homo sapiens OX=9606 GN=FUS PE=1 SV=1	4.56274	1	1	1
Q16543	Hsp90 co-chaperone Cdc37 OS=Homo sapiens OX=9606 GN=CDC37 PE=1 SV=1	48.4127	1	1		1	1	4	40	37	31				P62899	60S ribosomal protein L31 OS=Homo sapiens OX=9606 GN=RPL31 PE=1 SV=1	52.8	6	8	7			Q96C92	Serologically defined colon cancer antigen 3 OS=Homo sapiens OX=9606 GN=SDCCAG3 PE=1 SV=3	39.7701	13	12	10		P06744	28.853	Glucose-6-phosphate isomerase OS=Homo sapiens GN=GPI PE=1 SV=4	6	5	4		Q5T8D3	19.8502	Acyl-CoA-binding domain-containing protein 5 OS=Homo sapiens GN=ACBD5 PE=1 SV=1	10	8	10		P36542	ATP synthase subunit gamma, mitochondrial OS=Homo sapiens OX=9606 GN=ATP5F1C PE=1 SV=1	7.04698	1	2	1
P78527	DNA-dependent protein kinase catalytic subunit OS=Homo sapiens OX=9606 GN=PRKDC PE=1 SV=3	32.5581	80	77	74	15	11	3	69	61	64				O60812	Heterogeneous nuclear ribonucleoprotein C-like 1 OS=Homo sapiens OX=9606 GN=HNRNPCL1 PE=1 SV=1	22.1843	4	8	7			P04264	RecName: Full=Keratin, type II cytoskeletal 1; AltName: Full=67 kDa cytokeratin; AltName: Full=Cytokeratin-1; Short=CK-1; AltName: Full=Hair alpha protein; AltName: Full=Keratin-1; Short=K1; AltName: Full=Type-II keratin Kb1;	41.9255	4	12	10		P08670	16.9528	Vimentin OS=Homo sapiens GN=VIM PE=1 SV=4	6	5	2		Q96BY7	10.8277	Autophagy-related protein 2 homolog B OS=Homo sapiens GN=ATG2B PE=1 SV=5	10	7	6		P36578	60S ribosomal protein L4 OS=Homo sapiens OX=9606 GN=RPL4 PE=1 SV=5	40.0468	12	13	14
P54136	Arginine--tRNA ligase, cytoplasmic OS=Homo sapiens OX=9606 GN=RARS PE=1 SV=2	30.303	2	2	1	10	11	3	4	11	5				P16989	Y-box-binding protein 3 OS=Homo sapiens OX=9606 GN=YBX3 PE=1 SV=4	30.6452	6	7	7			P63279	SUMO-conjugating enzyme UBC9 OS=Homo sapiens OX=9606 GN=UBE2I PE=1 SV=1	75.3165	12	11	10		P0C0S5	53.9062	Histone H2A.Z OS=Homo sapiens GN=H2AFZ PE=1 SV=2	6	6	3		Q9UMS4	39.6825	Pre-mRNA-processing factor 19 OS=Homo sapiens GN=PRPF19 PE=1 SV=1	10	8	8		P37108	Signal recognition particle 14 kDa protein OS=Homo sapiens OX=9606 GN=SRP14 PE=1 SV=2	27.2059	1	2	1
P27694	Replication protein A 70 kDa DNA-binding subunit OS=Homo sapiens OX=9606 GN=RPA1 PE=1 SV=2	30.6818	2	2	2	10	9	3	2	4	4				Q86UP2	Kinectin OS=Homo sapiens OX=9606 GN=KTN1 PE=1 SV=1	12.8961	6	7	7			Q96QC0	Serine/threonine-protein phosphatase 1 regulatory subunit 10 OS=Homo sapiens OX=9606 GN=PPP1R10 PE=1 SV=1	27.6596	10	10	10		P10412	15.9817	Histone H1.4 OS=Homo sapiens GN=HIST1H1E PE=1 SV=2	6	8	5		Q9Y3F4	42	Serine-threonine kinase receptor-associated protein OS=Homo sapiens GN=STRAP PE=1 SV=1	10	9	11		P37802	Transgelin-2 OS=Homo sapiens OX=9606 GN=TAGLN2 PE=1 SV=3	52.7638	6	4	6
O76021	Ribosomal L1 domain-containing protein 1 OS=Homo sapiens OX=9606 GN=RSL1D1 PE=1 SV=3	27.551		2		9	8	3	3	2	3				P31942	Heterogeneous nuclear ribonucleoprotein H3 OS=Homo sapiens OX=9606 GN=HNRNPH3 PE=1 SV=2	17.341	3	7	7			P62753	40S ribosomal protein S6 OS=Homo sapiens OX=9606 GN=RPS6 PE=1 SV=1	34.9398	9	10	10		P14678	22.0833	Small nuclear ribonucleoprotein-associated proteins B and B' OS=Homo sapiens GN=SNRPB PE=1 SV=2	6	4	4		O14641	22.4185	Segment polarity protein dishevelled homolog DVL-2 OS=Homo sapiens GN=DVL2 PE=1 SV=1	9	9	8		P38159	RNA-binding motif protein, X chromosome OS=Homo sapiens OX=9606 GN=RBMX PE=1 SV=3	21.4834	6	8	9
P53675	Clathrin heavy chain 2 OS=Homo sapiens OX=9606 GN=CLTCL1 PE=1 SV=2	8.96341	10	5	9	8	7	3	7	9	6				P46779	60S ribosomal protein L28 OS=Homo sapiens OX=9606 GN=RPL28 PE=1 SV=3	44.5255	7	6	7			Q92845	Kinesin-associated protein 3 OS=Homo sapiens OX=9606 GN=KIFAP3 PE=1 SV=2	18.5606	8	10	10		P14868	26.5469	Aspartate--tRNA ligase, cytoplasmic OS=Homo sapiens GN=DARS PE=1 SV=2	6	10	8		P09651	37.6344	Heterogeneous nuclear ribonucleoprotein A1 OS=Homo sapiens GN=HNRNPA1 PE=1 SV=5	9	7	8		P38646	Stress-70 protein, mitochondrial OS=Homo sapiens OX=9606 GN=HSPA9 PE=1 SV=2	49.19	22	23	21
P61978	Heterogeneous nuclear ribonucleoprotein K OS=Homo sapiens OX=9606 GN=HNRNPK PE=1 SV=1	36.5011	8	6	7	8	7	3	7	8	4				P61353	60S ribosomal protein L27 OS=Homo sapiens OX=9606 GN=RPL27 PE=1 SV=2	44.8529	6	6	7			P31943	Heterogeneous nuclear ribonucleoprotein H OS=Homo sapiens OX=9606 GN=HNRNPH1 PE=1 SV=4	27.6169	9	9	10		P15311	12.628	Ezrin OS=Homo sapiens GN=EZR PE=1 SV=4	6	5	6		P18621	39.1304	60S ribosomal protein L17 OS=Homo sapiens GN=RPL17 PE=1 SV=3	9	5	7		P39023	60S ribosomal protein L3 OS=Homo sapiens OX=9606 GN=RPL3 PE=1 SV=2	37.7171	6	9	5
P68104	Elongation factor 1-alpha 1 OS=Homo sapiens OX=9606 GN=EEF1A1 PE=1 SV=1	43.0736	11	15	10	7	7	3	11	13	11				P62906	60S ribosomal protein L10a OS=Homo sapiens OX=9606 GN=RPL10A PE=1 SV=2	35.023	4	6	7			P62805	Histone H4 OS=Homo sapiens OX=9606 GN=HIST1H4A PE=1 SV=2	57.2816	8	9	10		P22392	46.7105	Nucleoside diphosphate kinase B OS=Homo sapiens GN=NME2 PE=1 SV=1	6	5	6		P23588	21.7676	Eukaryotic translation initiation factor 4B OS=Homo sapiens GN=EIF4B PE=1 SV=2	9	9	11		P40227	T-complex protein 1 subunit zeta OS=Homo sapiens OX=9606 GN=CCT6A PE=1 SV=3	12.6177	4	5	4
Q02218	2-oxoglutarate dehydrogenase, mitochondrial OS=Homo sapiens OX=9606 GN=OGDH PE=1 SV=3	10.9482	1			9	6	3	4	3	5				Q16629	Serine/arginine-rich splicing factor 7 OS=Homo sapiens OX=9606 GN=SRSF7 PE=1 SV=1	23.5294	3	6	7			P17812	CTP synthase 1 OS=Homo sapiens OX=9606 GN=CTPS1 PE=1 SV=2	31.4721	7	8	10		P25685	29.4118	DnaJ homolog subfamily B member 1 OS=Homo sapiens GN=DNAJB1 PE=1 SV=4	6	4	2		P26373	35.0711	60S ribosomal protein L13 OS=Homo sapiens GN=RPL13 PE=1 SV=4	9	9	9		P40429	60S ribosomal protein L13a OS=Homo sapiens OX=9606 GN=RPL13A PE=1 SV=2	15.2709
P51991	Heterogeneous nuclear ribonucleoprotein A3 OS=Homo sapiens OX=9606 GN=HNRNPA3 PE=1 SV=2	22.7513	2	1	2	5	6	3	7	3	4				O75367	Core histone macro-H2A.1 OS=Homo sapiens OX=9606 GN=H2AFY PE=1 SV=4	25.8065	3	5	7			P08238	Heat shock protein HSP 90-beta OS=Homo sapiens OX=9606 GN=HSP90AB1 PE=1 SV=4	30.3867	14	14	9		P35606	10.1545	Coatomer subunit beta' OS=Homo sapiens GN=COPB2 PE=1 SV=2	6	5	5		P42167	46.696	Lamina-associated polypeptide 2, isoforms beta/gamma OS=Homo sapiens GN=TMPO PE=1 SV=2	9	6	12		P40616	ADP-ribosylation factor-like protein 1 OS=Homo sapiens OX=9606 GN=ARL1 PE=1 SV=1	8.83978	1	1	1
P18621	60S ribosomal protein L17 OS=Homo sapiens OX=9606 GN=RPL17 PE=1 SV=3	32.6087	4	4	4	5	6	3	2	3	3				P36957	Dihydrolipoyllysine-residue succinyltransferase component of 2-oxoglutarate dehydrogenase complex, mitochondrial OS=Homo sapiens OX=9606 GN=DLST PE=1 SV=4	21.6336	6	4	7			P25705	ATP synthase subunit alpha, mitochondrial OS=Homo sapiens OX=9606 GN=ATP5F1A PE=1 SV=1	41.953	6	13	9		P46109	50.495	Crk-like protein OS=Homo sapiens GN=CRKL PE=1 SV=1	6	5	6		P62701	54.3726	40S ribosomal protein S4, X isoform OS=Homo sapiens GN=RPS4X PE=1 SV=2	9	9	8		P40926	Malate dehydrogenase, mitochondrial OS=Homo sapiens OX=9606 GN=MDH2 PE=1 SV=3	9.76331	3	3	1
O95347	Structural maintenance of chromosomes protein 2 OS=Homo sapiens OX=9606 GN=SMC2 PE=1 SV=2	13.868		1	3	4	6	3	1	1	4				O95678	RecName: Full=Keratin, type II cytoskeletal 75; AltName: Full=Cytokeratin-75; Short=CK-75; AltName: Full=Keratin-6 hair follicle; Short=hK6hf; AltName: Full=Keratin-75; Short=K75; AltName: Full=Type II keratin-K6hf; AltName: Full=Type-II keratin Kb18	23.9564	13	13	6			Q9NR09	Baculoviral IAP repeat-containing protein 6 OS=Homo sapiens OX=9606 GN=BIRC6 PE=1 SV=2	7.84435	10	12	9		P47756	40.0722	F-actin-capping protein subunit beta OS=Homo sapiens GN=CAPZB PE=1 SV=4	6	5	7		Q07065	49.6678	Cytoskeleton-associated protein 4 OS=Homo sapiens GN=CKAP4 PE=1 SV=2	9	7	6		P41252	Isoleucine--tRNA ligase, cytoplasmic OS=Homo sapiens OX=9606 GN=IARS PE=1 SV=2	10.6181	7	5	6
Q562R1	Beta-actin-like protein 2 OS=Homo sapiens OX=9606 GN=ACTBL2 PE=1 SV=2	15.9574	2	4	3	3	6	3	2	4	4				Q9H552	TREMBL:Q9H552 Tax_Id=9606 Gene_Symbol=- Keratin-8-like protein 1	26.4529	5	11	6			P07355	Annexin A2 OS=Homo sapiens OX=9606 GN=ANXA2 PE=1 SV=2	39.823	10	11	9		P49411	36.5044	Elongation factor Tu, mitochondrial OS=Homo sapiens GN=TUFM PE=1 SV=2	6	7	5		Q7L014	13.3851	Probable ATP-dependent RNA helicase DDX46 OS=Homo sapiens GN=DDX46 PE=1 SV=2	9	7	8		P42167	Lamina-associated polypeptide 2, isoforms beta/gamma OS=Homo sapiens OX=9606 GN=TMPO PE=1 SV=2	26.2115	6	6	7
Q8N163	Cell cycle and apoptosis regulator protein 2 OS=Homo sapiens OX=9606 GN=CCAR2 PE=1 SV=2	11.1593	1	1	1	10	5	3	6	3	5				P68032	Actin, alpha cardiac muscle 1 OS=Homo sapiens OX=9606 GN=ACTC1 PE=1 SV=1	33.4218	7	9	6			O75643	U5 small nuclear ribonucleoprotein 200 kDa helicase OS=Homo sapiens OX=9606 GN=SNRNP200 PE=1 SV=2	12.0318	8	11	9		P55209	22.5064	Nucleosome assembly protein 1-like 1 OS=Homo sapiens GN=NAP1L1 PE=1 SV=1	6	8	6		Q8IUZ0	22.3032	Leucine-rich repeat-containing protein 49 OS=Homo sapiens GN=LRRC49 PE=2 SV=2	9	9	11		P42285	Superkiller viralicidic activity 2-like 2 OS=Homo sapiens GN=SKIV2L2 PE=1 SV=3	22.1689	15	16	12
Q15393	Splicing factor 3B subunit 3 OS=Homo sapiens OX=9606 GN=SF3B3 PE=1 SV=4	10.2712	2	2		10	5	3	2	2					O75533	Splicing factor 3B subunit 1 OS=Homo sapiens OX=9606 GN=SF3B1 PE=1 SV=3	16.5644	4	8	6			P60842	Eukaryotic initiation factor 4A-I OS=Homo sapiens OX=9606 GN=EIF4A1 PE=1 SV=1	35.468	11	10	9		P60660	36.4238	Myosin light polypeptide 6 OS=Homo sapiens GN=MYL6 PE=1 SV=2	6	7	7		Q92997	21.2291	Segment polarity protein dishevelled homolog DVL-3 OS=Homo sapiens GN=DVL3 PE=1 SV=2	9	8	6		P42677	40S ribosomal protein S27 OS=Homo sapiens OX=9606 GN=RPS27 PE=1 SV=3	39.2857	4	6	4
Q9BQ39	ATP-dependent RNA helicase DDX50 OS=Homo sapiens OX=9606 GN=DDX50 PE=1 SV=1	10.4478	1	1	1	8	5	3	3	2	2				O14654	Insulin receptor substrate 4 OS=Homo sapiens GN=IRS4 PE=1 SV=1	39.1408	9	7	6			P33176	Kinesin-1 heavy chain OS=Homo sapiens OX=9606 GN=KIF5B PE=1 SV=1	25.2336	6	10	9		P61247	23.1061	40S ribosomal protein S3a OS=Homo sapiens GN=RPS3A PE=1 SV=2	6	5	5		O00151	40.7295	PDZ and LIM domain protein 1 OS=Homo sapiens GN=PDLIM1 PE=1 SV=4	8	6	5		P42766	60S ribosomal protein L35 OS=Homo sapiens OX=9606 GN=RPL35 PE=1 SV=2	8.13008	1	1	1
P61254	60S ribosomal protein L26 OS=Homo sapiens OX=9606 GN=RPL26 PE=1 SV=1	40	4	3	4	7	5	3	3	6	6				Q8N163	Cell cycle and apoptosis regulator protein 2 OS=Homo sapiens OX=9606 GN=CCAR2 PE=1 SV=2	18.6349	9	7	6			Q9Y496	Kinesin-like protein KIF3A OS=Homo sapiens OX=9606 GN=KIF3A PE=1 SV=4	22.6037	10	9	9		P83731	26.7516	60S ribosomal protein L24 OS=Homo sapiens GN=RPL24 PE=1 SV=1	6	6	5		O14579	65.2597	Coatomer subunit epsilon OS=Homo sapiens GN=COPE PE=1 SV=3	8	8	7		P43243	Matrin-3 OS=Homo sapiens OX=9606 GN=MATR3 PE=1 SV=2	18.2999	9	8	9
A5A3E0	POTE ankyrin domain family member F OS=Homo sapiens OX=9606 GN=POTEF PE=1 SV=2	9.39535	2	3	4	7	5	3	7	7	5				P08727	RecName: Full=Keratin, type I cytoskeletal 19; AltName: Full=Cytokeratin-19; Short=CK-19; AltName: Full=Keratin-19; Short=K19;	28.25	6	7	6			P05783	Keratin, type I cytoskeletal 18 OS=Homo sapiens OX=9606 GN=KRT18 PE=1 SV=2	36.5116	7	9	9		Q14195	13.8596	Dihydropyrimidinase-related protein 3 OS=Homo sapiens GN=DPYSL3 PE=1 SV=1	6	5	4		O43491	15.9204	Band 4.1-like protein 2 OS=Homo sapiens GN=EPB41L2 PE=1 SV=1	8	9	8		P43487	Ran-specific GTPase-activating protein OS=Homo sapiens OX=9606 GN=RANBP1 PE=1 SV=1	15.9204
P50914	60S ribosomal protein L14 OS=Homo sapiens OX=9606 GN=RPL14 PE=1 SV=4	24.186	3	3	4	5	5	3	4	3	3				P46781	40S ribosomal protein S9 OS=Homo sapiens OX=9606 GN=RPS9 PE=1 SV=3	41.7526	5	7	6			O75665	Oral-facial-digital syndrome 1 protein OS=Homo sapiens OX=9606 GN=OFD1 PE=1 SV=1	26.581	9	8	9		Q15365	26.4045	Poly(rC)-binding protein 1 OS=Homo sapiens GN=PCBP1 PE=1 SV=2	6	5	5		O60271	10.1438	C-Jun-amino-terminal kinase-interacting protein 4 OS=Homo sapiens GN=SPAG9 PE=1 SV=4	8	7	8		P43490	Nicotinamide phosphoribosyltransferase OS=Homo sapiens OX=9606 GN=NAMPT PE=1 SV=1	5.90631	1	1
P27708	CAD protein OS=Homo sapiens OX=9606 GN=CAD PE=1 SV=3	23.4607	19	14	13	4	5	3	23	17	20				P11388	DNA topoisomerase 2-alpha OS=Homo sapiens OX=9606 GN=TOP2A PE=1 SV=3	13.4553	3	7	6			P15880	40S ribosomal protein S2 OS=Homo sapiens OX=9606 GN=RPS2 PE=1 SV=2	44.7099	9	8	9		Q15366	38.0822	Poly(rC)-binding protein 2 OS=Homo sapiens GN=PCBP2 PE=1 SV=1	6	6	6		O75643	9.31648	U5 small nuclear ribonucleoprotein 200 kDa helicase OS=Homo sapiens GN=SNRNP200 PE=1 SV=2	8	10	6		P43897	Elongation factor Ts, mitochondrial OS=Homo sapiens OX=9606 GN=TSFM PE=1 SV=2	8.30769			1
P46779	60S ribosomal protein L28 OS=Homo sapiens OX=9606 GN=RPL28 PE=1 SV=3	15.3285	1	2	1	4	5	3	2	3	4				P35232	Prohibitin OS=Homo sapiens OX=9606 GN=PHB PE=1 SV=1	43.0147	3	7	6			Q13283	Ras GTPase-activating protein-binding protein 1 OS=Homo sapiens OX=9606 GN=G3BP1 PE=1 SV=1	31.9742	9	8	9		Q3KQU3	34.6017	MAP7 domain-containing protein 1 OS=Homo sapiens GN=MAP7D1 PE=1 SV=1	6	7	9		P35527	61.6372	SWISS-PROT:P35527 Tax_Id=9606 Gene_Symbol=KRT9 Keratin, type I cytoskeletal 9	8	2	9		P45880	Voltage-dependent anion-selective channel protein 2 OS=Homo sapiens OX=9606 GN=VDAC2 PE=1 SV=2	24.8299	3	4	3
Q3MHD2	Protein LSM12 homolog OS=Homo sapiens OX=9606 GN=LSM12 PE=1 SV=2	21.0256	1	1	2	3	5	3	1	1	1				P62995	Transformer-2 protein homolog beta OS=Homo sapiens OX=9606 GN=TRA2B PE=1 SV=1	20.4861	1	7	6			P62258	14-3-3 protein epsilon OS=Homo sapiens OX=9606 GN=YWHAE PE=1 SV=1	43.9216	8	8	9		Q6PKG0	15.2372	La-related protein 1 OS=Homo sapiens GN=LARP1 PE=1 SV=2	6	7	7		P43243	20.5431	Matrin-3 OS=Homo sapiens GN=MATR3 PE=1 SV=2	8	7	5		P46013	Proliferation marker protein Ki-67 OS=Homo sapiens OX=9606 GN=MKI67 PE=1 SV=2	1.41278	1	1	2
O43390	Heterogeneous nuclear ribonucleoprotein R OS=Homo sapiens OX=9606 GN=HNRNPR PE=1 SV=1	19.7472	5	5	5	9	4	3	6	6	6				P08865	40S ribosomal protein SA OS=Homo sapiens OX=9606 GN=RPSA PE=1 SV=4	35.2542	3	6	6			Q3KQU3	MAP7 domain-containing protein 1 OS=Homo sapiens OX=9606 GN=MAP7D1 PE=1 SV=1	11.415	5	6	9		Q6ZTW0	33.7931	Tubulin polyglutamylase complex subunit 1 OS=Homo sapiens GN=TPGS1 PE=2 SV=2	6	7	6		P55209	34.7826	Nucleosome assembly protein 1-like 1 OS=Homo sapiens GN=NAP1L1 PE=1 SV=1	8	10	9		P46776	60S ribosomal protein L27a OS=Homo sapiens OX=9606 GN=RPL27A PE=1 SV=2	29.7297	9	9	9
Q12906	Interleukin enhancer-binding factor 3 OS=Homo sapiens OX=9606 GN=ILF3 PE=1 SV=3	11.4094	3	1	2	9	4	3	2	3	4				P62888	60S ribosomal protein L30 OS=Homo sapiens OX=9606 GN=RPL30 PE=1 SV=2	51.3043	6	5	6			Q8WZ42	Titin OS=Homo sapiens OX=9606 GN=TTN PE=1 SV=4	1.52256	4	5	9		Q71DI3	43.3824	Histone H3.2 OS=Homo sapiens GN=HIST2H3A PE=1 SV=3	6	6	5		P62753	30.9237	40S ribosomal protein S6 OS=Homo sapiens GN=RPS6 PE=1 SV=1	8	6	6		P46777	60S ribosomal protein L5 OS=Homo sapiens OX=9606 GN=RPL5 PE=1 SV=3	27.2727	8	7	6
P23246	Splicing factor, proline- and glutamine-rich OS=Homo sapiens OX=9606 GN=SFPQ PE=1 SV=2	19.5191	4	6	2	8	4	3	4	2	1				Q01780	Exosome component 10 OS=Homo sapiens OX=9606 GN=EXOSC10 PE=1 SV=2	17.1751	4	5	6			P11586	C-1-tetrahydrofolate synthase, cytoplasmic OS=Homo sapiens OX=9606 GN=MTHFD1 PE=1 SV=3	28.877	8	15	8		Q7Z6K5	53.9823	Arpin OS=Homo sapiens GN=ARPIN PE=1 SV=1	6	6	5		P62826	42.1296	GTP-binding nuclear protein Ran OS=Homo sapiens GN=RAN PE=1 SV=3	8	8	9		P46778	60S ribosomal protein L21 OS=Homo sapiens OX=9606 GN=RPL21 PE=1 SV=2	42.5	12	12	15
P38159	RNA-binding motif protein, X chromosome OS=Homo sapiens OX=9606 GN=RBMX PE=1 SV=3	16.8798	6	5	4	7	4	3	2	2	3				P20618	Proteasome subunit beta type-1 OS=Homo sapiens OX=9606 GN=PSMB1 PE=1 SV=2	31.5353	3	5	6			Q9ULH0	Kinase D-interacting substrate of 220 kDa OS=Homo sapiens OX=9606 GN=KIDINS220 PE=1 SV=3	16.7137	8	15	8		Q8NC51	12.2549	Plasminogen activator inhibitor 1 RNA-binding protein OS=Homo sapiens GN=SERBP1 PE=1 SV=2	6	4	3		Q01780	21.9209	Exosome component 10 OS=Homo sapiens GN=EXOSC10 PE=1 SV=2	8	12	12		P46779	60S ribosomal protein L28 OS=Homo sapiens OX=9606 GN=RPL28 PE=1 SV=3	39.4161	6	9	5
Q13242	Serine/arginine-rich splicing factor 9 OS=Homo sapiens OX=9606 GN=SRSF9 PE=1 SV=1	32.5792				6	4	3		1	1				Q13151	Heterogeneous nuclear ribonucleoprotein A0 OS=Homo sapiens OX=9606 GN=HNRNPA0 PE=1 SV=1	11.4754	3	5	6			P07900	Heat shock protein HSP 90-alpha OS=Homo sapiens OX=9606 GN=HSP90AA1 PE=1 SV=5	25.9563	14	12	8		Q9UHB9	21.0526	Signal recognition particle subunit SRP68 OS=Homo sapiens GN=SRP68 PE=1 SV=2	6	7	8		Q15019	35.7341	Septin-2 OS=Homo sapiens GN=SEPT2 PE=1 SV=1	8	8	8		P46781	40S ribosomal protein S9 OS=Homo sapiens OX=9606 GN=RPS9 PE=1 SV=3	40.2062	17	16	16
P60660	Myosin light polypeptide 6 OS=Homo sapiens OX=9606 GN=MYL6 PE=1 SV=2	47.6821	1	1	1	5	4	3	2	3	3				Q9UBL3	Set1/Ash2 histone methyltransferase complex subunit ASH2 OS=Homo sapiens OX=9606 GN=ASH2L PE=1 SV=1	21.4968	3	5	6			P04406	Glyceraldehyde-3-phosphate dehydrogenase OS=Homo sapiens OX=9606 GN=GAPDH PE=1 SV=3	53.4328	10	12	8		Q9UQ35	22.2384	Serine/arginine repetitive matrix protein 2 OS=Homo sapiens GN=SRRM2 PE=1 SV=2	6	7	5		Q15428	27.8017	Splicing factor 3A subunit 2 OS=Homo sapiens GN=SF3A2 PE=1 SV=2	8	8	8		P46783	40S ribosomal protein S10 OS=Homo sapiens OX=9606 GN=RPS10 PE=1 SV=1	5.45455			1
Q99729	Heterogeneous nuclear ribonucleoprotein A/B OS=Homo sapiens OX=9606 GN=HNRNPAB PE=1 SV=2	9.33735	2	3	3	4	4	3	4	4	2				Q9NW13	RNA-binding protein 28 OS=Homo sapiens OX=9606 GN=RBM28 PE=1 SV=3	11.3307	5	4	6			P23588	Eukaryotic translation initiation factor 4B OS=Homo sapiens OX=9606 GN=EIF4B PE=1 SV=2	39.6072	9	10	8		Q9Y2W1	16.7539	Thyroid hormone receptor-associated protein 3 OS=Homo sapiens GN=THRAP3 PE=1 SV=2	6	8	6		Q16181	21.0526	Septin-7 OS=Homo sapiens GN=SEPT7 PE=1 SV=2	8	6	7		P47897	Glutamine--tRNA ligase OS=Homo sapiens OX=9606 GN=QARS PE=1 SV=1	11.3548	2	4	2
P52292	Importin subunit alpha-1 OS=Homo sapiens OX=9606 GN=KPNA2 PE=1 SV=1	20.2268	3	1	1	8	3	3	3	1	2				P62249	40S ribosomal protein S16 OS=Homo sapiens OX=9606 GN=RPS16 PE=1 SV=2	48.6301	4	4	6			P55735	Protein SEC13 homolog OS=Homo sapiens OX=9606 GN=SEC13 PE=1 SV=3	57.1429	9	10	8		Q9Y2Z0	29.3151	Protein SGT1 homolog OS=Homo sapiens GN=SUGT1 PE=1 SV=3	6	6	7		Q5SW79	7.13384	Centrosomal protein of 170 kDa OS=Homo sapiens GN=CEP170 PE=1 SV=1	8	4	5		P47914	60S ribosomal protein L29 OS=Homo sapiens OX=9606 GN=RPL29 PE=1 SV=2	9.43396	1	1	1
O60506	Heterogeneous nuclear ribonucleoprotein Q OS=Homo sapiens OX=9606 GN=SYNCRIP PE=1 SV=2	24.7191	6	7	6	6	3	3	7	6	6				Q7Z794	RecName: Full=Keratin, type II cytoskeletal 1b; AltName: Full=Cytokeratin-1B; Short=CK-1B; AltName: Full=Keratin-77; Short=K77; AltName: Full=Type-II keratin Kb39;	36.5052	7	22	5			Q15691	Microtubule-associated protein RP/EB family member 1 OS=Homo sapiens OX=9606 GN=MAPRE1 PE=1 SV=3	47.7612	9	10	8		Q9Y3F4	26.8571	Serine-threonine kinase receptor-associated protein OS=Homo sapiens GN=STRAP PE=1 SV=1	6	6	8		Q96N67	11.215	Dedicator of cytokinesis protein 7 OS=Homo sapiens GN=DOCK7 PE=1 SV=4	8	8	10		P48634	Protein PRRC2A OS=Homo sapiens OX=9606 GN=PRRC2A PE=1 SV=3	13.5373	15	9	11
Q9Y305	Acyl-coenzyme A thioesterase 9, mitochondrial OS=Homo sapiens OX=9606 GN=ACOT9 PE=1 SV=2	16.4009				6	3	3							Q04695	RecName: Full=Keratin, type I cytoskeletal 17; AltName: Full=39.1; AltName: Full=Cytokeratin-17; Short=CK-17; AltName: Full=Keratin-17; Short=K17;	49.7685	10	12	5			Q6P2Q9	Pre-mRNA-processing-splicing factor 8 OS=Homo sapiens OX=9606 GN=PRPF8 PE=1 SV=2	13.9186	6	10	8		O00151	41.0334	PDZ and LIM domain protein 1 OS=Homo sapiens GN=PDLIM1 PE=1 SV=4	5	6	6		Q99567	27.6653	Nuclear pore complex protein Nup88 OS=Homo sapiens GN=NUP88 PE=1 SV=2	8	7	5		P48643	T-complex protein 1 subunit epsilon OS=Homo sapiens OX=9606 GN=CCT5 PE=1 SV=1	9.79667	3	3	2
P62263	40S ribosomal protein S14 OS=Homo sapiens OX=9606 GN=RPS14 PE=1 SV=3	41.7219	2	2	2	5	3	3	1	3	2				Q01546	RecName: Full=Keratin, type II cytoskeletal 2 oral; AltName: Full=Cytokeratin-2P; Short=CK-2P; Short=K2P; AltName: Full=Keratin-76; Short=K76; AltName: Full=Type-II keratin Kb9;	32.1317	9	8	5			P09651	Heterogeneous nuclear ribonucleoprotein A1 OS=Homo sapiens OX=9606 GN=HNRNPA1 PE=1 SV=5	44.8925	7	9	8		P02662	37.6884	SWISS-PROT:P02662 Alpha-S1-casein - Bos taurus (Bovine).	5	6	4		Q9H6J7	52.8701	UPF0705 protein C11orf49 OS=Homo sapiens GN=C11orf49 PE=1 SV=2	8	9	8		P49207	60S ribosomal protein L34 OS=Homo sapiens OX=9606 GN=RPL34 PE=1 SV=3	7.69231
P08865	40S ribosomal protein SA OS=Homo sapiens OX=9606 GN=RPSA PE=1 SV=4	38.9831	6	2	4	4	3	3	4	5	4				P12035	Keratin, type II cytoskeletal 3 OS=Homo sapiens OX=9606 GN=KRT3 PE=1 SV=3	44.4268	8	8	5			Q96PK6	RNA-binding protein 14 OS=Homo sapiens OX=9606 GN=RBM14 PE=1 SV=2	25.1121	7	9	8		P11171	12.6157	Protein 4.1 OS=Homo sapiens GN=EPB41 PE=1 SV=4	5	2	5		Q9NZJ0	18.2192	Denticleless protein homolog OS=Homo sapiens GN=DTL PE=1 SV=3	8	6	8		P49321	Nuclear autoantigenic sperm protein OS=Homo sapiens OX=9606 GN=NASP PE=1 SV=2	9.26396	2	2	1
O75643	U5 small nuclear ribonucleoprotein 200 kDa helicase OS=Homo sapiens OX=9606 GN=SNRNP200 PE=1 SV=2	7.63109	1	1	4	4	3	3	2	3	4				P84098	60S ribosomal protein L19 OS=Homo sapiens OX=9606 GN=RPL19 PE=1 SV=1	22.9592	7	7	5			Q13435	Splicing factor 3B subunit 2 OS=Homo sapiens OX=9606 GN=SF3B2 PE=1 SV=2	19.7765	9	8	8		P17844	21.1726	Probable ATP-dependent RNA helicase DDX5 OS=Homo sapiens GN=DDX5 PE=1 SV=1	5	5	3		Q9UQ35	12.8997	Serine/arginine repetitive matrix protein 2 OS=Homo sapiens GN=SRRM2 PE=1 SV=2	8	5	3		P49327	Fatty acid synthase OS=Homo sapiens OX=9606 GN=FASN PE=1 SV=3	27.0012	28	29	26
P11388	DNA topoisomerase 2-alpha OS=Homo sapiens OX=9606 GN=TOP2A PE=1 SV=3	3.33116	1	2	1	2	3	3							Q16775	Hydroxyacylglutathione hydrolase, mitochondrial OS=Homo sapiens OX=9606 GN=HAGH PE=1 SV=2	24.026	7	7	5			Q15366	Poly(rC)-binding protein 2 OS=Homo sapiens OX=9606 GN=PCBP2 PE=1 SV=1	40.274	8	8	8		P18621	38.0435	60S ribosomal protein L17 OS=Homo sapiens GN=RPL17 PE=1 SV=3	5	8	5		O43396	41.1765	Thioredoxin-like protein 1 OS=Homo sapiens GN=TXNL1 PE=1 SV=3	7	6	8		P49368	T-complex protein 1 subunit gamma OS=Homo sapiens OX=9606 GN=CCT3 PE=1 SV=4	17.6147	4	2	4
Q96SB4	SRSF protein kinase 1 OS=Homo sapiens OX=9606 GN=SRPK1 PE=1 SV=2	4.73282				1	3	3							P13646	Keratin, type I cytoskeletal 13 OS=Homo sapiens OX=9606 GN=KRT13 PE=1 SV=4	53.9301	6	7	5			Q9Y265	RuvB-like 1 OS=Homo sapiens OX=9606 GN=RUVBL1 PE=1 SV=1	25.8772	8	8	8		P22626	29.4618	Heterogeneous nuclear ribonucleoproteins A2/B1 OS=Homo sapiens GN=HNRNPA2B1 PE=1 SV=2	5	4	3		P00761	25.1082	SWISS-PROT:P00761 TRYP_PIG Trypsin - Sus scrofa (Pig).	7	8	7		P49411	Elongation factor Tu, mitochondrial OS=Homo sapiens OX=9606 GN=TUFM PE=1 SV=2	48.4513	18	20	18
Q13045	Protein flightless-1 homolog OS=Homo sapiens OX=9606 GN=FLII PE=1 SV=2	6.22537				7	2	3							Q05639	Elongation factor 1-alpha 2 OS=Homo sapiens OX=9606 GN=EEF1A2 PE=1 SV=1	22.6782	6	6	5			P11171	Protein 4.1 OS=Homo sapiens OX=9606 GN=EPB41 PE=1 SV=4	26.3889	9	7	8		P26641	24.9428	Elongation factor 1-gamma OS=Homo sapiens GN=EEF1G PE=1 SV=3	5	3	2		P05141	31.5436	ADP/ATP translocase 2 OS=Homo sapiens GN=SLC25A5 PE=1 SV=7	7	9	8		P49458	Signal recognition particle 9 kDa protein OS=Homo sapiens OX=9606 GN=SRP9 PE=1 SV=2	12.7907	1	1	1
Q99623	Prohibitin-2 OS=Homo sapiens OX=9606 GN=PHB2 PE=1 SV=2	51.8395	10	8	11	5	2	3	9	7	8				O00161	Synaptosomal-associated protein 23 OS=Homo sapiens OX=9606 GN=SNAP23 PE=1 SV=1	42.1801	5	6	5			Q14152	Eukaryotic translation initiation factor 3 subunit A OS=Homo sapiens OX=9606 GN=EIF3A PE=1 SV=1	24.3849	9	7	8		P29558	28.5714	RNA-binding motif, single-stranded-interacting protein 1 OS=Homo sapiens GN=RBMS1 PE=1 SV=3	5	3	4		P10412	15.9817	Histone H1.4 OS=Homo sapiens GN=HIST1H1E PE=1 SV=2	7	8	7		P49756	RNA-binding protein 25 OS=Homo sapiens OX=9606 GN=RBM25 PE=1 SV=3	46.1447	41	44	37
P27635	60S ribosomal protein L10 OS=Homo sapiens OX=9606 GN=RPL10 PE=1 SV=4	48.1308	3	8	3	4	2	3	4	3	4				P18077	60S ribosomal protein L35a OS=Homo sapiens OX=9606 GN=RPL35A PE=1 SV=2	29.0909	5	6	5			Q6ZTW0	Tubulin polyglutamylase complex subunit 1 OS=Homo sapiens GN=TPGS1 PE=2 SV=2	46.2069	7	7	8		P35232	48.8971	Prohibitin OS=Homo sapiens GN=PHB PE=1 SV=1	5	3	3		P11586	38.9305	C-1-tetrahydrofolate synthase, cytoplasmic OS=Homo sapiens GN=MTHFD1 PE=1 SV=3	7	3	4		P49792	E3 SUMO-protein ligase RanBP2 OS=Homo sapiens OX=9606 GN=RANBP2 PE=1 SV=2	4.37345	4	3	3
P62888	60S ribosomal protein L30 OS=Homo sapiens OX=9606 GN=RPL30 PE=1 SV=2	58.2609	4	3	4	4	2	3	3	3	3				P26196	Probable ATP-dependent RNA helicase DDX6 OS=Homo sapiens OX=9606 GN=DDX6 PE=1 SV=2	28.7785	5	6	5			Q7Z4H7	HAUS augmin-like complex subunit 6 OS=Homo sapiens OX=9606 GN=HAUS6 PE=1 SV=2	23.8743	7	7	8		P35908	26.5116	SWISS-PROT:P35908 Tax_Id=9606 Gene_Symbol=KRT2 Keratin, type II cytoskeletal 2 epidermal	5	13	7		P16104	32.1678	Histone H2AX OS=Homo sapiens GN=H2AFX PE=1 SV=2	7	8	8		P50395	Rab GDP dissociation inhibitor beta OS=Homo sapiens OX=9606 GN=GDI2 PE=1 SV=2	46.0674	1	2	2
Q9Y2W1	Thyroid hormone receptor-associated protein 3 OS=Homo sapiens OX=9606 GN=THRAP3 PE=1 SV=2	7.95812				2	2	3		1					P39019	40S ribosomal protein S19 OS=Homo sapiens OX=9606 GN=RPS19 PE=1 SV=2	48.9655	5	6	5			Q9H6J7	UPF0705 protein C11orf49 OS=Homo sapiens OX=9606 GN=C11orf49 PE=1 SV=2	42.2961	6	7	8		P38159	16.3683	RNA-binding motif protein, X chromosome OS=Homo sapiens GN=RBMX PE=1 SV=3	5	4	5		P25398	40.1515	40S ribosomal protein S12 OS=Homo sapiens GN=RPS12 PE=1 SV=3	7	6	7		P50454	Serpin H1 OS=Homo sapiens OX=9606 GN=SERPINH1 PE=1 SV=2	17.2249	3	4	4
Q16891	MICOS complex subunit MIC60 OS=Homo sapiens OX=9606 GN=IMMT PE=1 SV=1	8.70712	1	1	1	1	2	3	5	2	3				P62750	60S ribosomal protein L23a OS=Homo sapiens OX=9606 GN=RPL23A PE=1 SV=1	34.6154	5	6	5			Q07021	Complement component 1 Q subcomponent-binding protein, mitochondrial OS=Homo sapiens OX=9606 GN=C1QBP PE=1 SV=1	39.3617	7	6	8		P41252	7.44849	Isoleucine--tRNA ligase, cytoplasmic OS=Homo sapiens GN=IARS PE=1 SV=2	5	3	3		P26641	28.1465	Elongation factor 1-gamma OS=Homo sapiens GN=EEF1G PE=1 SV=3	7	5	3		P50914	60S ribosomal protein L14 OS=Homo sapiens OX=9606 GN=RPL14 PE=1 SV=4	20.9302
P05455	Lupus La protein OS=Homo sapiens OX=9606 GN=SSB PE=1 SV=2	6.61765	2		1	1	2	3	1						Q9P0U4	CXXC-type zinc finger protein 1 OS=Homo sapiens GN=CXXC1 PE=1 SV=2	21.4939	5	6	5			P35908	RecName: Full=Keratin, type II cytoskeletal 2 epidermal; AltName: Full=Cytokeratin-2e; Short=CK-2e; AltName: Full=Epithelial keratin-2e; AltName: Full=Keratin-2 epidermis; AltName: Full=Keratin-2e; Short=K2e; AltName: Full=Type-II keratin Kb2;	36.5891	2	3	8		P52907	27.2727	F-actin-capping protein subunit alpha-1 OS=Homo sapiens GN=CAPZA1 PE=1 SV=3	5	4	4		P27708	11.9551	CAD protein OS=Homo sapiens GN=CAD PE=1 SV=3	7	9	8		P50990	T-complex protein 1 subunit theta OS=Homo sapiens OX=9606 GN=CCT8 PE=1 SV=4	22.0803	7	8	5
Q5T4S7	E3 ubiquitin-protein ligase UBR4 OS=Homo sapiens OX=9606 GN=UBR4 PE=1 SV=1	9.80127	3	3	5	12	11	2	4	6	12				P62913	60S ribosomal protein L11 OS=Homo sapiens OX=9606 GN=RPL11 PE=1 SV=2	35.3933	4	6	5			P12236	ADP/ATP translocase 3 OS=Homo sapiens OX=9606 GN=SLC25A6 PE=1 SV=4	28.5235	12	12	7		P62424	30.4511	60S ribosomal protein L7a OS=Homo sapiens GN=RPL7A PE=1 SV=2	5	6	5		P31943	27.6169	Heterogeneous nuclear ribonucleoprotein H OS=Homo sapiens GN=HNRNPH1 PE=1 SV=4	7	8	8		P50991	T-complex protein 1 subunit delta OS=Homo sapiens OX=9606 GN=CCT4 PE=1 SV=4	4.63822	2	1	1
P02769	RecName: Full=Serum albumin; AltName: Full=BSA; AltName: Allergen=Bos d 6; Flags: Precursor;	16.145				2	11	2	2	4	1				O00425	Insulin-like growth factor 2 mRNA-binding protein 3 OS=Homo sapiens OX=9606 GN=IGF2BP3 PE=1 SV=2	12.6079	2	6	5			Q9UQ35	Serine/arginine repetitive matrix protein 2 OS=Homo sapiens OX=9606 GN=SRRM2 PE=1 SV=2	11.8823	9	12	7		P68431	43.3824	Histone H3.1 OS=Homo sapiens GN=HIST1H3A PE=1 SV=2	5	5	5		P35611	30.3935	Alpha-adducin OS=Homo sapiens GN=ADD1 PE=1 SV=2	7	4	6		P51610	Host cell factor 1 OS=Homo sapiens OX=9606 GN=HCFC1 PE=1 SV=2	5.65111	6	5	3
P12270	Nucleoprotein TPR OS=Homo sapiens OX=9606 GN=TPR PE=1 SV=3	11.7224	1		1	13	9	2	1	2	4				P83731	60S ribosomal protein L24 OS=Homo sapiens OX=9606 GN=RPL24 PE=1 SV=1	31.8471	6	5	5			Q15393	Splicing factor 3B subunit 3 OS=Homo sapiens OX=9606 GN=SF3B3 PE=1 SV=4	22.7609	10	11	7		Q07020	28.7234	60S ribosomal protein L18 OS=Homo sapiens GN=RPL18 PE=1 SV=2	5	6	5		P39023	30.5211	60S ribosomal protein L3 OS=Homo sapiens GN=RPL3 PE=1 SV=2	7	6	5		P51991	Heterogeneous nuclear ribonucleoprotein A3 OS=Homo sapiens OX=9606 GN=HNRNPA3 PE=1 SV=2	23.0159	4	6	3
P14923	Junction plakoglobin OS=Homo sapiens OX=9606 GN=JUP PE=1 SV=3	16.3758				4	9	2			1				Q8WZ42	Titin OS=Homo sapiens OX=9606 GN=TTN PE=1 SV=4	3.34498	6	5	5			P61254	60S ribosomal protein L26 OS=Homo sapiens OX=9606 GN=RPL26 PE=1 SV=1	33.7931	9	11	7		Q13263	21.3174	Transcription intermediary factor 1-beta OS=Homo sapiens GN=TRIM28 PE=1 SV=5	5	6	4		P54136	18.3333	Arginine--tRNA ligase, cytoplasmic OS=Homo sapiens GN=RARS PE=1 SV=2	7	4	6		P52272	Heterogeneous nuclear ribonucleoprotein M OS=Homo sapiens OX=9606 GN=HNRNPM PE=1 SV=3	17.9452	5	5	5
P20700	Lamin-B1 OS=Homo sapiens OX=9606 GN=LMNB1 PE=1 SV=2	27.8157	7	8	4	8	6	2	6	1	3				Q9HCE1	Putative helicase MOV-10 OS=Homo sapiens OX=9606 GN=MOV10 PE=1 SV=2	12.8614	6	5	5			Q12874	Splicing factor 3A subunit 3 OS=Homo sapiens OX=9606 GN=SF3A3 PE=1 SV=1	46.9062	11	10	7		Q16527	53.886	Cysteine and glycine-rich protein 2 OS=Homo sapiens GN=CSRP2 PE=1 SV=3	5	5	4		P55884	17.5676	Eukaryotic translation initiation factor 3 subunit B OS=Homo sapiens GN=EIF3B PE=1 SV=3	7	7	3		P52292	Importin subunit alpha-1 OS=Homo sapiens OX=9606 GN=KPNA2 PE=1 SV=1	4.15879	1	1	1
Q13838	Spliceosome RNA helicase DDX39B OS=Homo sapiens OX=9606 GN=DDX39B PE=1 SV=1	17.9907				7	6	2	3	3	4				P12755	Ski oncogene OS=Homo sapiens GN=SKI PE=1 SV=1	11.4011	5	5	5			Q13838	Spliceosome RNA helicase DDX39B OS=Homo sapiens OX=9606 GN=DDX39B PE=1 SV=1	35.514	9	10	7		Q86T24	14.881	Transcriptional regulator Kaiso OS=Homo sapiens GN=ZBTB33 PE=1 SV=2	5	3	5		P56192	28.7778	Methionine--tRNA ligase, cytoplasmic OS=Homo sapiens GN=MARS PE=1 SV=2	7	10	6		P52597	Heterogeneous nuclear ribonucleoprotein F OS=Homo sapiens OX=9606 GN=HNRNPF PE=1 SV=3	28.9157	7	7	5
P67809	Nuclease-sensitive element-binding protein 1 OS=Homo sapiens OX=9606 GN=YBX1 PE=1 SV=3	42.5926	3	7	6	5	6	2	7	4	5				P60900	Proteasome subunit alpha type-6 OS=Homo sapiens OX=9606 GN=PSMA6 PE=1 SV=1	31.3008	5	5	5			O14640	Segment polarity protein dishevelled homolog DVL-1 OS=Homo sapiens GN=DVL1 PE=1 SV=2	23.3094	7	9	7		Q8N5W9	32.7103	Filamin-interacting protein FAM101B OS=Homo sapiens GN=FAM101B PE=1 SV=1	5	4	3		P61163	32.7128	Alpha-centractin OS=Homo sapiens GN=ACTR1A PE=1 SV=1	7	6	5		P52815	39S ribosomal protein L12, mitochondrial OS=Homo sapiens OX=9606 GN=MRPL12 PE=1 SV=2	41.4141	2	3	5
Q13428	Treacle protein OS=Homo sapiens OX=9606 GN=TCOF1 PE=1 SV=3	9.3414				4	5	2		1	1				O43242	26S proteasome non-ATPase regulatory subunit 3 OS=Homo sapiens OX=9606 GN=PSMD3 PE=1 SV=2	27.1536	4	5	5			P61247	40S ribosomal protein S3a OS=Homo sapiens OX=9606 GN=RPS3A PE=1 SV=2	50.7576	7	9	7		Q96MX6	25.7703	WD repeat-containing protein 92 OS=Homo sapiens GN=WDR92 PE=1 SV=1	5	4	5		P83731	26.7516	60S ribosomal protein L24 OS=Homo sapiens GN=RPL24 PE=1 SV=1	7	5	5		P53004	Biliverdin reductase A OS=Homo sapiens OX=9606 GN=BLVRA PE=1 SV=2	8.44595	1	1	1
Q96PE2	Rho guanine nucleotide exchange factor 17 OS=Homo sapiens OX=9606 GN=ARHGEF17 PE=1 SV=1	0.387785	1	2	2	3	5	2	2	2	3				P0C0S5	Histone H2A.Z OS=Homo sapiens OX=9606 GN=H2AFZ PE=1 SV=2	31.25	4	5	5			P35580	Myosin-10 OS=Homo sapiens OX=9606 GN=MYH10 PE=1 SV=3	15.5364	9	8	7		Q9H6Z4	13.7566	Ran-binding protein 3 OS=Homo sapiens GN=RANBP3 PE=1 SV=1	5	4	4		Q14980	15.9338	Nuclear mitotic apparatus protein 1 OS=Homo sapiens GN=NUMA1 PE=1 SV=2	7	5	7		P54136	Arginine--tRNA ligase, cytoplasmic OS=Homo sapiens OX=9606 GN=RARS PE=1 SV=2	10.303	1	2	4
Q92598	Heat shock protein 105 kDa OS=Homo sapiens OX=9606 GN=HSPH1 PE=1 SV=1	29.3706		1		5	4	2	15	15	17				P09496	Clathrin light chain A OS=Homo sapiens OX=9606 GN=CLTA PE=1 SV=1	14.9194	3	5	5			P60866	40S ribosomal protein S20 OS=Homo sapiens OX=9606 GN=RPS20 PE=1 SV=1	29.4118	9	8	7		Q9Y4P8	27.9736	WD repeat domain phosphoinositide-interacting protein 2 OS=Homo sapiens GN=WIPI2 PE=1 SV=1	5	4	4		Q15365	23.0337	Poly(rC)-binding protein 1 OS=Homo sapiens GN=PCBP1 PE=1 SV=2	7	5	5		P54819	Adenylate kinase 2, mitochondrial OS=Homo sapiens OX=9606 GN=AK2 PE=1 SV=2	15.0628	1	1	1
P62906	60S ribosomal protein L10a OS=Homo sapiens OX=9606 GN=RPL10A PE=1 SV=2	35.023	6	7	3	5	4	2	4	5	4				Q15291	Retinoblastoma-binding protein 5 OS=Homo sapiens OX=9606 GN=RBBP5 PE=1 SV=2	19.7026	3	5	5			Q16576	Histone-binding protein RBBP7 OS=Homo sapiens OX=9606 GN=RBBP7 PE=1 SV=1	25.4118	8	8	7		C9JLW8	61.8557	Mapk-regulated corepressor-interacting protein 1 OS=Homo sapiens GN=FAM195B PE=1 SV=1	4	4	3		Q3KQU3	37.3365	MAP7 domain-containing protein 1 OS=Homo sapiens GN=MAP7D1 PE=1 SV=1	7	5	5		P55036	26S proteasome non-ATPase regulatory subunit 4 OS=Homo sapiens OX=9606 GN=PSMD4 PE=1 SV=1	5.83554			2
O60812	Heterogeneous nuclear ribonucleoprotein C-like 1 OS=Homo sapiens OX=9606 GN=HNRNPCL1 PE=1 SV=1	22.8669	2	4	4	5	4	2	3	1	4				Q99460	26S proteasome non-ATPase regulatory subunit 1 OS=Homo sapiens OX=9606 GN=PSMD1 PE=1 SV=2	12.277	3	5	5			Q9Y6M1	Insulin-like growth factor 2 mRNA-binding protein 2 OS=Homo sapiens OX=9606 GN=IGF2BP2 PE=1 SV=2	18.0301	8	8	7		O14531	13.4615	Dihydropyrimidinase-related protein 4 OS=Homo sapiens GN=DPYSL4 PE=1 SV=2	4	2	2		Q6BDS2	12.4306	UHRF1-binding protein 1 OS=Homo sapiens GN=UHRF1BP1 PE=1 SV=1	7	8	4		P55060	Exportin-2 OS=Homo sapiens OX=9606 GN=CSE1L PE=1 SV=3	4.73738	1
P30050	60S ribosomal protein L12 OS=Homo sapiens OX=9606 GN=RPL12 PE=1 SV=1	58.7879	4	5	6	4	4	2	5	6	5				P42285	Superkiller viralicidic activity 2-like 2 OS=Homo sapiens GN=SKIV2L2 PE=1 SV=3	6.04607	2	5	5			Q15365	Poly(rC)-binding protein 1 OS=Homo sapiens OX=9606 GN=PCBP1 PE=1 SV=2	37.3596	5	8	7		O60814	34.9206	Histone H2B type 1-K OS=Homo sapiens GN=HIST1H2BK PE=1 SV=3	4	5	4		Q6ZTW0	33.7931	Tubulin polyglutamylase complex subunit 1 OS=Homo sapiens GN=TPGS1 PE=2 SV=2	7	6	5		P55265	Double-stranded RNA-specific adenosine deaminase OS=Homo sapiens OX=9606 GN=ADAR PE=1 SV=4	1.87602	2	1
Q9Y3U8	60S ribosomal protein L36 OS=Homo sapiens OX=9606 GN=RPL36 PE=1 SV=3	31.4286	1	1	1	4	4	2	1	3	2				P02666	SWISS-PROT:P02666 Beta-casein - Bos taurus (Bovine).	12.4402	1	5	5			P16104	Histone H2AX OS=Homo sapiens OX=9606 GN=H2AFX PE=1 SV=2	32.1678	8	7	7		O75534	9.89975	Cold shock domain-containing protein E1 OS=Homo sapiens GN=CSDE1 PE=1 SV=2	4	4	8		Q7L7X3	35.8641	Serine/threonine-protein kinase TAO1 OS=Homo sapiens GN=TAOK1 PE=1 SV=1	7	9	7		P56192	Methionine--tRNA ligase, cytoplasmic OS=Homo sapiens OX=9606 GN=MARS PE=1 SV=2	8.88889	3	3	1
Q5JTH9	RRP12-like protein OS=Homo sapiens OX=9606 GN=RRP12 PE=1 SV=2	11.2567	4	4	2	4	4	2			1				P46776	60S ribosomal protein L27a OS=Homo sapiens OX=9606 GN=RPL27A PE=1 SV=2	37.8378	4	4	5			Q14839	Chromodomain-helicase-DNA-binding protein 4 OS=Homo sapiens OX=9606 GN=CHD4 PE=1 SV=2	14.069	8	7	7		O76094	13.8599	Signal recognition particle subunit SRP72 OS=Homo sapiens GN=SRP72 PE=1 SV=3	4	5	5		Q7Z569	25.5068	BRCA1-associated protein OS=Homo sapiens GN=BRAP PE=1 SV=2	7	6	6		P56270	Myc-associated zinc finger protein OS=Homo sapiens OX=9606 GN=MAZ PE=1 SV=1	9.43396	2	2	3
P21953	2-oxoisovalerate dehydrogenase subunit beta, mitochondrial OS=Homo sapiens OX=9606 GN=BCKDHB PE=1 SV=2	31.1224	6	3	7	3	4	2		2	1				Q9HAV7	GrpE protein homolog 1, mitochondrial OS=Homo sapiens OX=9606 GN=GRPEL1 PE=1 SV=2	34.1014	4	4	5			P46776	60S ribosomal protein L27a OS=Homo sapiens OX=9606 GN=RPL27A PE=1 SV=2	29.7297	7	7	7		O95372	22.5108	Acyl-protein thioesterase 2 OS=Homo sapiens GN=LYPLA2 PE=1 SV=1	4	3	4		Q9UNZ2	36.2162	NSFL1 cofactor p47 OS=Homo sapiens GN=NSFL1C PE=1 SV=2	7	8	6		P57052	Splicing regulator RBM11 OS=Homo sapiens GN=RBM11 PE=1 SV=1	4.98221	1	1
P49327	Fatty acid synthase OS=Homo sapiens OX=9606 GN=FASN PE=1 SV=3	12.6643	8	4	4	5	3	2	3	13	4				P50914	60S ribosomal protein L14 OS=Homo sapiens OX=9606 GN=RPL14 PE=1 SV=4	20.9302	3	4	5			P60660	Myosin light polypeptide 6 OS=Homo sapiens OX=9606 GN=MYL6 PE=1 SV=2	47.6821	7	7	7		P02668	33.7278	SWISS-PROT:P02668 Kappa-casein [Contains: Casoxin C; Casoxin 6; Casoxin A; Casoxin B; Casoplatelin] - Bos taurus (Bovine).	4	3	3		O43143	19.1195	Pre-mRNA-splicing factor ATP-dependent RNA helicase DHX15 OS=Homo sapiens GN=DHX15 PE=1 SV=2	6	7	4		P58107	Epiplakin OS=Homo sapiens OX=9606 GN=EPPK1 PE=1 SV=3	1.96464	1	1	1
Q09028	Histone-binding protein RBBP4 OS=Homo sapiens OX=9606 GN=RBBP4 PE=1 SV=3	11.2941	1		1	4	3	2	1		1				Q99623	Prohibitin-2 OS=Homo sapiens OX=9606 GN=PHB2 PE=1 SV=2	28.7625	3	4	5			Q7L7X3	Serine/threonine-protein kinase TAO1 OS=Homo sapiens OX=9606 GN=TAOK1 PE=1 SV=1	13.986	7	7	7		P07195	19.1617	L-lactate dehydrogenase B chain OS=Homo sapiens GN=LDHB PE=1 SV=2	4	3	3		O60264	11.0266	SWI/SNF-related matrix-associated actin-dependent regulator of chromatin subfamily A member 5 OS=Homo sapiens GN=SMARCA5 PE=1 SV=1	6	6	8		P60174	Triosephosphate isomerase OS=Homo sapiens OX=9606 GN=TPI1 PE=1 SV=3	23.4266	5	4	3
O75367	Core histone macro-H2A.1 OS=Homo sapiens OX=9606 GN=H2AFY PE=1 SV=4	15.8602		4	2	4	3	2			1				Q9BZE4	Nucleolar GTP-binding protein 1 OS=Homo sapiens OX=9606 GN=GTPBP4 PE=1 SV=3	9.77918	3	4	5			P46109	Crk-like protein OS=Homo sapiens OX=9606 GN=CRKL PE=1 SV=1	31.6832	6	7	7		P23588	13.5843	Eukaryotic translation initiation factor 4B OS=Homo sapiens GN=EIF4B PE=1 SV=2	4	4	5		O75381	21.2202	Peroxisomal membrane protein PEX14 OS=Homo sapiens GN=PEX14 PE=1 SV=1	6	3	3		P60468	Protein transport protein Sec61 subunit beta OS=Homo sapiens OX=9606 GN=SEC61B PE=1 SV=2	15.625			1
P62826	GTP-binding nuclear protein Ran OS=Homo sapiens OX=9606 GN=RAN PE=1 SV=3	31.0185	1	1	1	4	3	2	2	3					P32969	60S ribosomal protein L9 OS=Homo sapiens OX=9606 GN=RPL9 PE=1 SV=1	22.9167	2	4	5			Q92974	Rho guanine nucleotide exchange factor 2 OS=Homo sapiens OX=9606 GN=ARHGEF2 PE=1 SV=4	16.0243	4	7	7		P27708	9.4382	CAD protein OS=Homo sapiens GN=CAD PE=1 SV=3	4	6	6		O75663	31.25	TIP41-like protein OS=Homo sapiens GN=TIPRL PE=1 SV=2	6	6	6		P60660	Myosin light polypeptide 6 OS=Homo sapiens OX=9606 GN=MYL6 PE=1 SV=2	19.2053	2	2	2
P04406	Glyceraldehyde-3-phosphate dehydrogenase OS=Homo sapiens OX=9606 GN=GAPDH PE=1 SV=3	13.7313				4	3	2	1	1					Q02218	2-oxoglutarate dehydrogenase, mitochondrial OS=Homo sapiens OX=9606 GN=OGDH PE=1 SV=3	13.9785	2	4	5			Q9P2J5	Leucine--tRNA ligase, cytoplasmic OS=Homo sapiens OX=9606 GN=LARS PE=1 SV=2	11.3946	3	7	7		P43243	19.4805	Matrin-3 OS=Homo sapiens GN=MATR3 PE=1 SV=2	4	4	3		O94842	14.6538	TOX high mobility group box family member 4 OS=Homo sapiens GN=TOX4 PE=1 SV=1	6	7	7		P60712	SWISS-PROT:P60712 (Bos taurus) Actin, cytoplasmic 1	66.4	21	21	21
P60866	40S ribosomal protein S20 OS=Homo sapiens OX=9606 GN=RPS20 PE=1 SV=1	28.5714	3	2	2	3	3	2	4	3	4				O95793	Double-stranded RNA-binding protein Staufen homolog 1 OS=Homo sapiens GN=STAU1 PE=1 SV=2	12.9983	4	3	5			Q8NI35	InaD-like protein OS=Homo sapiens GN=INADL PE=1 SV=3	8.10661	8	6	7		P46776	28.3784	60S ribosomal protein L27a OS=Homo sapiens GN=RPL27A PE=1 SV=2	4	5	4		P08727	26.5	SWISS-PROT:P08727 Tax_Id=9606 Gene_Symbol=KRT19 Keratin, type I cytoskeletal 19	6	5	6		P60842	Eukaryotic initiation factor 4A-I OS=Homo sapiens OX=9606 GN=EIF4A1 PE=1 SV=1	28.8177	7	8	7
Q13435	Splicing factor 3B subunit 2 OS=Homo sapiens OX=9606 GN=SF3B2 PE=1 SV=2	7.59777		1		3	3	2	3						P13010	X-ray repair cross-complementing protein 5 OS=Homo sapiens OX=9606 GN=XRCC5 PE=1 SV=3	11.4754	4	3	5			Q9UHX1	Poly(U)-binding-splicing factor PUF60 OS=Homo sapiens OX=9606 GN=PUF60 PE=1 SV=1	30.5903	4	6	7		P52597	14.4578	Heterogeneous nuclear ribonucleoprotein F OS=Homo sapiens GN=HNRNPF PE=1 SV=3	4	5	3		P10809	40.1396	60 kDa heat shock protein, mitochondrial OS=Homo sapiens GN=HSPD1 PE=1 SV=2	6	9	5		P60866	40S ribosomal protein S20 OS=Homo sapiens OX=9606 GN=RPS20 PE=1 SV=1	29.4118	11	9	9
P46940	Ras GTPase-activating-like protein IQGAP1 OS=Homo sapiens OX=9606 GN=IQGAP1 PE=1 SV=1	13.096	6	5	5	1	3	2	2	4	2				Q8TDD1	ATP-dependent RNA helicase DDX54 OS=Homo sapiens OX=9606 GN=DDX54 PE=1 SV=2	15.0965	3	3	5			Q9UHB9	Signal recognition particle subunit SRP68 OS=Homo sapiens OX=9606 GN=SRP68 PE=1 SV=2	34.7687	6	5	7		P52815	41.4141	39S ribosomal protein L12, mitochondrial OS=Homo sapiens GN=MRPL12 PE=1 SV=2	4	4	4		P12236	22.8188	ADP/ATP translocase 3 OS=Homo sapiens GN=SLC25A6 PE=1 SV=4	6	7	7		P60891	Ribose-phosphate pyrophosphokinase 1 OS=Homo sapiens OX=9606 GN=PRPS1 PE=1 SV=2	9.43396	2	2	1
P49916	DNA ligase 3 OS=Homo sapiens OX=9606 GN=LIG3 PE=1 SV=2	6.24381				5	2	2			1				P52292	Importin subunit alpha-1 OS=Homo sapiens OX=9606 GN=KPNA2 PE=1 SV=1	20.6049	3	2	5			P42285	Superkiller viralicidic activity 2-like 2 OS=Homo sapiens GN=SKIV2L2 PE=1 SV=3	27.0633	11	10	6		P56192	13.6667	Methionine--tRNA ligase, cytoplasmic OS=Homo sapiens GN=MARS PE=1 SV=2	4	4	5		P14868	32.1357	Aspartate--tRNA ligase, cytoplasmic OS=Homo sapiens GN=DARS PE=1 SV=2	6	5	6		P61088	Ubiquitin-conjugating enzyme E2 N OS=Homo sapiens OX=9606 GN=UBE2N PE=1 SV=1	7.23684	1	1	1
P62244	40S ribosomal protein S15a OS=Homo sapiens OX=9606 GN=RPS15A PE=1 SV=2	38.4615	4	3	2	4	2	2	4	5	3				P06733	Alpha-enolase OS=Homo sapiens OX=9606 GN=ENO1 PE=1 SV=2	36.1751		1	5			O15066	Kinesin-like protein KIF3B OS=Homo sapiens OX=9606 GN=KIF3B PE=1 SV=1	20.2142	7	9	6		P60174	47.5524	Triosephosphate isomerase OS=Homo sapiens GN=TPI1 PE=1 SV=3	4	5	5		P17844	38.5993	Probable ATP-dependent RNA helicase DDX5 OS=Homo sapiens GN=DDX5 PE=1 SV=1	6	6	4		P61204	ADP-ribosylation factor 3 OS=Homo sapiens OX=9606 GN=ARF3 PE=1 SV=2	9.94475
Q13247	Serine/arginine-rich splicing factor 6 OS=Homo sapiens OX=9606 GN=SRSF6 PE=1 SV=2	9.30233	1	1	1	4	2	2	1	1	1				P38159	RNA-binding motif protein, X chromosome OS=Homo sapiens OX=9606 GN=RBMX PE=1 SV=3	21.2276	7	9	4			P63241	Eukaryotic translation initiation factor 5A-1 OS=Homo sapiens OX=9606 GN=EIF5A PE=1 SV=2	61.6883	8	8	6		P62263	24.5033	40S ribosomal protein S14 OS=Homo sapiens GN=RPS14 PE=1 SV=3	4	5	5		P22102	13.2673	Trifunctional purine biosynthetic protein adenosine-3 OS=Homo sapiens GN=GART PE=1 SV=1	6	7	5		P61247	40S ribosomal protein S3a OS=Homo sapiens OX=9606 GN=RPS3A PE=1 SV=2	22.7273	5	4	4
Q02543	60S ribosomal protein L18a OS=Homo sapiens OX=9606 GN=RPL18A PE=1 SV=2	40.9091	4	3	3	3	2	2	5	3	6				Q6IFX2	SWISS-PROT:Q6IFX2 Tax_Id=10090 Gene_Symbol=Krt42 Keratin, type I cytoskeletal 42	40.9292	8	8	4			P14618	Pyruvate kinase PKM OS=Homo sapiens OX=9606 GN=PKM PE=1 SV=4	40.4896	7	8	6		P62314	27.7311	Small nuclear ribonucleoprotein Sm D1 OS=Homo sapiens GN=SNRPD1 PE=1 SV=1	4	4	4		P35908	48.3721	SWISS-PROT:P35908 Tax_Id=9606 Gene_Symbol=KRT2 Keratin, type II cytoskeletal 2 epidermal	6	6	9		P61254	60S ribosomal protein L26 OS=Homo sapiens OX=9606 GN=RPL26 PE=1 SV=1	39.3103	9	8	8
P83881	60S ribosomal protein L36a OS=Homo sapiens OX=9606 GN=RPL36A PE=1 SV=2	22.6415	2	2	1	3	2	2	2	3	3				P42696	RNA-binding protein 34 OS=Homo sapiens OX=9606 GN=RBM34 PE=1 SV=2	20	6	7	4			P52597	Heterogeneous nuclear ribonucleoprotein F OS=Homo sapiens OX=9606 GN=HNRNPF PE=1 SV=3	35.6627	6	8	6		P62917	30.7393	60S ribosomal protein L8 OS=Homo sapiens GN=RPL8 PE=1 SV=2	4	4	4		P41252	11.6482	Isoleucine--tRNA ligase, cytoplasmic OS=Homo sapiens GN=IARS PE=1 SV=2	6	6	7		P61313	60S ribosomal protein L15 OS=Homo sapiens OX=9606 GN=RPL15 PE=1 SV=2	42.1569		1
P18077	60S ribosomal protein L35a OS=Homo sapiens OX=9606 GN=RPL35A PE=1 SV=2	30	2	3	2	3	2	2	2	2	3				Q8TDN6	Ribosome biogenesis protein BRX1 homolog OS=Homo sapiens OX=9606 GN=BRIX1 PE=1 SV=2	28.8952	6	7	4			Q14244	Ensconsin OS=Homo sapiens OX=9606 GN=MAP7 PE=1 SV=1	14.1522	6	8	6		P63241	53.8961	Eukaryotic translation initiation factor 5A-1 OS=Homo sapiens GN=EIF5A PE=1 SV=2	4	6	6		P62424	31.203	60S ribosomal protein L7a OS=Homo sapiens GN=RPL7A PE=1 SV=2	6	6	7		P61353	60S ribosomal protein L27 OS=Homo sapiens OX=9606 GN=RPL27 PE=1 SV=2	38.2353
O95793	Double-stranded RNA-binding protein Staufen homolog 1 OS=Homo sapiens GN=STAU1 PE=1 SV=2	8.31889		1		3	2	2		1	1				P34932	Heat shock 70 kDa protein 4 OS=Homo sapiens OX=9606 GN=HSPA4 PE=1 SV=4	23.5714	5	7	4			Q9ULM3	YEATS domain-containing protein 2 OS=Homo sapiens OX=9606 GN=YEATS2 PE=1 SV=2	28.9733	9	7	6		Q02878	18.0556	60S ribosomal protein L6 OS=Homo sapiens GN=RPL6 PE=1 SV=3	4	4	4		P62805	59.2233	Histone H4 OS=Homo sapiens GN=HIST1H4A PE=1 SV=2	6	7	5		P61604	10 kDa heat shock protein, mitochondrial OS=Homo sapiens OX=9606 GN=HSPE1 PE=1 SV=2	11.7647	1	1	1
P14678	Small nuclear ribonucleoprotein-associated proteins B and B' OS=Homo sapiens OX=9606 GN=SNRPB PE=1 SV=2	12.5	2	1	1	2	2	2	2						Q9UQ35	Serine/arginine repetitive matrix protein 2 OS=Homo sapiens OX=9606 GN=SRRM2 PE=1 SV=2	15.734	7	6	4			P42677	40S ribosomal protein S27 OS=Homo sapiens OX=9606 GN=RPS27 PE=1 SV=3	39.2857	8	7	6		Q13501	16.1364	Sequestosome-1 OS=Homo sapiens GN=SQSTM1 PE=1 SV=1	4	4	3		P63279	39.8734	SUMO-conjugating enzyme UBC9 OS=Homo sapiens GN=UBE2I PE=1 SV=1	6	6	6		P61978	Heterogeneous nuclear ribonucleoprotein K OS=Homo sapiens OX=9606 GN=HNRNPK PE=1 SV=1	41.6847	12	11	12
Q9UPN3	Microtubule-actin cross-linking factor 1, isoforms 1/2/3/5 OS=Homo sapiens OX=9606 GN=MACF1 PE=1 SV=4	0.473741					2	2	1	2					P62753	40S ribosomal protein S6 OS=Homo sapiens OX=9606 GN=RPS6 PE=1 SV=1	33.3333	6	6	4			Q9NZN5	Rho guanine nucleotide exchange factor 12 OS=Homo sapiens OX=9606 GN=ARHGEF12 PE=1 SV=1	10.557	8	7	6		Q13642	26.935	Four and a half LIM domains protein 1 OS=Homo sapiens GN=FHL1 PE=1 SV=4	4	4	5		Q07020	38.2979	60S ribosomal protein L18 OS=Homo sapiens GN=RPL18 PE=1 SV=2	6	5	6		P62081	40S ribosomal protein S7 OS=Homo sapiens OX=9606 GN=RPS7 PE=1 SV=1	56.701	19	20	16
P35998	26S proteasome regulatory subunit 7 OS=Homo sapiens OX=9606 GN=PSMC2 PE=1 SV=3	33.9492	4	2		4	1	2	3	3	3				P13646-1	SWISS-PROT:P13646-1 Tax_Id=9606 Gene_Symbol=KRT13 Isoform 1 of Keratin, type I cytoskeletal 13	53.7118	5	6	4			Q9NZI8	Insulin-like growth factor 2 mRNA-binding protein 1 OS=Homo sapiens OX=9606 GN=IGF2BP1 PE=1 SV=2	29.8094	6	7	6		Q14974	8.90411	Importin subunit beta-1 OS=Homo sapiens GN=KPNB1 PE=1 SV=2	4	3	4		Q13162	50.1845	Peroxiredoxin-4 OS=Homo sapiens GN=PRDX4 PE=1 SV=1	6	4	5		P62136	Serine/threonine-protein phosphatase PP1-alpha catalytic subunit OS=Homo sapiens OX=9606 GN=PPP1CA PE=1 SV=1	26.9697	6	7	5
P35579	Myosin-9 OS=Homo sapiens OX=9606 GN=MYH9 PE=1 SV=4	7.60204				2	1	2		1	2				P81605	Dermcidin OS=Homo sapiens OX=9606 GN=DCD PE=1 SV=2	35.4545	6	5	4			P52272	Heterogeneous nuclear ribonucleoprotein M OS=Homo sapiens OX=9606 GN=HNRNPM PE=1 SV=3	25.6164	4	7	6		Q15029	26.8519	116 kDa U5 small nuclear ribonucleoprotein component OS=Homo sapiens GN=EFTUD2 PE=1 SV=1	4	4	3		Q13283	29.8283	Ras GTPase-activating protein-binding protein 1 OS=Homo sapiens GN=G3BP1 PE=1 SV=1	6	5	3		P62241	40S ribosomal protein S8 OS=Homo sapiens OX=9606 GN=RPS8 PE=1 SV=2	58.6538	4	6	4
O60684	Importin subunit alpha-7 OS=Homo sapiens OX=9606 GN=KPNA6 PE=1 SV=1	4.66418				2	1	2							P27635	60S ribosomal protein L10 OS=Homo sapiens OX=9606 GN=RPL10 PE=1 SV=4	42.5234	5	5	4			O43432	Eukaryotic translation initiation factor 4 gamma 3 OS=Homo sapiens OX=9606 GN=EIF4G3 PE=1 SV=2	13.3754	8	6	6		Q16181	13.9588	Septin-7 OS=Homo sapiens GN=SEPT7 PE=1 SV=2	4	5	4		Q13547	23.444	Histone deacetylase 1 OS=Homo sapiens GN=HDAC1 PE=1 SV=1	6	5	7		P62244	40S ribosomal protein S15a OS=Homo sapiens OX=9606 GN=RPS15A PE=1 SV=2	53.8462	5	4	4
Q14974	Importin subunit beta-1 OS=Homo sapiens OX=9606 GN=KPNB1 PE=1 SV=2	6.39269	2	2		1	1	2	4	3	2				Q9Y265	RuvB-like 1 OS=Homo sapiens OX=9606 GN=RUVBL1 PE=1 SV=1	37.0614	5	5	4			Q68DQ2	Very large A-kinase anchor protein OS=Homo sapiens OX=9606 GN=CRYBG3 PE=1 SV=3	0.47138	8	6	6		Q16629	30.6723	Serine/arginine-rich splicing factor 7 OS=Homo sapiens GN=SRSF7 PE=1 SV=1	4	4	4		Q14204	8.97546	Cytoplasmic dynein 1 heavy chain 1 OS=Homo sapiens GN=DYNC1H1 PE=1 SV=5	6	7	8		P62249	40S ribosomal protein S16 OS=Homo sapiens OX=9606 GN=RPS16 PE=1 SV=2	43.8356	8	8	6
Q04837	Single-stranded DNA-binding protein, mitochondrial OS=Homo sapiens OX=9606 GN=SSBP1 PE=1 SV=1	15.5405	2	2	2	1	1	2	3	3	2				P62258	14-3-3 protein epsilon OS=Homo sapiens OX=9606 GN=YWHAE PE=1 SV=1	38.8235	4	5	4			Q9HAU0	Pleckstrin homology domain-containing family A member 5 OS=Homo sapiens GN=PLEKHA5 PE=1 SV=1	16.3978	8	6	6		Q6P2Q9	6.7666	Pre-mRNA-processing-splicing factor 8 OS=Homo sapiens GN=PRPF8 PE=1 SV=2	4	3	3		Q15637	25.0391	Splicing factor 1 OS=Homo sapiens GN=SF1 PE=1 SV=4	6	5	7		P62258	14-3-3 protein epsilon OS=Homo sapiens OX=9606 GN=YWHAE PE=1 SV=1	8.62745	1	2	1
P62318	Small nuclear ribonucleoprotein Sm D3 OS=Homo sapiens OX=9606 GN=SNRPD3 PE=1 SV=1	31.746	3	3	2	1	1	2	4	2	1				P46783	40S ribosomal protein S10 OS=Homo sapiens OX=9606 GN=RPS10 PE=1 SV=1	24.2424	3	5	4			P45880	Voltage-dependent anion-selective channel protein 2 OS=Homo sapiens OX=9606 GN=VDAC2 PE=1 SV=2	35.7143	6	6	6		Q8IZH2	2.98945	5'-3' exoribonuclease 1 OS=Homo sapiens GN=XRN1 PE=1 SV=1	4	3	2		Q562R1	15.6915	Beta-actin-like protein 2 OS=Homo sapiens GN=ACTBL2 PE=1 SV=2	6	3	5		P62263	40S ribosomal protein S14 OS=Homo sapiens OX=9606 GN=RPS14 PE=1 SV=3	68.8742	21	19	20
P62273	40S ribosomal protein S29 OS=Homo sapiens OX=9606 GN=RPS29 PE=1 SV=2	33.9286	2	2	3	1	1	2	1	1	1				Q12905	Interleukin enhancer-binding factor 2 OS=Homo sapiens OX=9606 GN=ILF2 PE=1 SV=2	21.0256	3	5	4			Q13425	Beta-2-syntrophin OS=Homo sapiens OX=9606 GN=SNTB2 PE=1 SV=1	21.4815	6	6	6		Q92841	13.0316	Probable ATP-dependent RNA helicase DDX17 OS=Homo sapiens GN=DDX17 PE=1 SV=2	4	3	2		Q7L5N1	38.2263	COP9 signalosome complex subunit 6 OS=Homo sapiens GN=COPS6 PE=1 SV=1	6	8	5		P62266	40S ribosomal protein S23 OS=Homo sapiens OX=9606 GN=RPS23 PE=1 SV=3	48.951	13	15	17
O00571	ATP-dependent RNA helicase DDX3X OS=Homo sapiens OX=9606 GN=DDX3X PE=1 SV=3	1.81269	1	1	1	1	1	2	1	1	1				Q99456	RecName: Full=Keratin, type I cytoskeletal 12; AltName: Full=Cytokeratin-12; Short=CK-12; AltName: Full=Keratin-12; Short=K12;	10.9312	3	5	4			Q14008	Cytoskeleton-associated protein 5 OS=Homo sapiens OX=9606 GN=CKAP5 PE=1 SV=3	14.124	6	6	6		Q92878	6.32622	DNA repair protein RAD50 OS=Homo sapiens GN=RAD50 PE=1 SV=1	4	3	2		Q8N163	19.7183	Cell cycle and apoptosis regulator protein 2 OS=Homo sapiens GN=CCAR2 PE=1 SV=2	6	5	4		P62277	40S ribosomal protein S13 OS=Homo sapiens OX=9606 GN=RPS13 PE=1 SV=2	14.5695	2	2	2
Q9NW13	RNA-binding protein 28 OS=Homo sapiens OX=9606 GN=RBM28 PE=1 SV=3	2.63505				1	1	2			1				O75531	Barrier-to-autointegration factor OS=Homo sapiens OX=9606 GN=BANF1 PE=1 SV=1	48.3146		5	4			Q9Y6M7	Sodium bicarbonate cotransporter 3 OS=Homo sapiens OX=9606 GN=SLC4A7 PE=1 SV=2	11.5321	6	6	6		Q96BY7	4.37921	Autophagy-related protein 2 homolog B OS=Homo sapiens GN=ATG2B PE=1 SV=5	4	2	1		Q92769	20.4918	Histone deacetylase 2 OS=Homo sapiens GN=HDAC2 PE=1 SV=2	6	5	6		P62280	40S ribosomal protein S11 OS=Homo sapiens OX=9606 GN=RPS11 PE=1 SV=3	57.5949	13	14	14
P15927	Replication protein A 32 kDa subunit OS=Homo sapiens OX=9606 GN=RPA2 PE=1 SV=1	7.40741				1	1	2		1					P09874	Poly [ADP-ribose] polymerase 1 OS=Homo sapiens OX=9606 GN=PARP1 PE=1 SV=4	14.2998	8	4	4			P30101	Protein disulfide-isomerase A3 OS=Homo sapiens OX=9606 GN=PDIA3 PE=1 SV=4	28.9109	5	6	6		Q96I25	34.1646	Splicing factor 45 OS=Homo sapiens GN=RBM17 PE=1 SV=1	4	2	2		Q92890	31.9218	Ubiquitin fusion degradation protein 1 homolog OS=Homo sapiens GN=UFD1L PE=1 SV=3	6	6	6		P62304	Small nuclear ribonucleoprotein E OS=Homo sapiens OX=9606 GN=SNRPE PE=1 SV=1	27.1739		2	1
P26640	Valine--tRNA ligase OS=Homo sapiens OX=9606 GN=VARS PE=1 SV=4	9.0981				4		2		3	1				O00763	Acetyl-CoA carboxylase 2 OS=Homo sapiens OX=9606 GN=ACACB PE=1 SV=3	3.82425	5	4	4			P62979	Ubiquitin-40S ribosomal protein S27a OS=Homo sapiens OX=9606 GN=RPS27A PE=1 SV=2	48.0769	5	6	6		Q99733	5.86667	Nucleosome assembly protein 1-like 4 OS=Homo sapiens GN=NAP1L4 PE=1 SV=1	4	4	2		Q96A35	49.537	39S ribosomal protein L24, mitochondrial OS=Homo sapiens GN=MRPL24 PE=1 SV=1	6	3	3		P62306	Small nuclear ribonucleoprotein F OS=Homo sapiens OX=9606 GN=SNRPF PE=1 SV=1	15.1163	1	1	1
Q5T749	Keratinocyte proline-rich protein OS=Homo sapiens OX=9606 GN=KPRP PE=1 SV=1	6.90846				3		2							O14818	Proteasome subunit alpha type-7 OS=Homo sapiens OX=9606 GN=PSMA7 PE=1 SV=1	44.7581	5	4	4			Q659C4	La-related protein 1B OS=Homo sapiens OX=9606 GN=LARP1B PE=1 SV=2	11.3786	5	6	6		Q9C005	36.3636	Protein dpy-30 homolog OS=Homo sapiens GN=DPY30 PE=1 SV=1	4	3	4		Q96EB1	20.9906	Elongator complex protein 4 OS=Homo sapiens GN=ELP4 PE=1 SV=2	6	5	6		P62314	Small nuclear ribonucleoprotein Sm D1 OS=Homo sapiens OX=9606 GN=SNRPD1 PE=1 SV=1	36.9748	5	3	6
P47914	60S ribosomal protein L29 OS=Homo sapiens OX=9606 GN=RPL29 PE=1 SV=2	14.4654	1	1	1	1		2	1	1	3				Q14103	Heterogeneous nuclear ribonucleoprotein D0 OS=Homo sapiens OX=9606 GN=HNRNPD PE=1 SV=1	6.19718	5	4	4			Q9UBC2	Epidermal growth factor receptor substrate 15-like 1 OS=Homo sapiens OX=9606 GN=EPS15L1 PE=1 SV=1	19.0972	5	6	6		Q9HD33	20	39S ribosomal protein L47, mitochondrial OS=Homo sapiens GN=MRPL47 PE=1 SV=2	4	4	3		Q99627	42.5837	COP9 signalosome complex subunit 8 OS=Homo sapiens GN=COPS8 PE=1 SV=1	6	7	5		P62316	Small nuclear ribonucleoprotein Sm D2 OS=Homo sapiens OX=9606 GN=SNRPD2 PE=1 SV=1	48.3051	3	3	2
Q15149	Plectin OS=Homo sapiens OX=9606 GN=PLEC PE=1 SV=3	0.170794	1	1		1		2	2		1				Q99729	Heterogeneous nuclear ribonucleoprotein A/B OS=Homo sapiens OX=9606 GN=HNRNPAB PE=1 SV=2	9.33735	5	4	4			Q9Y230	RuvB-like 2 OS=Homo sapiens OX=9606 GN=RUVBL2 PE=1 SV=3	28.0778	5	6	6		Q9UKN8	8.0292	General transcription factor 3C polypeptide 4 OS=Homo sapiens GN=GTF3C4 PE=1 SV=2	4	3	4		Q9H2P0	20.2359	Activity-dependent neuroprotector homeobox protein OS=Homo sapiens GN=ADNP PE=1 SV=1	6	7	4		P62318	Small nuclear ribonucleoprotein Sm D3 OS=Homo sapiens OX=9606 GN=SNRPD3 PE=1 SV=1	31.746	4	3	2
DECOY_Q9UPN3	Microtubule-actin cross-linking factor 1, isoforms 1/2/3/5 OS=Homo sapiens OX=9606 GN=MACF1 PE=1 SV=4	0.703844	1		1			2		1	1				P28074	Proteasome subunit beta type-5 OS=Homo sapiens OX=9606 GN=PSMB5 PE=1 SV=3	23.1939	4	4	4			P38159	RNA-binding motif protein, X chromosome OS=Homo sapiens OX=9606 GN=RBMX PE=1 SV=3	28.6445	3	6	6		Q9UMS4	27.1825	Pre-mRNA-processing factor 19 OS=Homo sapiens GN=PRPF19 PE=1 SV=1	4	3	4		Q9H6Z4	17.284	Ran-binding protein 3 OS=Homo sapiens GN=RANBP3 PE=1 SV=1	6	5	7		P62424	60S ribosomal protein L7a OS=Homo sapiens OX=9606 GN=RPL7A PE=1 SV=2	42.8571	2	3	3
O94921	Cyclin-dependent kinase 14 OS=Homo sapiens OX=9606 GN=CDK14 PE=1 SV=3	0						2		1	1				P12235	ADP/ATP translocase 1 OS=Homo sapiens OX=9606 GN=SLC25A4 PE=1 SV=4	27.1812	3	4	4			P07814	Bifunctional glutamate/proline--tRNA ligase OS=Homo sapiens OX=9606 GN=EPRS PE=1 SV=5	13.5582	6	5	6		Q9Y383	22.7041	Putative RNA-binding protein Luc7-like 2 OS=Homo sapiens GN=LUC7L2 PE=1 SV=2	4	4	3		Q9NYF8	22.7174	Bcl-2-associated transcription factor 1 OS=Homo sapiens GN=BCLAF1 PE=1 SV=2	6	5	4		P62495	Eukaryotic peptide chain release factor subunit 1 OS=Homo sapiens OX=9606 GN=ETF1 PE=1 SV=3	5.03432	1	2	1
Q9BQG0	Myb-binding protein 1A OS=Homo sapiens OX=9606 GN=MYBBP1A PE=1 SV=2	21.5361	7	6	7	10	12	1	9	8	9				P62195	26S proteasome regulatory subunit 8 OS=Homo sapiens OX=9606 GN=PSMC5 PE=1 SV=1	17.4877	3	4	4			Q13162	Peroxiredoxin-4 OS=Homo sapiens OX=9606 GN=PRDX4 PE=1 SV=1	53.1365	6	5	6		Q9Y5Q9	8.35214	General transcription factor 3C polypeptide 3 OS=Homo sapiens GN=GTF3C3 PE=1 SV=1	4	2	5		Q9NZI8	15.9445	Insulin-like growth factor 2 mRNA-binding protein 1 OS=Homo sapiens GN=IGF2BP1 PE=1 SV=2	6	5	5		P62701	40S ribosomal protein S4, X isoform OS=Homo sapiens OX=9606 GN=RPS4X PE=1 SV=2	58.9354	33	34	29
Q8WZ42	Titin OS=Homo sapiens OX=9606 GN=TTN PE=1 SV=4	2.48617	15	15	11	5	8	1	7	8	6				P82979	SAP domain-containing ribonucleoprotein OS=Homo sapiens OX=9606 GN=SARNP PE=1 SV=3	23.3333	3	4	4			Q16555	Dihydropyrimidinase-related protein 2 OS=Homo sapiens OX=9606 GN=DPYSL2 PE=1 SV=1	33.7413	6	5	6		O14641	10.462	Segment polarity protein dishevelled homolog DVL-2 OS=Homo sapiens GN=DVL2 PE=1 SV=1	3	4	4		Q9UNS2	31.9149	COP9 signalosome complex subunit 3 OS=Homo sapiens GN=COPS3 PE=1 SV=3	6	6	8		P62750	60S ribosomal protein L23a OS=Homo sapiens OX=9606 GN=RPL23A PE=1 SV=1	33.9744	3	5	4
Q15046	Lysine--tRNA ligase OS=Homo sapiens OX=9606 GN=KARS PE=1 SV=3	19.263	1	4	4	5	8	1	1	3	2				Q12904	Aminoacyl tRNA synthase complex-interacting multifunctional protein 1 OS=Homo sapiens OX=9606 GN=AIMP1 PE=1 SV=2	38.7821	3	4	4			P08727	RecName: Full=Keratin, type I cytoskeletal 19; AltName: Full=Cytokeratin-19; Short=CK-19; AltName: Full=Keratin-19; Short=K19;	32.5	4	5	6		O15212	21.7054	Prefoldin subunit 6 OS=Homo sapiens GN=PFDN6 PE=1 SV=1	3	3	3		Q9Y4P8	36.1233	WD repeat domain phosphoinositide-interacting protein 2 OS=Homo sapiens GN=WIPI2 PE=1 SV=1	6	6	4		P62753	40S ribosomal protein S6 OS=Homo sapiens OX=9606 GN=RPS6 PE=1 SV=1	19.2771	3	3	2
Q13310	Polyadenylate-binding protein 4 OS=Homo sapiens OX=9606 GN=PABPC4 PE=1 SV=1	16.1491	3	2	1	7	7	1	2	2	3				Q9BVP2	Guanine nucleotide-binding protein-like 3 OS=Homo sapiens OX=9606 GN=GNL3 PE=1 SV=2	18.3971	2	4	4			P25205	DNA replication licensing factor MCM3 OS=Homo sapiens OX=9606 GN=MCM3 PE=1 SV=3	12.995	3	5	6		O75663	26.8382	TIP41-like protein OS=Homo sapiens GN=TIPRL PE=1 SV=2	3	4	2		E9PAV3	4.09047	Nascent polypeptide-associated complex subunit alpha, muscle-specific form OS=Homo sapiens GN=NACA PE=1 SV=1	5	6	5		P62805	Histone H4 OS=Homo sapiens OX=9606 GN=HIST1H4A PE=1 SV=2	53.3981	18	20	18
Q96HS1	Serine/threonine-protein phosphatase PGAM5, mitochondrial OS=Homo sapiens OX=9606 GN=PGAM5 PE=1 SV=2	32.526	9	11	5	8	6	1	4	3	4				Q99848	Probable rRNA-processing protein EBP2 OS=Homo sapiens OX=9606 GN=EBNA1BP2 PE=1 SV=2	22.8758	5	3	4			P60228	Eukaryotic translation initiation factor 3 subunit E OS=Homo sapiens OX=9606 GN=EIF3E PE=1 SV=1	15.9551	3	5	6		P00338	32.2289	L-lactate dehydrogenase A chain OS=Homo sapiens GN=LDHA PE=1 SV=2	3	4	2		O14950	44.7674	Myosin regulatory light chain 12B OS=Homo sapiens GN=MYL12B PE=1 SV=2	5	8	6		P62826	GTP-binding nuclear protein Ran OS=Homo sapiens OX=9606 GN=RAN PE=1 SV=3	37.037	7	6	5
C9JLW8	Mapk-regulated corepressor-interacting protein 1 OS=Homo sapiens GN=FAM195B PE=1 SV=1	50.5155				6	6	1	3	2	2				O14979	Heterogeneous nuclear ribonucleoprotein D-like OS=Homo sapiens OX=9606 GN=HNRNPDL PE=1 SV=3	11.6667	4	3	4			Q9ULV4	Coronin-1C OS=Homo sapiens OX=9606 GN=CORO1C PE=1 SV=1	30.1688	5	4	6		P00558	16.307	Phosphoglycerate kinase 1 OS=Homo sapiens GN=PGK1 PE=1 SV=3	3	2	1		O43390	13.2701	Heterogeneous nuclear ribonucleoprotein R OS=Homo sapiens GN=HNRNPR PE=1 SV=1	5	2	6		P62829	60S ribosomal protein L23 OS=Homo sapiens OX=9606 GN=RPL23 PE=1 SV=1	75	22	21	21
Q14980	Nuclear mitotic apparatus protein 1 OS=Homo sapiens OX=9606 GN=NUMA1 PE=1 SV=2	4.53901				5	5	1	2						Q9BW61	DET1- and DDB1-associated protein 1 OS=Homo sapiens OX=9606 GN=DDA1 PE=1 SV=1	36.2745	4	3	4			Q9Y490	Talin-1 OS=Homo sapiens OX=9606 GN=TLN1 PE=1 SV=3	7.87092	5	4	6		P02663	29.9517	SWISS-PROT:P02663 Alpha-S2-casein [Contains: Casocidin-1 - Bos taurus (Bovine).	3	3	4		O60814	35.7143	Histone H2B type 1-K OS=Homo sapiens GN=HIST1H2BK PE=1 SV=3	5	5	5		P62841	40S ribosomal protein S15 OS=Homo sapiens OX=9606 GN=RPS15 PE=1 SV=2	15.1724	1	1
O00161	Synaptosomal-associated protein 23 OS=Homo sapiens OX=9606 GN=SNAP23 PE=1 SV=1	45.4976	1	1	1	4	5	1	4	6	6				P60660	Myosin light polypeptide 6 OS=Homo sapiens OX=9606 GN=MYL6 PE=1 SV=2	25.8278	3	3	4			P62750	60S ribosomal protein L23a OS=Homo sapiens OX=9606 GN=RPL23A PE=1 SV=1	50.641	3	4	6		P04075	57.1429	Fructose-bisphosphate aldolase A OS=Homo sapiens GN=ALDOA PE=1 SV=2	3	6	3		O75182	7.91738	Paired amphipathic helix protein Sin3b OS=Homo sapiens GN=SIN3B PE=1 SV=2	5	4	6		P62847	40S ribosomal protein S24 OS=Homo sapiens OX=9606 GN=RPS24 PE=1 SV=1	9.02256	1	1
P35580	Myosin-10 OS=Homo sapiens OX=9606 GN=MYH10 PE=1 SV=3	9.81781	1			3	5	1	1	2	2				P62266	40S ribosomal protein S23 OS=Homo sapiens OX=9606 GN=RPS23 PE=1 SV=3	21.6783	3	3	4			Q92878	DNA repair protein RAD50 OS=Homo sapiens OX=9606 GN=RAD50 PE=1 SV=1	7.24085	3	4	6		P04080	45.9184	Cystatin-B OS=Homo sapiens GN=CSTB PE=1 SV=2	3	2	2		O76094	15.2012	Signal recognition particle subunit SRP72 OS=Homo sapiens GN=SRP72 PE=1 SV=3	5	4	4		P62854	40S ribosomal protein S26 OS=Homo sapiens OX=9606 GN=RPS26 PE=1 SV=3	44.3478	6	5	3
P34932	Heat shock 70 kDa protein 4 OS=Homo sapiens OX=9606 GN=HSPA4 PE=1 SV=4	37.381				7	4	1	19	20	26				PRDX1_HUMAN	sp PRDX1_HUMAN	33.1658	3	3	4			Q92841	Probable ATP-dependent RNA helicase DDX17 OS=Homo sapiens OX=9606 GN=DDX17 PE=1 SV=2	32.2359	10	10	5		P07737	27.1429	Profilin-1 OS=Homo sapiens GN=PFN1 PE=1 SV=2	3	1	3		O94776	10.6287	Metastasis-associated protein MTA2 OS=Homo sapiens GN=MTA2 PE=1 SV=1	5	4	5		P62857	40S ribosomal protein S28 OS=Homo sapiens OX=9606 GN=RPS28 PE=1 SV=1	36.2319	2	2	2
Q15459	Splicing factor 3A subunit 1 OS=Homo sapiens OX=9606 GN=SF3A1 PE=1 SV=1	12.4842		2		6	4	1	1						P60866	40S ribosomal protein S20 OS=Homo sapiens OX=9606 GN=RPS20 PE=1 SV=1	28.5714	2	3	4			Q09028	Histone-binding protein RBBP4 OS=Homo sapiens OX=9606 GN=RBBP4 PE=1 SV=3	36.7059	7	8	5		P08727	19.5	SWISS-PROT:P08727 Tax_Id=9606 Gene_Symbol=KRT19 Keratin, type I cytoskeletal 19	3	5	3		O95372	22.5108	Acyl-protein thioesterase 2 OS=Homo sapiens GN=LYPLA2 PE=1 SV=1	5	3	4		P62888	60S ribosomal protein L30 OS=Homo sapiens OX=9606 GN=RPL30 PE=1 SV=2	58.2609
Q14683	Structural maintenance of chromosomes protein 1A OS=Homo sapiens OX=9606 GN=SMC1A PE=1 SV=2	9.08354		1	1	5	4	1			1				Q15424	Scaffold attachment factor B1 OS=Homo sapiens OX=9606 GN=SAFB PE=1 SV=4	6.44809	2	3	4			Q93100	Phosphorylase b kinase regulatory subunit beta OS=Homo sapiens OX=9606 GN=PHKB PE=1 SV=3	12.9003	5	8	5		P09429	25.5814	High mobility group protein B1 OS=Homo sapiens GN=HMGB1 PE=1 SV=3	3	2	3		P08670	28.1116	Vimentin OS=Homo sapiens GN=VIM PE=1 SV=4	5	8	8		P62899	60S ribosomal protein L31 OS=Homo sapiens OX=9606 GN=RPL31 PE=1 SV=1	18.4	5	5	4
P35232	Prohibitin OS=Homo sapiens OX=9606 GN=PHB PE=1 SV=1	55.5147	10	8	6	4	4	1	6	6	5				P62081	40S ribosomal protein S7 OS=Homo sapiens OX=9606 GN=RPS7 PE=1 SV=1	38.6598	1	3	4			O00425	Insulin-like growth factor 2 mRNA-binding protein 3 OS=Homo sapiens OX=9606 GN=IGF2BP3 PE=1 SV=2	10.3627	6	7	5		P14866	21.2224	Heterogeneous nuclear ribonucleoprotein L OS=Homo sapiens GN=HNRNPL PE=1 SV=2	3	5	1		P0C0S5	53.9062	Histone H2A.Z OS=Homo sapiens GN=H2AFZ PE=1 SV=2	5	5	5		P62906	60S ribosomal protein L10a OS=Homo sapiens OX=9606 GN=RPL10A PE=1 SV=2	31.3364
P46778	60S ribosomal protein L21 OS=Homo sapiens OX=9606 GN=RPL21 PE=1 SV=2	36.875	3	4	3	4	4	1	5	2	4				Q15024	Exosome complex component RRP42 OS=Homo sapiens OX=9606 GN=EXOSC7 PE=1 SV=3	20.6186	1	3	4			Q99567	Nuclear pore complex protein Nup88 OS=Homo sapiens OX=9606 GN=NUP88 PE=1 SV=2	35.6275	10	6	5		P16949	30.2013	Stathmin OS=Homo sapiens GN=STMN1 PE=1 SV=3	3	3	2		P14678	15.8333	Small nuclear ribonucleoprotein-associated proteins B and B' OS=Homo sapiens GN=SNRPB PE=1 SV=2	5	4	5		P62910	60S ribosomal protein L32 OS=Homo sapiens OX=9606 GN=RPL32 PE=1 SV=2	52.5926	9	11	6
P09874	Poly [ADP-ribose] polymerase 1 OS=Homo sapiens OX=9606 GN=PARP1 PE=1 SV=4	19.1321	1	2		4	4	1	2	3					O15047	Histone-lysine N-methyltransferase SETD1A OS=Homo sapiens OX=9606 GN=SETD1A PE=1 SV=3	5.91681	4	2	4			P12270	Nucleoprotein TPR OS=Homo sapiens OX=9606 GN=TPR PE=1 SV=3	6.26322	6	6	5		P18124	23.7903	60S ribosomal protein L7 OS=Homo sapiens GN=RPL7 PE=1 SV=1	3	3	4		P15311	11.6041	Ezrin OS=Homo sapiens GN=EZR PE=1 SV=4	5	6	5		P62913	60S ribosomal protein L11 OS=Homo sapiens OX=9606 GN=RPL11 PE=1 SV=2	33.1461	5	4	6
P40939	Trifunctional enzyme subunit alpha, mitochondrial OS=Homo sapiens OX=9606 GN=HADHA PE=1 SV=2	45.6094	26	20	23	3	4	1	12	13	11				P22087	rRNA 2'-O-methyltransferase fibrillarin OS=Homo sapiens OX=9606 GN=FBL PE=1 SV=2	13.3956	2	2	4			Q9NXR1	Nuclear distribution protein nudE homolog 1 OS=Homo sapiens GN=NDE1 PE=1 SV=2	17.341	5	6	5		P18669	24.0157	Phosphoglycerate mutase 1 OS=Homo sapiens GN=PGAM1 PE=1 SV=2	3	2	2		P18669	31.4961	Phosphoglycerate mutase 1 OS=Homo sapiens GN=PGAM1 PE=1 SV=2	5	3	3		P62917	60S ribosomal protein L8 OS=Homo sapiens OX=9606 GN=RPL8 PE=1 SV=2	45.9144	3	4	5
Q9Y265	RuvB-like 1 OS=Homo sapiens OX=9606 GN=RUVBL1 PE=1 SV=1	30.7018	1	1	1	3	4	1	9	8	9				P62316	Small nuclear ribonucleoprotein Sm D2 OS=Homo sapiens OX=9606 GN=SNRPD2 PE=1 SV=1	40.678	2	2	4			O75533	Splicing factor 3B subunit 1 OS=Homo sapiens OX=9606 GN=SF3B1 PE=1 SV=3	25.5368	4	6	5		P19388	32.8571	DNA-directed RNA polymerases I, II, and III subunit RPABC1 OS=Homo sapiens GN=POLR2E PE=1 SV=4	3	1	2		P22392	52.6316	Nucleoside diphosphate kinase B OS=Homo sapiens GN=NME2 PE=1 SV=1	5	7	5		P62937	Peptidyl-prolyl cis-trans isomerase A OS=Homo sapiens OX=9606 GN=PPIA PE=1 SV=2	70.9091	19	22	22
PRDX1_HUMAN	sp PRDX1_HUMAN	25.1256				2	4	1			1				Q13200	26S proteasome non-ATPase regulatory subunit 2 OS=Homo sapiens OX=9606 GN=PSMD2 PE=1 SV=3	11.3436	2	2	4			P46778	60S ribosomal protein L21 OS=Homo sapiens OX=9606 GN=RPL21 PE=1 SV=2	41.875	4	6	5		P22102	9.80198	Trifunctional purine biosynthetic protein adenosine-3 OS=Homo sapiens GN=GART PE=1 SV=1	3	4	5		P22626	38.8102	Heterogeneous nuclear ribonucleoproteins A2/B1 OS=Homo sapiens GN=HNRNPA2B1 PE=1 SV=2	5	5	4		P62979	Ubiquitin-40S ribosomal protein S27a OS=Homo sapiens OX=9606 GN=RPS27A PE=1 SV=2	39.7436	9	5	7
P81605	Dermcidin OS=Homo sapiens OX=9606 GN=DCD PE=1 SV=2	22.7273	3	1	2	2	4	1	2	3					P42167	Lamina-associated polypeptide 2, isoforms beta/gamma OS=Homo sapiens OX=9606 GN=TMPO PE=1 SV=2	18.9427	1	2	4			P55209	Nucleosome assembly protein 1-like 1 OS=Homo sapiens OX=9606 GN=NAP1L1 PE=1 SV=1	30.179	10	5	5		P25398	32.5758	40S ribosomal protein S12 OS=Homo sapiens GN=RPS12 PE=1 SV=3	3	3	3		P38159	21.4834	RNA-binding motif protein, X chromosome OS=Homo sapiens GN=RBMX PE=1 SV=3	5	4	3		P63151	Serine/threonine-protein phosphatase 2A 55 kDa regulatory subunit B alpha isoform OS=Homo sapiens OX=9606 GN=PPP2R2A PE=1 SV=1	5.59284	2	2	1
Q5D862	RecName: Full=Filaggrin-2; Short=FLG-2; AltName: Full=Intermediate filament-associated and psoriasis-susceptibility protein; Short=Ifapsoriasin;	2.76035				2	4	1		1					Q86V81	THO complex subunit 4 OS=Homo sapiens OX=9606 GN=ALYREF PE=1 SV=3	11.284		2	4			P32119	Peroxiredoxin-2 OS=Homo sapiens OX=9606 GN=PRDX2 PE=1 SV=5	66.1616	8	5	5		P26368	13.6842	Splicing factor U2AF 65 kDa subunit OS=Homo sapiens GN=U2AF2 PE=1 SV=4	3	3	3		P46109	52.1452	Crk-like protein OS=Homo sapiens GN=CRKL PE=1 SV=1	5	3	4		P63167	Dynein light chain 1, cytoplasmic OS=Homo sapiens OX=9606 GN=DYNLL1 PE=1 SV=1	50.5618	3	3	2
B5ME19	Eukaryotic translation initiation factor 3 subunit C-like protein OS=Homo sapiens OX=9606 GN=EIF3CL PE=3 SV=1	9.08096				8	3	1							P15924	Desmoplakin OS=Homo sapiens OX=9606 GN=DSP PE=1 SV=3	28.9446	10	9	3			O94842	TOX high mobility group box family member 4 OS=Homo sapiens OX=9606 GN=TOX4 PE=1 SV=1	14.4928	7	5	5		P30050	43.0303	60S ribosomal protein L12 OS=Homo sapiens GN=RPL12 PE=1 SV=1	3	3	2		P46776	29.7297	60S ribosomal protein L27a OS=Homo sapiens GN=RPL27A PE=1 SV=2	5	4	3		P63173	60S ribosomal protein L38 OS=Homo sapiens OX=9606 GN=RPL38 PE=1 SV=2	38.5714	6	7	7
Q7L576	Cytoplasmic FMR1-interacting protein 1 OS=Homo sapiens OX=9606 GN=CYFIP1 PE=1 SV=1	7.66161				6	3	1	2	1					Q9Y230	RuvB-like 2 OS=Homo sapiens OX=9606 GN=RUVBL2 PE=1 SV=3	31.7495	4	6	3			O43390	Heterogeneous nuclear ribonucleoprotein R OS=Homo sapiens OX=9606 GN=HNRNPR PE=1 SV=1	17.8515	6	5	5		P30101	26.7327	Protein disulfide-isomerase A3 OS=Homo sapiens GN=PDIA3 PE=1 SV=4	3	1	2		P46781	35.0515	40S ribosomal protein S9 OS=Homo sapiens GN=RPS9 PE=1 SV=3	5	5	6		P63241	Eukaryotic translation initiation factor 5A-1 OS=Homo sapiens OX=9606 GN=EIF5A PE=1 SV=2	71.4286	6	7	7
P05166	Propionyl-CoA carboxylase beta chain, mitochondrial OS=Homo sapiens OX=9606 GN=PCCB PE=1 SV=3	23.9332		2		5	3	1	4	4	6				P11387	DNA topoisomerase 1 OS=Homo sapiens OX=9606 GN=TOP1 PE=1 SV=2	15.0327	8	5	3			O60814	Histone H2B type 1-K OS=Homo sapiens OX=9606 GN=HIST1H2BK PE=1 SV=3	34.9206	6	5	5		P30405	35.7488	Peptidyl-prolyl cis-trans isomerase F, mitochondrial OS=Homo sapiens GN=PPIF PE=1 SV=1	3	2	2		P47755	27.972	F-actin-capping protein subunit alpha-2 OS=Homo sapiens GN=CAPZA2 PE=1 SV=3	5	4	4		P63244	Guanine nucleotide-binding protein subunit beta-2-like 1 OS=Homo sapiens GN=GNB2L1 PE=1 SV=3	67.1924	15	12	13
Q9HCC0	Methylcrotonoyl-CoA carboxylase beta chain, mitochondrial OS=Homo sapiens OX=9606 GN=MCCC2 PE=1 SV=1	13.8544				5	3	1		3	1				O75643	U5 small nuclear ribonucleoprotein 200 kDa helicase OS=Homo sapiens OX=9606 GN=SNRNP200 PE=1 SV=2	6.03933	2	5	3			Q14980	Nuclear mitotic apparatus protein 1 OS=Homo sapiens OX=9606 GN=NUMA1 PE=1 SV=2	14.0426	6	5	5		P32119	40.404	Peroxiredoxin-2 OS=Homo sapiens GN=PRDX2 PE=1 SV=5	3	4	2		P49411	39.6018	Elongation factor Tu, mitochondrial OS=Homo sapiens GN=TUFM PE=1 SV=2	5	4	5		P67809	Nuclease-sensitive element-binding protein 1 OS=Homo sapiens OX=9606 GN=YBX1 PE=1 SV=3	45.3704	2	4	5
Q15029	116 kDa U5 small nuclear ribonucleoprotein component OS=Homo sapiens OX=9606 GN=EFTUD2 PE=1 SV=1	10.6996	4	2	2	5	3	1	1	2	1				P27348	14-3-3 protein theta OS=Homo sapiens OX=9606 GN=YWHAQ PE=1 SV=1	19.1837	2	5	3			P50454	Serpin H1 OS=Homo sapiens OX=9606 GN=SERPINH1 PE=1 SV=2	26.0766	5	5	5		P35527	60.8347	SWISS-PROT:P35527 Tax_Id=9606 Gene_Symbol=KRT9 Keratin, type I cytoskeletal 9	3	34	4		P52597	22.4096	Heterogeneous nuclear ribonucleoprotein F OS=Homo sapiens GN=HNRNPF PE=1 SV=3	5	6	5		P68032	Actin, alpha cardiac muscle 1 OS=Homo sapiens OX=9606 GN=ACTC1 PE=1 SV=1	35.2785	10	13	11
Q99848	Probable rRNA-processing protein EBP2 OS=Homo sapiens OX=9606 GN=EBNA1BP2 PE=1 SV=2	17.9739	1	2	1	5	3	1	1		1				P31946	14-3-3 protein beta/alpha OS=Homo sapiens OX=9606 GN=YWHAB PE=1 SV=3	27.2358	2	5	3			P83731	60S ribosomal protein L24 OS=Homo sapiens OX=9606 GN=RPL24 PE=1 SV=1	26.7516	5	5	5		P36873	20.743	Serine/threonine-protein phosphatase PP1-gamma catalytic subunit OS=Homo sapiens GN=PPP1CC PE=1 SV=1	3	2	3		P52815	41.4141	39S ribosomal protein L12, mitochondrial OS=Homo sapiens GN=MRPL12 PE=1 SV=2	5	2	4		P68104	Elongation factor 1-alpha 1 OS=Homo sapiens OX=9606 GN=EEF1A1 PE=1 SV=1	72.5108	88	81	79
Q7Z739	YTH domain-containing family protein 3 OS=Homo sapiens OX=9606 GN=YTHDF3 PE=1 SV=1	8.88889			1	4	3	1	2		2				P19013	RecName: Full=Keratin, type II cytoskeletal 4; AltName: Full=Cytokeratin-4; Short=CK-4; AltName: Full=Keratin-4; Short=K4; AltName: Full=Type-II keratin Kb4;	34.0067	4	4	3			Q9C005	Protein dpy-30 homolog OS=Homo sapiens OX=9606 GN=DPY30 PE=1 SV=1	36.3636	5	5	5		P42677	41.6667	40S ribosomal protein S27 OS=Homo sapiens GN=RPS27 PE=1 SV=3	3	2	1		P60660	42.3841	Myosin light polypeptide 6 OS=Homo sapiens GN=MYL6 PE=1 SV=2	5	8	6		P68371	Tubulin beta-4B chain OS=Homo sapiens OX=9606 GN=TUBB4B PE=1 SV=1	68.9888	55	50	51
Q15717	ELAV-like protein 1 OS=Homo sapiens OX=9606 GN=ELAVL1 PE=1 SV=2	12.8834		1		4	3	1			1				Q14684	Ribosomal RNA processing protein 1 homolog B OS=Homo sapiens OX=9606 GN=RRP1B PE=1 SV=3	16.3588	4	4	3			O43143	Pre-mRNA-splicing factor ATP-dependent RNA helicase DHX15 OS=Homo sapiens OX=9606 GN=DHX15 PE=1 SV=2	22.5157	4	5	5		P46778	20.625	60S ribosomal protein L21 OS=Homo sapiens GN=RPL21 PE=1 SV=2	3	1	3		P62979	42.3077	Ubiquitin-40S ribosomal protein S27a OS=Homo sapiens GN=RPS27A PE=1 SV=2	5	4	4		P68431	Histone H3.1 OS=Homo sapiens OX=9606 GN=HIST1H3A PE=1 SV=2	45.5882	9	11	11
P61353	60S ribosomal protein L27 OS=Homo sapiens OX=9606 GN=RPL27 PE=1 SV=2	38.2353	2	5	5	3	3	1	4	4	3				Q9BUF5	Tubulin beta-6 chain OS=Homo sapiens OX=9606 GN=TUBB6 PE=1 SV=1	31.3901	4	4	3			P05784	SWISS-PROT:P05784 Tax_Id=10090 Gene_Symbol=Krt18 Keratin, type I cytoskeletal 18	17.9669	4	5	5		P54136	9.69697	Arginine--tRNA ligase, cytoplasmic OS=Homo sapiens GN=RARS PE=1 SV=2	3	5	5		P63241	66.2338	Eukaryotic translation initiation factor 5A-1 OS=Homo sapiens GN=EIF5A PE=1 SV=2	5	8	6		P78371	T-complex protein 1 subunit beta OS=Homo sapiens OX=9606 GN=CCT2 PE=1 SV=4	22.8037	6	3	4
Q15366	Poly(rC)-binding protein 2 OS=Homo sapiens OX=9606 GN=PCBP2 PE=1 SV=1	13.4247	2	1	3	3	3	1	2	4	3				P25398	40S ribosomal protein S12 OS=Homo sapiens OX=9606 GN=RPS12 PE=1 SV=3	42.4242	3	4	3			P06744	Glucose-6-phosphate isomerase OS=Homo sapiens OX=9606 GN=GPI PE=1 SV=4	13.0824	6	4	5		P60866	29.4118	40S ribosomal protein S20 OS=Homo sapiens GN=RPS20 PE=1 SV=1	3	3	3		P67809	40.1235	Nuclease-sensitive element-binding protein 1 OS=Homo sapiens GN=YBX1 PE=1 SV=3	5	5	4		P78527	DNA-dependent protein kinase catalytic subunit OS=Homo sapiens OX=9606 GN=PRKDC PE=1 SV=3	10.78	21	18	16
P28074	Proteasome subunit beta type-5 OS=Homo sapiens OX=9606 GN=PSMB5 PE=1 SV=3	23.1939		2		3	3	1	2	2	1				P62861	40S ribosomal protein S30 OS=Homo sapiens OX=9606 GN=FAU PE=1 SV=1	20.339	3	4	3			P30153	Serine/threonine-protein phosphatase 2A 65 kDa regulatory subunit A alpha isoform OS=Homo sapiens OX=9606 GN=PPP2R1A PE=1 SV=4	20.034	6	4	5		P62191	10.2273	26S protease regulatory subunit 4 OS=Homo sapiens GN=PSMC1 PE=1 SV=1	3	0	2		Q02878	23.9583	60S ribosomal protein L6 OS=Homo sapiens GN=RPL6 PE=1 SV=3	5	4	6		P83731	60S ribosomal protein L24 OS=Homo sapiens OX=9606 GN=RPL24 PE=1 SV=1	21.0191	4	3	3
P60900	Proteasome subunit alpha type-6 OS=Homo sapiens OX=9606 GN=PSMA6 PE=1 SV=1	21.5447	2	1	2	3	3	1	1	1	1				O43143	Pre-mRNA-splicing factor ATP-dependent RNA helicase DHX15 OS=Homo sapiens OX=9606 GN=DHX15 PE=1 SV=2	11.3208	2	4	3			Q07020	60S ribosomal protein L18 OS=Homo sapiens OX=9606 GN=RPL18 PE=1 SV=2	35.1064	6	4	5		P62195	19.4581	26S protease regulatory subunit 8 OS=Homo sapiens GN=PSMC5 PE=1 SV=1	3	4	4		Q08211	3.85827	ATP-dependent RNA helicase A OS=Homo sapiens GN=DHX9 PE=1 SV=4	5	4	3		P83881	60S ribosomal protein L36a OS=Homo sapiens OX=9606 GN=RPL36A PE=1 SV=2	16.0377	3	3	3
P62857	40S ribosomal protein S28 OS=Homo sapiens OX=9606 GN=RPS28 PE=1 SV=1	36.2319	2	2	2	2	3	1	3	1	2				P62244	40S ribosomal protein S15a OS=Homo sapiens OX=9606 GN=RPS15A PE=1 SV=2	53.8462	2	4	3			P62244	40S ribosomal protein S15a OS=Homo sapiens OX=9606 GN=RPS15A PE=1 SV=2	59.2308	5	4	5		P62249	19.863	40S ribosomal protein S16 OS=Homo sapiens GN=RPS16 PE=1 SV=2	3	2	2		Q13185	39.8907	Chromobox protein homolog 3 OS=Homo sapiens GN=CBX3 PE=1 SV=4	5	3	5		P84090	Enhancer of rudimentary homolog OS=Homo sapiens OX=9606 GN=ERH PE=1 SV=1	26.9231	2	2	3
P31942	Heterogeneous nuclear ribonucleoprotein H3 OS=Homo sapiens OX=9606 GN=HNRNPH3 PE=1 SV=2	15.3179		2	3	2	3	1	2	1	1				Q9BY77	Polymerase delta-interacting protein 3 OS=Homo sapiens OX=9606 GN=POLDIP3 PE=1 SV=2	11.8765	2	4	3			Q15029	116 kDa U5 small nuclear ribonucleoprotein component OS=Homo sapiens OX=9606 GN=EFTUD2 PE=1 SV=1	16.7695	5	4	5		P62266	43.3566	40S ribosomal protein S23 OS=Homo sapiens GN=RPS23 PE=1 SV=3	3	2	3		Q13442	22.0994	28 kDa heat- and acid-stable phosphoprotein OS=Homo sapiens GN=PDAP1 PE=1 SV=1	5	4	4		P84098	60S ribosomal protein L19 OS=Homo sapiens OX=9606 GN=RPL19 PE=1 SV=1	27.0408	16	18	16
P31946	14-3-3 protein beta/alpha OS=Homo sapiens OX=9606 GN=YWHAB PE=1 SV=3	20.7317	2	2	1	1	3	1	2	3	4				Q9Y2X3	Nucleolar protein 58 OS=Homo sapiens OX=9606 GN=NOP58 PE=1 SV=1	14.7448		4	3			Q8TAA9	Vang-like protein 1 OS=Homo sapiens OX=9606 GN=VANGL1 PE=1 SV=1	18.7023	5	4	5		P62316	52.5424	Small nuclear ribonucleoprotein Sm D2 OS=Homo sapiens GN=SNRPD2 PE=1 SV=1	3	2	2		Q14498	13.2075	RNA-binding protein 39 OS=Homo sapiens GN=RBM39 PE=1 SV=2	5	4	1		P84243	Histone H3.3 OS=Homo sapiens OX=9606 GN=H3F3A PE=1 SV=2	45.5882	11	11	11
Q15075	Early endosome antigen 1 OS=Homo sapiens OX=9606 GN=EEA1 PE=1 SV=2	10.9851				6	2	1			1				O43175	D-3-phosphoglycerate dehydrogenase OS=Homo sapiens OX=9606 GN=PHGDH PE=1 SV=4	23.8274	5	3	3			Q92900	Regulator of nonsense transcripts 1 OS=Homo sapiens OX=9606 GN=UPF1 PE=1 SV=2	15.2347	5	4	5		P62847	28.5714	40S ribosomal protein S24 OS=Homo sapiens GN=RPS24 PE=1 SV=1	3	2	1		Q15029	26.4403	116 kDa U5 small nuclear ribonucleoprotein component OS=Homo sapiens GN=EFTUD2 PE=1 SV=1	5	9	8		PRDX1_HUMAN	sp PRDX1_HUMAN	73.8693	19	19	19
Q9BUF5	Tubulin beta-6 chain OS=Homo sapiens OX=9606 GN=TUBB6 PE=1 SV=1	26.009	13	14	16	4	2	1	18	17	15				P55072	Transitional endoplasmic reticulum ATPase OS=Homo sapiens OX=9606 GN=VCP PE=1 SV=4	13.0273	4	3	3			Q8IXM3	39S ribosomal protein L41, mitochondrial OS=Homo sapiens OX=9606 GN=MRPL41 PE=1 SV=1	47.4453	4	4	5		P63279	21.519	SUMO-conjugating enzyme UBC9 OS=Homo sapiens GN=UBE2I PE=1 SV=1	3	3	2		Q15366	26.3014	Poly(rC)-binding protein 2 OS=Homo sapiens GN=PCBP2 PE=1 SV=1	5	6	3		Q00059	Transcription factor A, mitochondrial OS=Homo sapiens OX=9606 GN=TFAM PE=1 SV=1	6.91057	2	1	1
P62851	40S ribosomal protein S25 OS=Homo sapiens OX=9606 GN=RPS25 PE=1 SV=1	29.6	1	1		3	2	1	1	3	3				Q12888	TP53-binding protein 1 OS=Homo sapiens OX=9606 GN=TP53BP1 PE=1 SV=2	5.6288	4	3	3			Q96I24	Far upstream element-binding protein 3 OS=Homo sapiens OX=9606 GN=FUBP3 PE=1 SV=2	34.7902	4	4	5		P84098	17.8571	60S ribosomal protein L19 OS=Homo sapiens GN=RPL19 PE=1 SV=1	3	2	2		Q15417	27.9635	Calponin-3 OS=Homo sapiens GN=CNN3 PE=1 SV=1	5	4	4		Q00610	Clathrin heavy chain 1 OS=Homo sapiens OX=9606 GN=CLTC PE=1 SV=5	34.9851	35	31	33
Q9NZI8	Insulin-like growth factor 2 mRNA-binding protein 1 OS=Homo sapiens OX=9606 GN=IGF2BP1 PE=1 SV=2	11.9584	3	2	2	3	2	1	1	2	2				Q562R1	Beta-actin-like protein 2 OS=Homo sapiens OX=9606 GN=ACTBL2 PE=1 SV=2	15.9574	4	3	3			O15235	28S ribosomal protein S12, mitochondrial OS=Homo sapiens OX=9606 GN=MRPS12 PE=1 SV=1	39.1304	4	3	5		Q14103	20.8451	Heterogeneous nuclear ribonucleoprotein D0 OS=Homo sapiens GN=HNRNPD PE=1 SV=1	3	3	3		Q3MHD2	36.4103	Protein LSM12 homolog OS=Homo sapiens GN=LSM12 PE=1 SV=2	5	4	3		Q00839	Heterogeneous nuclear ribonucleoprotein U OS=Homo sapiens OX=9606 GN=HNRNPU PE=1 SV=6	43.5152	43	43	38
Q9Y5B9	FACT complex subunit SPT16 OS=Homo sapiens OX=9606 GN=SUPT16H PE=1 SV=1	4.96657	3	1		3	2	1			1				O00541	Pescadillo homolog OS=Homo sapiens OX=9606 GN=PES1 PE=1 SV=1	4.59184	3	3	3			P19338	Nucleolin OS=Homo sapiens OX=9606 GN=NCL PE=1 SV=3	29.5775	4	3	5		Q14498	22.4528	RNA-binding protein 39 OS=Homo sapiens GN=RBM39 PE=1 SV=2	3	4	3		Q7Z6K5	28.7611	Arpin OS=Homo sapiens GN=ARPIN PE=1 SV=1	5	4	5		Q01105	Protein SET OS=Homo sapiens OX=9606 GN=SET PE=1 SV=3	14.4828	1	2	3
O95831	Apoptosis-inducing factor 1, mitochondrial OS=Homo sapiens OX=9606 GN=AIFM1 PE=1 SV=1	37.6835	8	4	3	2	2	1	11	14	11				P09661	U2 small nuclear ribonucleoprotein A' OS=Homo sapiens OX=9606 GN=SNRPA1 PE=1 SV=2	14.5098	3	3	3			P62249	40S ribosomal protein S16 OS=Homo sapiens OX=9606 GN=RPS16 PE=1 SV=2	48.6301	4	3	5		Q14839	7.06067	Chromodomain-helicase-DNA-binding protein 4 OS=Homo sapiens GN=CHD4 PE=1 SV=2	3	2	2		Q8IX90	21.1165	Spindle and kinetochore-associated protein 3 OS=Homo sapiens GN=SKA3 PE=1 SV=2	5	3	4		Q01844	RNA-binding protein EWS OS=Homo sapiens OX=9606 GN=EWSR1 PE=1 SV=1	3.5061	1	1	2
P55084	Trifunctional enzyme subunit beta, mitochondrial OS=Homo sapiens OX=9606 GN=HADHB PE=1 SV=3	55.4852	20	14	16	2	2	1	10	4	9				P62277	40S ribosomal protein S13 OS=Homo sapiens OX=9606 GN=RPS13 PE=1 SV=2	31.7881	3	3	3			P47755	F-actin-capping protein subunit alpha-2 OS=Homo sapiens OX=9606 GN=CAPZA2 PE=1 SV=3	30.0699	3	3	5		Q14980	16.0284	Nuclear mitotic apparatus protein 1 OS=Homo sapiens GN=NUMA1 PE=1 SV=2	3	5	3		Q8N5W9	40.6542	Filamin-interacting protein FAM101B OS=Homo sapiens GN=FAM101B PE=1 SV=1	5	5	2		Q02086	Transcription factor Sp2 OS=Homo sapiens GN=SP2 PE=1 SV=3	5.22023
Q15365	Poly(rC)-binding protein 1 OS=Homo sapiens OX=9606 GN=PCBP1 PE=1 SV=2	13.764	2	1	1	2	2	1	3	2	3				P68431	Histone H3.1 OS=Homo sapiens OX=9606 GN=HIST1H3A PE=1 SV=2	19.8529	3	3	3			Q9Y266	Nuclear migration protein nudC OS=Homo sapiens OX=9606 GN=NUDC PE=1 SV=1	34.7432	5	2	5		Q15019	26.8698	Septin-2 OS=Homo sapiens GN=SEPT2 PE=1 SV=1	3	4	6		Q8WUY9	14.9338	DEP domain-containing protein 1B OS=Homo sapiens GN=DEPDC1B PE=1 SV=2	5	5	5		Q02543	60S ribosomal protein L18a OS=Homo sapiens OX=9606 GN=RPL18A PE=1 SV=2	41.4773	7	6	5
O75531	Barrier-to-autointegration factor OS=Homo sapiens OX=9606 GN=BANF1 PE=1 SV=1	58.427	3	5	4	2	2	1	4	2	2				Q13247	Serine/arginine-rich splicing factor 6 OS=Homo sapiens OX=9606 GN=SRSF6 PE=1 SV=2	8.72093	3	3	3			P43243	Matrin-3 OS=Homo sapiens OX=9606 GN=MATR3 PE=1 SV=2	25.2656	7	8	4		Q15637	20.8138	Splicing factor 1 OS=Homo sapiens GN=SF1 PE=1 SV=4	3	3	5		Q96C19	22.0833	EF-hand domain-containing protein D2 OS=Homo sapiens GN=EFHD2 PE=1 SV=1	5	4	5		Q02878	60S ribosomal protein L6 OS=Homo sapiens OX=9606 GN=RPL6 PE=1 SV=3	29.5139	1	1
P29692	Elongation factor 1-delta OS=Homo sapiens OX=9606 GN=EEF1D PE=1 SV=5	21.3523				2	2	1	2	2	2				P37108	Signal recognition particle 14 kDa protein OS=Homo sapiens OX=9606 GN=SRP14 PE=1 SV=2	34.5588	2	3	3			P53621	Coatomer subunit alpha OS=Homo sapiens OX=9606 GN=COPA PE=1 SV=2	18.3824	6	8	4		Q16540	35.2941	39S ribosomal protein L23, mitochondrial OS=Homo sapiens GN=MRPL23 PE=1 SV=1	3	2	1		Q96PK6	28.2511	RNA-binding protein 14 OS=Homo sapiens GN=RBM14 PE=1 SV=2	5	5	4		Q04837	Single-stranded DNA-binding protein, mitochondrial OS=Homo sapiens OX=9606 GN=SSBP1 PE=1 SV=1	43.9189
P42167	Lamina-associated polypeptide 2, isoforms beta/gamma OS=Homo sapiens OX=9606 GN=TMPO PE=1 SV=2	15.4185	3	1	4	2	2	1	1	3	1				P42766	60S ribosomal protein L35 OS=Homo sapiens OX=9606 GN=RPL35 PE=1 SV=2	26.0163	2	3	3			Q9UMS4	Pre-mRNA-processing factor 19 OS=Homo sapiens OX=9606 GN=PRPF19 PE=1 SV=1	35.119	8	7	4		Q3MHD2	26.1538	Protein LSM12 homolog OS=Homo sapiens GN=LSM12 PE=1 SV=2	3	3	1		Q9C026	13.2394	E3 ubiquitin-protein ligase TRIM9 OS=Homo sapiens GN=TRIM9 PE=1 SV=1	5	5	4		Q07020	60S ribosomal protein L18 OS=Homo sapiens OX=9606 GN=RPL18 PE=1 SV=2	35.1064	4	5	4
P62854	40S ribosomal protein S26 OS=Homo sapiens OX=9606 GN=RPS26 PE=1 SV=3	31.3043	2	1	3	2	2	1	1	1	1				P46013	Proliferation marker protein Ki-67 OS=Homo sapiens OX=9606 GN=MKI67 PE=1 SV=2	8.47666	2	3	3			P10412	Histone H1.4 OS=Homo sapiens OX=9606 GN=HIST1H1E PE=1 SV=2	20.0913	5	7	4		Q7Z4H7	4.71204	HAUS augmin-like complex subunit 6 OS=Homo sapiens GN=HAUS6 PE=1 SV=2	3	3	2		Q9H0B6	15.1125	Kinesin light chain 2 OS=Homo sapiens GN=KLC2 PE=1 SV=1	5	4	4		Q07021	Complement component 1 Q subcomponent-binding protein, mitochondrial OS=Homo sapiens OX=9606 GN=C1QBP PE=1 SV=1	25.1773	3	2	3
P32969	60S ribosomal protein L9 OS=Homo sapiens OX=9606 GN=RPL9 PE=1 SV=1	5.72917				2	2	1	1	1	1				P62263	40S ribosomal protein S14 OS=Homo sapiens OX=9606 GN=RPS14 PE=1 SV=3	31.1258	2	3	3			P06748	Nucleophosmin OS=Homo sapiens OX=9606 GN=NPM1 PE=1 SV=2	32.9932	4	7	4		Q7Z6Z7	1.3946	E3 ubiquitin-protein ligase HUWE1 OS=Homo sapiens GN=HUWE1 PE=1 SV=3	3	2	2		Q9NZC7	32.1256	WW domain-containing oxidoreductase OS=Homo sapiens GN=WWOX PE=1 SV=1	5	8	5		Q07065	Cytoskeleton-associated protein 4 OS=Homo sapiens OX=9606 GN=CKAP4 PE=1 SV=2	14.9502	5	4	4
P63220	40S ribosomal protein S21 OS=Homo sapiens OX=9606 GN=RPS21 PE=1 SV=1	44.5783				2	2	1	1	2					P62826	GTP-binding nuclear protein Ran OS=Homo sapiens OX=9606 GN=RAN PE=1 SV=3	24.537	2	3	3			O00411	DNA-directed RNA polymerase, mitochondrial OS=Homo sapiens OX=9606 GN=POLRMT PE=1 SV=2	14.6341	6	6	4		Q86TX2	22.5653	Acyl-coenzyme A thioesterase 1 OS=Homo sapiens GN=ACOT1 PE=1 SV=1	3	3	4		C9JLW8	50.5155	Mapk-regulated corepressor-interacting protein 1 OS=Homo sapiens GN=FAM195B PE=1 SV=1	4	4	3		Q07666	KH domain-containing, RNA-binding, signal transduction-associated protein 1 OS=Homo sapiens OX=9606 GN=KHDRBS1 PE=1 SV=1	12.8668	3	2	2
Q86UE4	Protein LYRIC OS=Homo sapiens OX=9606 GN=MTDH PE=1 SV=2	4.12371	1	1	1	2	2	1	1	1					P83881	60S ribosomal protein L36a OS=Homo sapiens OX=9606 GN=RPL36A PE=1 SV=2	17.9245	2	3	3			Q15428	Splicing factor 3A subunit 2 OS=Homo sapiens OX=9606 GN=SF3A2 PE=1 SV=2	23.9224	5	6	4		Q86V81	41.6342	THO complex subunit 4 OS=Homo sapiens GN=ALYREF PE=1 SV=3	3	1	2		O14531	16.4336	Dihydropyrimidinase-related protein 4 OS=Homo sapiens GN=DPYSL4 PE=1 SV=2	4	4	4		Q07954	Prolow-density lipoprotein receptor-related protein 1 OS=Homo sapiens OX=9606 GN=LRP1 PE=1 SV=2	0.528169
Q7L2E3	Putative ATP-dependent RNA helicase DHX30 OS=Homo sapiens OX=9606 GN=DHX30 PE=1 SV=1	2.34506			1	2	2	1							Q3KNV1	TREMBL:Q3KNV1;Q96GE1 Tax_Id=9606 Gene_Symbol=KRT7 keratin 7	14.4989	2	3	3			Q8N163	Cell cycle and apoptosis regulator protein 2 OS=Homo sapiens OX=9606 GN=CCAR2 PE=1 SV=2	15.1679	5	6	4		Q8WUA4	7.9034	General transcription factor 3C polypeptide 2 OS=Homo sapiens GN=GTF3C2 PE=1 SV=2	3	3	1		O95983	25.4296	Methyl-CpG-binding domain protein 3 OS=Homo sapiens GN=MBD3 PE=1 SV=1	4	4	3		Q08211	ATP-dependent RNA helicase A OS=Homo sapiens OX=9606 GN=DHX9 PE=1 SV=4	11.0236	3	6	5
P10809	60 kDa heat shock protein, mitochondrial OS=Homo sapiens OX=9606 GN=HSPD1 PE=1 SV=2	24.0838	7	2	4	1	2	1	10	6	6				Q96HS1	Serine/threonine-protein phosphatase PGAM5, mitochondrial OS=Homo sapiens OX=9606 GN=PGAM5 PE=1 SV=2	25.6055	2	3	3			P38919	Eukaryotic initiation factor 4A-III OS=Homo sapiens OX=9606 GN=EIF4A3 PE=1 SV=4	32.3601	4	6	4		Q92997	12.2905	Segment polarity protein dishevelled homolog DVL-3 OS=Homo sapiens GN=DVL3 PE=1 SV=2	3	4	5		P02538	22.5177	SWISS-PROT:P02538 Tax_Id=9606 Gene_Symbol=KRT6A Keratin, type II cytoskeletal 6A	4	3	8		Q08J23	tRNA (cytosine(34)-C(5))-methyltransferase OS=Homo sapiens OX=9606 GN=NSUN2 PE=1 SV=2	2.47718		1	1
P55735	Protein SEC13 homolog OS=Homo sapiens OX=9606 GN=SEC13 PE=1 SV=3	13.9752	1			1	2	1	1	1	1				Q9NTJ3	Structural maintenance of chromosomes protein 4 OS=Homo sapiens OX=9606 GN=SMC4 PE=1 SV=2	8.92857	2	3	3			O75381	Peroxisomal membrane protein PEX14 OS=Homo sapiens OX=9606 GN=PEX14 PE=1 SV=1	22.2812	6	5	4		Q96A35	49.0741	39S ribosomal protein L24, mitochondrial OS=Homo sapiens GN=MRPL24 PE=1 SV=1	3	3	1		P05784	17.9669	SWISS-PROT:P05784 Tax_Id=10090 Gene_Symbol=Krt18 Keratin, type I cytoskeletal 18	4	3	4		Q09028	Histone-binding protein RBBP4 OS=Homo sapiens OX=9606 GN=RBBP4 PE=1 SV=3	56	8	11	8
Q5T6F0	DDB1- and CUL4-associated factor 12 OS=Homo sapiens OX=9606 GN=DCAF12 PE=1 SV=1	51.8764	26	26	26	1	2	1		1					Q9UPN3	Microtubule-actin cross-linking factor 1, isoforms 1/2/3/5 OS=Homo sapiens OX=9606 GN=MACF1 PE=1 SV=4	1.85436	1	3	3			Q96RG2	PAS domain-containing serine/threonine-protein kinase OS=Homo sapiens OX=9606 GN=PASK PE=1 SV=3	14.2101	6	5	4		Q96PK6	22.4215	RNA-binding protein 14 OS=Homo sapiens GN=RBM14 PE=1 SV=2	3	6	4		P06744	32.0789	Glucose-6-phosphate isomerase OS=Homo sapiens GN=GPI PE=1 SV=4	4	5	1		Q12874	Splicing factor 3A subunit 3 OS=Homo sapiens OX=9606 GN=SF3A3 PE=1 SV=1	24.5509	4	5	3
Q14498	RNA-binding protein 39 OS=Homo sapiens OX=9606 GN=RBM39 PE=1 SV=2	4.90566	1	1		1	2	1	1						Q14152	Eukaryotic translation initiation factor 3 subunit A OS=Homo sapiens OX=9606 GN=EIF3A PE=1 SV=1	4.70333	6	2	3			P68431	Histone H3.1 OS=Homo sapiens OX=9606 GN=HIST1H3A PE=1 SV=2	35.2941	5	5	4		Q99623	30.1003	Prohibitin-2 OS=Homo sapiens GN=PHB2 PE=1 SV=2	3	2	2		P06748	21.4286	Nucleophosmin OS=Homo sapiens GN=NPM1 PE=1 SV=2	4	3	4		Q12904	Aminoacyl tRNA synthase complex-interacting multifunctional protein 1 OS=Homo sapiens OX=9606 GN=AIMP1 PE=1 SV=2	21.7949	3	3	1
Q13547	Histone deacetylase 1 OS=Homo sapiens OX=9606 GN=HDAC1 PE=1 SV=1	2.48963				1	2	1							DECOY_Q8WZ42	Titin OS=Homo sapiens OX=9606 GN=TTN PE=1 SV=4	3.18486	5	2	3			P84243	Histone H3.3 OS=Homo sapiens OX=9606 GN=H3F3A PE=1 SV=2	35.2941	5	5	4		Q9NQ29	9.97305	Putative RNA-binding protein Luc7-like 1 OS=Homo sapiens GN=LUC7L PE=1 SV=1	3	2	2		P09429	33.0233	High mobility group protein B1 OS=Homo sapiens GN=HMGB1 PE=1 SV=3	4	4	3		Q12931	Heat shock protein 75 kDa, mitochondrial OS=Homo sapiens OX=9606 GN=TRAP1 PE=1 SV=3	3.55114			1
Q9UQE7	Structural maintenance of chromosomes protein 3 OS=Homo sapiens OX=9606 GN=SMC3 PE=1 SV=2	2.71159				1	2	1							P17987	T-complex protein 1 subunit alpha OS=Homo sapiens OX=9606 GN=TCP1 PE=1 SV=1	49.1007	4	2	3			Q71DI3	Histone H3.2 OS=Homo sapiens OX=9606 GN=HIST2H3A PE=1 SV=3	35.2941	5	5	4		Q9NVA2	6.29371	Septin-11 OS=Homo sapiens GN=SEPT11 PE=1 SV=3	3	4	3		P09661	36.4706	U2 small nuclear ribonucleoprotein A' OS=Homo sapiens GN=SNRPA1 PE=1 SV=2	4	6	5		Q13011	Delta(3,5)-Delta(2,4)-dienoyl-CoA isomerase, mitochondrial OS=Homo sapiens OX=9606 GN=ECH1 PE=1 SV=2	3.35366		1
Q02413	Desmoglein-1 OS=Homo sapiens OX=9606 GN=DSG1 PE=1 SV=2	2.28789					2	1		1					Q96GQ7	Probable ATP-dependent RNA helicase DDX27 OS=Homo sapiens OX=9606 GN=DDX27 PE=1 SV=2	6.65829	4	2	3			P10644	cAMP-dependent protein kinase type I-alpha regulatory subunit OS=Homo sapiens OX=9606 GN=PRKAR1A PE=1 SV=1	34.3832	4	5	4		Q9UHD8	13.1399	Septin-9 OS=Homo sapiens GN=SEPT9 PE=1 SV=2	3	2	4		P09874	10.4536	Poly [ADP-ribose] polymerase 1 OS=Homo sapiens GN=PARP1 PE=1 SV=4	4	2	3		Q13084	39S ribosomal protein L28, mitochondrial OS=Homo sapiens OX=9606 GN=MRPL28 PE=1 SV=4	27.3438	1	3	4
P46782	40S ribosomal protein S5 OS=Homo sapiens OX=9606 GN=RPS5 PE=1 SV=4	22.0588	2	3	2	3	1	1	2	1	1				P09497	Clathrin light chain B OS=Homo sapiens OX=9606 GN=CLTB PE=1 SV=1	12.2271	3	2	3			P14868	Aspartate--tRNA ligase, cytoplasmic OS=Homo sapiens OX=9606 GN=DARS PE=1 SV=2	15.9681	4	5	4		Q9Y4E8	6.21814	Ubiquitin carboxyl-terminal hydrolase 15 OS=Homo sapiens GN=USP15 PE=1 SV=3	3	3	3		P14866	31.5789	Heterogeneous nuclear ribonucleoprotein L OS=Homo sapiens GN=HNRNPL PE=1 SV=2	4	5	5		Q13085	Acetyl-CoA carboxylase 1 OS=Homo sapiens OX=9606 GN=ACACA PE=1 SV=2	77.9625	383	362	396
O43813	LanC-like protein 1 OS=Homo sapiens OX=9606 GN=LANCL1 PE=1 SV=1	7.76942				3	1	1		1	1				P46782	40S ribosomal protein S5 OS=Homo sapiens OX=9606 GN=RPS5 PE=1 SV=4	17.6471	3	2	3			Q9UHI6	Probable ATP-dependent RNA helicase DDX20 OS=Homo sapiens OX=9606 GN=DDX20 PE=1 SV=2	19.7816	4	5	4		Q9Y5Q8	11.368	General transcription factor 3C polypeptide 5 OS=Homo sapiens GN=GTF3C5 PE=1 SV=2	3	0	4		P15880	25.9386	40S ribosomal protein S2 OS=Homo sapiens GN=RPS2 PE=1 SV=2	4	4	6		Q13148	TAR DNA-binding protein 43 OS=Homo sapiens OX=9606 GN=TARDBP PE=1 SV=1	5.07246
O43707	Alpha-actinin-4 OS=Homo sapiens OX=9606 GN=ACTN4 PE=1 SV=2	4.50055				3	1	1	2	1					P55036	26S proteasome non-ATPase regulatory subunit 4 OS=Homo sapiens OX=9606 GN=PSMD4 PE=1 SV=1	11.9363	3	2	3			P39023	60S ribosomal protein L3 OS=Homo sapiens OX=9606 GN=RPL3 PE=1 SV=2	35.9801	3	5	4		E9PAV3	2.02117	Nascent polypeptide-associated complex subunit alpha, muscle-specific form OS=Homo sapiens GN=NACA PE=1 SV=1	2	2	3		P16949	30.2013	Stathmin OS=Homo sapiens GN=STMN1 PE=1 SV=3	4	3	3		Q13185	Chromobox protein homolog 3 OS=Homo sapiens OX=9606 GN=CBX3 PE=1 SV=4	29.5082	3	2	3
Q9UQ35	Serine/arginine repetitive matrix protein 2 OS=Homo sapiens OX=9606 GN=SRRM2 PE=1 SV=2	7.04942	1			3	1	1							Q13409	Cytoplasmic dynein 1 intermediate chain 2 OS=Homo sapiens OX=9606 GN=DYNC1I2 PE=1 SV=3	8.30721	3	2	3			P07910	Heterogeneous nuclear ribonucleoproteins C1/C2 OS=Homo sapiens OX=9606 GN=HNRNPC PE=1 SV=4	28.7582	7	4	4		O00425	2.24525	Insulin-like growth factor 2 mRNA-binding protein 3 OS=Homo sapiens GN=IGF2BP3 PE=1 SV=2	2	2	2		P18124	26.6129	60S ribosomal protein L7 OS=Homo sapiens GN=RPL7 PE=1 SV=1	4	5	5		Q13200	26S proteasome non-ATPase regulatory subunit 2 OS=Homo sapiens OX=9606 GN=PSMD2 PE=1 SV=3	2.53304	1	1
Q96PK6	RNA-binding protein 14 OS=Homo sapiens OX=9606 GN=RBM14 PE=1 SV=2	4.93274				3	1	1							Q7L2E3	Putative ATP-dependent RNA helicase DHX30 OS=Homo sapiens OX=9606 GN=DHX30 PE=1 SV=1	3.60134	3	2	3			P62241	40S ribosomal protein S8 OS=Homo sapiens OX=9606 GN=RPS8 PE=1 SV=2	59.1346	5	4	4		O14579	28.5714	Coatomer subunit epsilon OS=Homo sapiens GN=COPE PE=1 SV=3	2	3	3		P25685	20.8824	DnaJ homolog subfamily B member 1 OS=Homo sapiens GN=DNAJB1 PE=1 SV=4	4	3	4		Q13310	Polyadenylate-binding protein 4 OS=Homo sapiens OX=9606 GN=PABPC4 PE=1 SV=1	23.7578	5	3	2
P62829	60S ribosomal protein L23 OS=Homo sapiens OX=9606 GN=RPL23 PE=1 SV=1	49.2857	4	6	5	2	1	1	6	5	8				O75369	Filamin-B OS=Homo sapiens OX=9606 GN=FLNB PE=1 SV=2	2.22905	2	2	3			Q16629	Serine/arginine-rich splicing factor 7 OS=Homo sapiens OX=9606 GN=SRSF7 PE=1 SV=1	26.0504	5	4	4		O14640	8.48921	Segment polarity protein dishevelled homolog DVL-1 OS=Homo sapiens GN=DVL1 PE=1 SV=2	2	3	4		P26368	10.9474	Splicing factor U2AF 65 kDa subunit OS=Homo sapiens GN=U2AF2 PE=1 SV=4	4	4	3		Q13428	Treacle protein OS=Homo sapiens OX=9606 GN=TCOF1 PE=1 SV=3	3.69624	2	4	2
P05387	60S acidic ribosomal protein P2 OS=Homo sapiens OX=9606 GN=RPLP2 PE=1 SV=1	77.3913	5	6	5	2	1	1	7	5	5				P25786	Proteasome subunit alpha type-1 OS=Homo sapiens OX=9606 GN=PSMA1 PE=1 SV=1	33.0798	2	2	3			Q9UJF2	Ras GTPase-activating protein nGAP OS=Homo sapiens OX=9606 GN=RASAL2 PE=1 SV=2	9.30641	5	4	4		O14737	19.2	Programmed cell death protein 5 OS=Homo sapiens GN=PDCD5 PE=1 SV=3	2	2	2		P27348	17.9592	14-3-3 protein theta OS=Homo sapiens GN=YWHAQ PE=1 SV=1	4	3	4		Q13435	Splicing factor 3B subunit 2 OS=Homo sapiens OX=9606 GN=SF3B2 PE=1 SV=2	12.4022	5	4	2
P63104	14-3-3 protein zeta/delta OS=Homo sapiens OX=9606 GN=YWHAZ PE=1 SV=1	13.0612	3	2	2	2	1	1	3	4	4				Q00059	Transcription factor A, mitochondrial OS=Homo sapiens OX=9606 GN=TFAM PE=1 SV=1	13.0081	2	2	3			P25398	40S ribosomal protein S12 OS=Homo sapiens OX=9606 GN=RPS12 PE=1 SV=3	56.8182	4	4	4		O43324	12.069	Eukaryotic translation elongation factor 1 epsilon-1 OS=Homo sapiens GN=EEF1E1 PE=1 SV=1	2	1	2		P30050	54.5455	60S ribosomal protein L12 OS=Homo sapiens GN=RPL12 PE=1 SV=1	4	4	3		Q13547	Histone deacetylase 1 OS=Homo sapiens OX=9606 GN=HDAC1 PE=1 SV=1	6.639	2	2	1
P61981	14-3-3 protein gamma OS=Homo sapiens OX=9606 GN=YWHAG PE=1 SV=2	16.1943	2	1	1	2	1	1	2	3	3				Q15717	ELAV-like protein 1 OS=Homo sapiens OX=9606 GN=ELAVL1 PE=1 SV=2	15.0307	2	2	3			Q96EE3	Nucleoporin SEH1 OS=Homo sapiens OX=9606 GN=SEH1L PE=1 SV=3	20.8333	4	4	4		O43390	8.53081	Heterogeneous nuclear ribonucleoprotein R OS=Homo sapiens GN=HNRNPR PE=1 SV=1	2	2	2		P49321	12.9442	Nuclear autoantigenic sperm protein OS=Homo sapiens GN=NASP PE=1 SV=2	4	2	4		Q13642	Four and a half LIM domains protein 1 OS=Homo sapiens GN=FHL1 PE=1 SV=4	6.81115	1	2
P62191	26S proteasome regulatory subunit 4 OS=Homo sapiens OX=9606 GN=PSMC1 PE=1 SV=1	15	2		2	2	1	1	1		3				Q7Z417	Nuclear fragile X mental retardation-interacting protein 2 OS=Homo sapiens OX=9606 GN=NUFIP2 PE=1 SV=1	19.2806	2	2	3			P22234	Multifunctional protein ADE2 OS=Homo sapiens OX=9606 GN=PAICS PE=1 SV=3	26.1176	3	4	4		O60271	3.70931	C-Jun-amino-terminal kinase-interacting protein 4 OS=Homo sapiens GN=SPAG9 PE=1 SV=4	2	4	1		P52272	15.0685	Heterogeneous nuclear ribonucleoprotein M OS=Homo sapiens GN=HNRNPM PE=1 SV=3	4	3	4		Q13813	Spectrin alpha chain, non-erythrocytic 1 OS=Homo sapiens OX=9606 GN=SPTAN1 PE=1 SV=3	2.71036	4	2	3
P62861	40S ribosomal protein S30 OS=Homo sapiens OX=9606 GN=FAU PE=1 SV=1	18.6441			1	2	1	1	1	2	1				B5ME19	Eukaryotic translation initiation factor 3 subunit C-like protein OS=Homo sapiens OX=9606 GN=EIF3CL PE=3 SV=1	4.15755	1	2	3			P37198	Nuclear pore glycoprotein p62 OS=Homo sapiens OX=9606 GN=NUP62 PE=1 SV=3	13.9847	3	4	4		O95232	16.8981	Luc7-like protein 3 OS=Homo sapiens GN=LUC7L3 PE=1 SV=2	2	0	1		P60842	13.5468	Eukaryotic initiation factor 4A-I OS=Homo sapiens GN=EIF4A1 PE=1 SV=1	4	2	4		Q13838	Spliceosome RNA helicase DDX39B OS=Homo sapiens OX=9606 GN=DDX39B PE=1 SV=1	29.4393	9	8	6
P25789	Proteasome subunit alpha type-4 OS=Homo sapiens OX=9606 GN=PSMA4 PE=1 SV=1	15.3257			1	2	1	1	2	1	1				O15027	Protein transport protein Sec16A OS=Homo sapiens OX=9606 GN=SEC16A PE=1 SV=3	5.69068	1	2	3			P62424	60S ribosomal protein L7a OS=Homo sapiens OX=9606 GN=RPL7A PE=1 SV=2	51.5038	3	4	4		P02538	31.0284	SWISS-PROT:P02538 Tax_Id=9606 Gene_Symbol=KRT6A Keratin, type II cytoskeletal 6A	2	14	2		P61247	20.0758	40S ribosomal protein S3a OS=Homo sapiens GN=RPS3A PE=1 SV=2	4	5	4		Q14103	Heterogeneous nuclear ribonucleoprotein D0 OS=Homo sapiens OX=9606 GN=HNRNPD PE=1 SV=1	9.85915	5	5	3
P46821	Microtubule-associated protein 1B OS=Homo sapiens GN=MAP1B PE=1 SV=2	1.94489				2	1	1		1	1				P38919	Eukaryotic initiation factor 4A-III OS=Homo sapiens OX=9606 GN=EIF4A3 PE=1 SV=4	9.48905	1	2	3			P63167	Dynein light chain 1, cytoplasmic OS=Homo sapiens OX=9606 GN=DYNLL1 PE=1 SV=1	58.427	3	4	4		P02666	39.2344	SWISS-PROT:P02666 Beta-casein - Bos taurus (Bovine).	2	1	0		P62258	16.0784	14-3-3 protein epsilon OS=Homo sapiens GN=YWHAE PE=1 SV=1	4	2	3		Q14204	Cytoplasmic dynein 1 heavy chain 1 OS=Homo sapiens OX=9606 GN=DYNC1H1 PE=1 SV=5	0.710288		2	1
Q15424	Scaffold attachment factor B1 OS=Homo sapiens OX=9606 GN=SAFB PE=1 SV=4	2.29508				2	1	1							P62847	40S ribosomal protein S24 OS=Homo sapiens OX=9606 GN=RPS24 PE=1 SV=1	28.5714	1	2	3			Q14258	E3 ubiquitin/ISG15 ligase TRIM25 OS=Homo sapiens OX=9606 GN=TRIM25 PE=1 SV=2	4.44444	3	4	4		P06748	11.9048	Nucleophosmin OS=Homo sapiens GN=NPM1 PE=1 SV=2	2	0	0		P62266	41.2587	40S ribosomal protein S23 OS=Homo sapiens GN=RPS23 PE=1 SV=3	4	5	5		Q14244	Ensconsin OS=Homo sapiens OX=9606 GN=MAP7 PE=1 SV=1	6.80908	1	2	2
P27348	14-3-3 protein theta OS=Homo sapiens OX=9606 GN=YWHAQ PE=1 SV=1	16.3265	3	1	1	1	1	1	2	3	4				P62854	40S ribosomal protein S26 OS=Homo sapiens OX=9606 GN=RPS26 PE=1 SV=3	20.8696		2	3			Q8IWX8	Calcium homeostasis endoplasmic reticulum protein OS=Homo sapiens OX=9606 GN=CHERP PE=1 SV=3	13.7555	3	4	4		P07910	17.6471	Heterogeneous nuclear ribonucleoproteins C1/C2 OS=Homo sapiens GN=HNRNPC PE=1 SV=4	2	3	2		P62314	36.9748	Small nuclear ribonucleoprotein Sm D1 OS=Homo sapiens GN=SNRPD1 PE=1 SV=1	4	5	4		Q14247	Src substrate cortactin OS=Homo sapiens OX=9606 GN=CTTN PE=1 SV=2	3.09091	1
P62899	60S ribosomal protein L31 OS=Homo sapiens OX=9606 GN=RPL31 PE=1 SV=1	39.2	2	2	2	1	1	1	3	2	4				P62937	Peptidyl-prolyl cis-trans isomerase A OS=Homo sapiens OX=9606 GN=PPIA PE=1 SV=2	40		2	3			Q96GA3	Protein LTV1 homolog OS=Homo sapiens OX=9606 GN=LTV1 PE=1 SV=1	14.5263	3	4	4		P09661	32.9412	U2 small nuclear ribonucleoprotein A' OS=Homo sapiens GN=SNRPA1 PE=1 SV=2	2	0	2		P62847	28.5714	40S ribosomal protein S24 OS=Homo sapiens GN=RPS24 PE=1 SV=1	4	3	3		Q14676	Mediator of DNA damage checkpoint protein 1 OS=Homo sapiens OX=9606 GN=MDC1 PE=1 SV=3	1.53183	1		1
P62258	14-3-3 protein epsilon OS=Homo sapiens OX=9606 GN=YWHAE PE=1 SV=1	23.9216	2	1	3	1	1	1	2	4	3				Q9UPS6	Histone-lysine N-methyltransferase SETD1B OS=Homo sapiens GN=SETD1B PE=1 SV=3	8.13835	2	1	3			P55884	Eukaryotic translation initiation factor 3 subunit B OS=Homo sapiens OX=9606 GN=EIF3B PE=1 SV=3	26.1671	2	4	4		P0CG47	44.5415	Polyubiquitin-B OS=Homo sapiens GN=UBB PE=1 SV=1	2	3	3		P68431	43.3824	Histone H3.1 OS=Homo sapiens GN=HIST1H3A PE=1 SV=2	4	6	5		Q14684	Ribosomal RNA processing protein 1 homolog B OS=Homo sapiens OX=9606 GN=RRP1B PE=1 SV=3	5.67282
P84103	Serine/arginine-rich splicing factor 3 OS=Homo sapiens OX=9606 GN=SRSF3 PE=1 SV=1	14.0244	1	2	2	1	1	1	2	3	2				P24534	Elongation factor 1-beta OS=Homo sapiens OX=9606 GN=EEF1B2 PE=1 SV=3	12.4444	1	1	3			P62854	40S ribosomal protein S26 OS=Homo sapiens OX=9606 GN=RPS26 PE=1 SV=3	44.3478	6	3	4		P10599	34.2857	Thioredoxin OS=Homo sapiens GN=TXN PE=1 SV=3	2	2	2		P84098	17.8571	60S ribosomal protein L19 OS=Homo sapiens GN=RPL19 PE=1 SV=1	4	4	4		Q14839	Chromodomain-helicase-DNA-binding protein 4 OS=Homo sapiens OX=9606 GN=CHD4 PE=1 SV=2	23.431	16	19	10
O94905	Erlin-2 OS=Homo sapiens OX=9606 GN=ERLIN2 PE=1 SV=1	7.07965				1	1	1	1	2	2				Q00325	Phosphate carrier protein, mitochondrial OS=Homo sapiens OX=9606 GN=SLC25A3 PE=1 SV=2	19.6133	1	1	3			Q6Y7W6	PERQ amino acid-rich with GYF domain-containing protein 2 OS=Homo sapiens GN=GIGYF2 PE=1 SV=1	12.7791	5	3	4		P15880	7.84983	40S ribosomal protein S2 OS=Homo sapiens GN=RPS2 PE=1 SV=2	2	2	2		P84243	43.3824	Histone H3.3 OS=Homo sapiens GN=H3F3A PE=1 SV=2	4	6	3		Q14974	Importin subunit beta-1 OS=Homo sapiens OX=9606 GN=KPNB1 PE=1 SV=2	9.13242	2	2	2
P09496	Clathrin light chain A OS=Homo sapiens OX=9606 GN=CLTA PE=1 SV=1	10.4839		1		1	1	1		1	2				Q1KMD3	Heterogeneous nuclear ribonucleoprotein U-like protein 2 OS=Homo sapiens OX=9606 GN=HNRNPUL2 PE=1 SV=1	4.81928	1	1	3			P31040	Succinate dehydrogenase [ubiquinone] flavoprotein subunit, mitochondrial OS=Homo sapiens OX=9606 GN=SDHA PE=1 SV=2	5.42169	4	3	4		P24534	26.6667	Elongation factor 1-beta OS=Homo sapiens GN=EEF1B2 PE=1 SV=3	2	0	2		Q02543	18.75	60S ribosomal protein L18a OS=Homo sapiens GN=RPL18A PE=1 SV=2	4	3	2		Q14978	Nucleolar and coiled-body phosphoprotein 1 OS=Homo sapiens OX=9606 GN=NOLC1 PE=1 SV=2	2.14592	1
P35268	60S ribosomal protein L22 OS=Homo sapiens OX=9606 GN=RPL22 PE=1 SV=2	18.75	1	1	1	1	1	1	1	1	1				Q96B26	Exosome complex component RRP43 OS=Homo sapiens OX=9606 GN=EXOSC8 PE=1 SV=1	10.1449	1	1	3			P52907	F-actin-capping protein subunit alpha-1 OS=Homo sapiens OX=9606 GN=CAPZA1 PE=1 SV=3	40.2098	4	3	4		P26196	20.7039	Probable ATP-dependent RNA helicase DDX6 OS=Homo sapiens GN=DDX6 PE=1 SV=2	2	1	2		Q07021	25.1773	Complement component 1 Q subcomponent-binding protein, mitochondrial OS=Homo sapiens GN=C1QBP PE=1 SV=1	4	4	3		Q14980	Nuclear mitotic apparatus protein 1 OS=Homo sapiens OX=9606 GN=NUMA1 PE=1 SV=2	7.37589	8	5	10
Q08945	FACT complex subunit SSRP1 OS=Homo sapiens OX=9606 GN=SSRP1 PE=1 SV=1	3.10296	1		1	1	1	1	1	1	1				Q5T9A4	ATPase family AAA domain-containing protein 3B OS=Homo sapiens OX=9606 GN=ATAD3B PE=1 SV=1	12.3457		1	3			P63173	60S ribosomal protein L38 OS=Homo sapiens OX=9606 GN=RPL38 PE=1 SV=2	47.1429	4	3	4		P30153	7.30051	Serine/threonine-protein phosphatase 2A 65 kDa regulatory subunit A alpha isoform OS=Homo sapiens GN=PPP2R1A PE=1 SV=4	2	2	1		Q13330	16.3636	Metastasis-associated protein MTA1 OS=Homo sapiens GN=MTA1 PE=1 SV=2	4	6	4		Q15020	Squamous cell carcinoma antigen recognized by T-cells 3 OS=Homo sapiens OX=9606 GN=SART3 PE=1 SV=1	3.21911	1	2
A8MTJ3	Guanine nucleotide-binding protein G(t) subunit alpha-3 OS=Homo sapiens OX=9606 GN=GNAT3 PE=2 SV=2	0				1	1	1			1				P61964	WD repeat-containing protein 5 OS=Homo sapiens OX=9606 GN=WDR5 PE=1 SV=1	15.5689	2		3			Q99733	Nucleosome assembly protein 1-like 4 OS=Homo sapiens OX=9606 GN=NAP1L4 PE=1 SV=1	24	4	3	4		P35520	9.2559	Cystathionine beta-synthase OS=Homo sapiens GN=CBS PE=1 SV=2	2	0	3		Q13347	20.6154	Eukaryotic translation initiation factor 3 subunit I OS=Homo sapiens GN=EIF3I PE=1 SV=1	4	3	2		Q15029	116 kDa U5 small nuclear ribonucleoprotein component OS=Homo sapiens OX=9606 GN=EFTUD2 PE=1 SV=1	6.99588	3	5	1
P52815	39S ribosomal protein L12, mitochondrial OS=Homo sapiens OX=9606 GN=MRPL12 PE=1 SV=2	11.1111				1	1	1	1	1					Q7RTT2	TREMBL:Q7RTT2 Tax_Id=9606 Gene_Symbol=KRT78 Keratin-78	35.3167	4	9	2			O95816	BAG family molecular chaperone regulator 2 OS=Homo sapiens OX=9606 GN=BAG2 PE=1 SV=1	23.6967	3	3	4		P38919	33.3333	Eukaryotic initiation factor 4A-III OS=Homo sapiens GN=EIF4A3 PE=1 SV=4	2	1	1		Q13642	18.8854	Four and a half LIM domains protein 1 OS=Homo sapiens GN=FHL1 PE=1 SV=4	4	3	2		Q15056	Eukaryotic translation initiation factor 4H OS=Homo sapiens OX=9606 GN=EIF4H PE=1 SV=5	11.6935	1	1	1
Q13501	Sequestosome-1 OS=Homo sapiens OX=9606 GN=SQSTM1 PE=1 SV=1	12.5	2		2	1	1	1							Q8N1N4	Keratin, type II cytoskeletal 78 OS=Homo sapiens OX=9606 GN=KRT78 PE=1 SV=2	35.3846	4	9	2			P41252	Isoleucine--tRNA ligase, cytoplasmic OS=Homo sapiens OX=9606 GN=IARS PE=1 SV=2	7.92393	3	3	4		P40429	9.35961	60S ribosomal protein L13a OS=Homo sapiens GN=RPL13A PE=1 SV=2	2	2	2		Q13868	29.0102	Exosome complex component RRP4 OS=Homo sapiens GN=EXOSC2 PE=1 SV=2	4	3	4		Q15072	Zinc finger protein OZF OS=Homo sapiens OX=9606 GN=ZNF146 PE=1 SV=2	6.16438		1	1
Q13155	Aminoacyl tRNA synthase complex-interacting multifunctional protein 2 OS=Homo sapiens OX=9606 GN=AIMP2 PE=1 SV=2	14.6875	1	1	1	1	1	1							Q3ZAW8	TREMBL:Q3ZAW8;Q9EQD6;Q9EQD7 Tax_Id=10090 Gene_Symbol=Krt16 Keratin intermediate filament 16a	31.6456	7	6	2			P62316	Small nuclear ribonucleoprotein Sm D2 OS=Homo sapiens OX=9606 GN=SNRPD2 PE=1 SV=1	61.8644	3	3	4		P40926	26.9231	Malate dehydrogenase, mitochondrial OS=Homo sapiens GN=MDH2 PE=1 SV=3	2	2	1		Q15024	33.677	Exosome complex component RRP42 OS=Homo sapiens GN=EXOSC7 PE=1 SV=3	4	3	2		Q15084	Protein disulfide-isomerase A6 OS=Homo sapiens OX=9606 GN=PDIA6 PE=1 SV=1	5.45455	2
Q15154	Pericentriolar material 1 protein OS=Homo sapiens OX=9606 GN=PCM1 PE=1 SV=5	4.44664	1	1		1	1	1							P35580	Myosin-10 OS=Homo sapiens OX=9606 GN=MYH10 PE=1 SV=3	14.4737	5	6	2			P83881	60S ribosomal protein L36a OS=Homo sapiens OX=9606 GN=RPL36A PE=1 SV=2	16.0377	3	3	4		P42285	3.93474	Superkiller viralicidic activity 2-like 2 OS=Homo sapiens GN=SKIV2L2 PE=1 SV=3	2	2	0		Q16527	48.7047	Cysteine and glycine-rich protein 2 OS=Homo sapiens GN=CSRP2 PE=1 SV=3	4	1	4		Q15181	Inorganic pyrophosphatase OS=Homo sapiens OX=9606 GN=PPA1 PE=1 SV=2	25.2595	1		1
Q9UNM6	26S proteasome non-ATPase regulatory subunit 13 OS=Homo sapiens OX=9606 GN=PSMD13 PE=1 SV=2	10.1064	1	1		1	1	1							P17980	26S proteasome regulatory subunit 6A OS=Homo sapiens OX=9606 GN=PSMC3 PE=1 SV=3	24.3736	2	6	2			Q13428	Treacle protein OS=Homo sapiens OX=9606 GN=TCOF1 PE=1 SV=3	7.99731	2	3	4		P43686	14.8325	26S protease regulatory subunit 6B OS=Homo sapiens GN=PSMC4 PE=1 SV=2	2	2	2		Q71DI3	43.3824	Histone H3.2 OS=Homo sapiens GN=HIST2H3A PE=1 SV=3	4	5	4		Q15233	Non-POU domain-containing octamer-binding protein OS=Homo sapiens OX=9606 GN=NONO PE=1 SV=4	41.189	17	17	15
Q16775	Hydroxyacylglutathione hydrolase, mitochondrial OS=Homo sapiens OX=9606 GN=HAGH PE=1 SV=2	14.9351				1	1	1							P35579	Myosin-9 OS=Homo sapiens OX=9606 GN=MYH9 PE=1 SV=4	13.3673	4	5	2			Q92499	ATP-dependent RNA helicase DDX1 OS=Homo sapiens OX=9606 GN=DDX1 PE=1 SV=2	17.8378	2	3	4		P48634	5.33148	Protein PRRC2A OS=Homo sapiens GN=PRRC2A PE=1 SV=3	2	0	2		Q7Z4H7	7.74869	HAUS augmin-like complex subunit 6 OS=Homo sapiens GN=HAUS6 PE=1 SV=2	4	4	3		Q15365	Poly(rC)-binding protein 1 OS=Homo sapiens OX=9606 GN=PCBP1 PE=1 SV=2	26.4045	6	7	6
P25788	Proteasome subunit alpha type-3 OS=Homo sapiens OX=9606 GN=PSMA3 PE=1 SV=2	12.1569				1	1	1							O00571	ATP-dependent RNA helicase DDX3X OS=Homo sapiens OX=9606 GN=DDX3X PE=1 SV=3	11.4804	2	5	2			Q92851	Caspase-10 OS=Homo sapiens GN=CASP10 PE=1 SV=3	3.26296	2	3	4		P49773	40.4762	Histidine triad nucleotide-binding protein 1 OS=Homo sapiens GN=HINT1 PE=1 SV=2	2	1	1		Q92878	4.03963	DNA repair protein RAD50 OS=Homo sapiens GN=RAD50 PE=1 SV=1	4	2	3		Q15366	Poly(rC)-binding protein 2 OS=Homo sapiens OX=9606 GN=PCBP2 PE=1 SV=1	38.0822	5	7	6
P78362	SRSF protein kinase 2 OS=Homo sapiens OX=9606 GN=SRPK2 PE=1 SV=3	5.9593				1	1	1							Q15029	116 kDa U5 small nuclear ribonucleoprotein component OS=Homo sapiens OX=9606 GN=EFTUD2 PE=1 SV=1	10.9053	2	5	2			P62995	Transformer-2 protein homolog beta OS=Homo sapiens OX=9606 GN=TRA2B PE=1 SV=1	20.4861	1	3	4		P50454	14.5933	Serpin H1 OS=Homo sapiens GN=SERPINH1 PE=1 SV=2	2	2	2		Q92905	19.7605	COP9 signalosome complex subunit 5 OS=Homo sapiens GN=COPS5 PE=1 SV=4	4	5	6		Q15370	Elongin-B OS=Homo sapiens OX=9606 GN=ELOB PE=1 SV=1	21.1864	1
P13807	Glycogen [starch] synthase, muscle OS=Homo sapiens OX=9606 GN=GYS1 PE=1 SV=2	1.35685				1	1	1							P46940	Ras GTPase-activating-like protein IQGAP1 OS=Homo sapiens OX=9606 GN=IQGAP1 PE=1 SV=1	11.0441	4	4	2			DECOY_Q8WZ42	Titin OS=Homo sapiens OX=9606 GN=TTN PE=1 SV=4	1.63319	5	2	4		P50502	6.23306	Hsc70-interacting protein OS=Homo sapiens GN=ST13 PE=1 SV=2	2	2	1		Q9BQG0	7.83133	Myb-binding protein 1A OS=Homo sapiens GN=MYBBP1A PE=1 SV=2	4	5	2		Q15393	Splicing factor 3B subunit 3 OS=Homo sapiens OX=9606 GN=SF3B3 PE=1 SV=4	15.6943	12	10	8
P49959	Double-strand break repair protein MRE11 OS=Homo sapiens OX=9606 GN=MRE11 PE=1 SV=3	3.10734				1	1	1							P62191	26S proteasome regulatory subunit 4 OS=Homo sapiens OX=9606 GN=PSMC1 PE=1 SV=1	30	3	4	2			P46019	Phosphorylase b kinase regulatory subunit alpha, liver isoform OS=Homo sapiens OX=9606 GN=PHKA2 PE=1 SV=1	5.74899	4	2	4		P51991	30.9524	Heterogeneous nuclear ribonucleoprotein A3 OS=Homo sapiens GN=HNRNPA3 PE=1 SV=2	2	1	1		Q9C005	36.3636	Protein dpy-30 homolog OS=Homo sapiens GN=DPY30 PE=1 SV=1	4	4	4		Q15427	Splicing factor 3B subunit 4 OS=Homo sapiens OX=9606 GN=SF3B4 PE=1 SV=1	8.72642	2	2	1
P48643	T-complex protein 1 subunit epsilon OS=Homo sapiens OX=9606 GN=CCT5 PE=1 SV=1	52.3105	20	15	11		1	1	29	26	28				P02545	Prelamin-A/C OS=Homo sapiens OX=9606 GN=LMNA PE=1 SV=1	12.8012	2	4	2			Q08211	ATP-dependent RNA helicase A OS=Homo sapiens OX=9606 GN=DHX9 PE=1 SV=4	22.5197	4	2	4		P52272	10.5479	Heterogeneous nuclear ribonucleoprotein M OS=Homo sapiens GN=HNRNPM PE=1 SV=3	2	1	1		Q9NR46	25.0633	Endophilin-B2 OS=Homo sapiens GN=SH3GLB2 PE=1 SV=1	4	4	6		Q15428	Splicing factor 3A subunit 2 OS=Homo sapiens OX=9606 GN=SF3A2 PE=1 SV=2	11.6379	2	2	2
P31689	DnaJ homolog subfamily A member 1 OS=Homo sapiens OX=9606 GN=DNAJA1 PE=1 SV=2	9.3199	1	1	1		1	1	3	3	3				P61981	14-3-3 protein gamma OS=Homo sapiens OX=9606 GN=YWHAG PE=1 SV=2	22.6721	2	4	2			P63151	Serine/threonine-protein phosphatase 2A 55 kDa regulatory subunit B alpha isoform OS=Homo sapiens OX=9606 GN=PPP2R2A PE=1 SV=1	32.4385	3	2	4		P55196	3.17982	Afadin OS=Homo sapiens GN=MLLT4 PE=1 SV=3	2	4	2		Q9NZZ3	31.0502	Charged multivesicular body protein 5 OS=Homo sapiens GN=CHMP5 PE=1 SV=1	4	3	2		Q15459	Splicing factor 3A subunit 1 OS=Homo sapiens OX=9606 GN=SF3A1 PE=1 SV=1	30.8953	13	12	11
Q8TEM1	Nuclear pore membrane glycoprotein 210 OS=Homo sapiens OX=9606 GN=NUP210 PE=1 SV=3	4.02756					1	1	2	2	2				P63104	14-3-3 protein zeta/delta OS=Homo sapiens OX=9606 GN=YWHAZ PE=1 SV=1	33.0612	2	4	2			Q96HS1	Serine/threonine-protein phosphatase PGAM5, mitochondrial OS=Homo sapiens OX=9606 GN=PGAM5 PE=1 SV=2	41.8685	3	2	4		P55884	7.00246	Eukaryotic translation initiation factor 3 subunit B OS=Homo sapiens GN=EIF3B PE=1 SV=3	2	1	0		Q9UHX1	16.8157	Poly(U)-binding-splicing factor PUF60 OS=Homo sapiens GN=PUF60 PE=1 SV=1	4	4	3		Q15637	Splicing factor 1 OS=Homo sapiens OX=9606 GN=SF1 PE=1 SV=4	13.1455	4	3	3
P50402	Emerin OS=Homo sapiens OX=9606 GN=EMD PE=1 SV=1	16.9291		2	1		1	1	2	1	2				P31947	14-3-3 protein sigma OS=Homo sapiens OX=9606 GN=SFN PE=1 SV=1	19.3548	1	4	2			Q04721	Neurogenic locus notch homolog protein 2 OS=Homo sapiens OX=9606 GN=NOTCH2 PE=1 SV=3	5.22056	4	1	4		P61353	31.6176	60S ribosomal protein L27 OS=Homo sapiens GN=RPL27 PE=1 SV=2	2	3	2		Q9UQ80	20.0508	Proliferation-associated protein 2G4 OS=Homo sapiens GN=PA2G4 PE=1 SV=3	4	2	1		Q15758	Neutral amino acid transporter B(0) OS=Homo sapiens OX=9606 GN=SLC1A5 PE=1 SV=2	2.77264	1	1	1
P30153	Serine/threonine-protein phosphatase 2A 65 kDa regulatory subunit A alpha isoform OS=Homo sapiens OX=9606 GN=PPP2R1A PE=1 SV=4	5.09338	1	1			1	1	1						Q04917	14-3-3 protein eta OS=Homo sapiens OX=9606 GN=YWHAH PE=1 SV=4	23.9837	1	4	2			Q9HD33	39S ribosomal protein L47, mitochondrial OS=Homo sapiens OX=9606 GN=MRPL47 PE=1 SV=2	25.2	3	6	3		P61758	22.335	Prefoldin subunit 3 OS=Homo sapiens GN=VBP1 PE=1 SV=3	2	1	2		Q9Y2W1	10.9948	Thyroid hormone receptor-associated protein 3 OS=Homo sapiens GN=THRAP3 PE=1 SV=2	4	3	4		Q15884	Protein FAM189A2 OS=Homo sapiens GN=FAM189A2 PE=1 SV=3	2.44444	2	2	2
P00338	L-lactate dehydrogenase A chain OS=Homo sapiens OX=9606 GN=LDHA PE=1 SV=2	3.61446	1				1	1							P05386	60S acidic ribosomal protein P1 OS=Homo sapiens OX=9606 GN=RPLP1 PE=1 SV=1	51.7544		4	2			Q96A35	39S ribosomal protein L24, mitochondrial OS=Homo sapiens OX=9606 GN=MRPL24 PE=1 SV=1	32.4074	2	6	3		P62081	52.5773	40S ribosomal protein S7 OS=Homo sapiens GN=RPS7 PE=1 SV=1	2	3	3		Q9Y383	12.5	Putative RNA-binding protein Luc7-like 2 OS=Homo sapiens GN=LUC7L2 PE=1 SV=2	4	3	4		Q16527	Cysteine and glycine-rich protein 2 OS=Homo sapiens OX=9606 GN=CSRP2 PE=1 SV=3	34.1969	1	3
Q9P2E9	Ribosome-binding protein 1 OS=Homo sapiens OX=9606 GN=RRBP1 PE=1 SV=5	1.63121					1	1							P28072	Proteasome subunit beta type-6 OS=Homo sapiens OX=9606 GN=PSMB6 PE=1 SV=4	12.9707	3	3	2			Q15019	Septin-2 OS=Homo sapiens OX=9606 GN=SEPT2 PE=1 SV=1	27.7008	5	5	3		P62304	40.2174	Small nuclear ribonucleoprotein E OS=Homo sapiens GN=SNRPE PE=1 SV=1	2	1	2		A6NMY6	15.6342	Putative annexin A2-like protein OS=Homo sapiens GN=ANXA2P2 PE=5 SV=2	3	1	2		Q16540	39S ribosomal protein L23, mitochondrial OS=Homo sapiens OX=9606 GN=MRPL23 PE=1 SV=1	24.183	2	2	3
Q9ULV4	Coronin-1C OS=Homo sapiens OX=9606 GN=CORO1C PE=1 SV=1	2.1097					1	1							P62829	60S ribosomal protein L23 OS=Homo sapiens OX=9606 GN=RPL23 PE=1 SV=1	49.2857	3	3	2			Q9NUP9	Protein lin-7 homolog C OS=Homo sapiens OX=9606 GN=LIN7C PE=1 SV=1	22.8426	4	5	3		P62318	31.746	Small nuclear ribonucleoprotein Sm D3 OS=Homo sapiens GN=SNRPD3 PE=1 SV=1	2	3	3		DECOY_Q8WZ42	0.887918	Titin OS=Homo sapiens GN=TTN PE=1 SV=4	3	6	5		Q16576	Histone-binding protein RBBP7 OS=Homo sapiens OX=9606 GN=RBBP7 PE=1 SV=1	38.8235	5	9	7
P05023	Sodium/potassium-transporting ATPase subunit alpha-1 OS=Homo sapiens OX=9606 GN=ATP1A1 PE=1 SV=1	14.7605	6	7	3	3		1	10	8	9				P62851	40S ribosomal protein S25 OS=Homo sapiens OX=9606 GN=RPS25 PE=1 SV=1	29.6	3	3	2			P13647	RecName: Full=Keratin, type II cytoskeletal 5; AltName: Full=58 kDa cytokeratin; AltName: Full=Cytokeratin-5; Short=CK-5; AltName: Full=Keratin-5; Short=K5; AltName: Full=Type-II keratin Kb5;	23.7288	3	5	3		P62750	19.2308	60S ribosomal protein L23a OS=Homo sapiens GN=RPL23A PE=1 SV=1	2	2	1		O14640	8.48921	Segment polarity protein dishevelled homolog DVL-1 OS=Homo sapiens GN=DVL1 PE=1 SV=2	3	4	3		Q16630	Cleavage and polyadenylation specificity factor subunit 6 OS=Homo sapiens OX=9606 GN=CPSF6 PE=1 SV=2	7.25953	1	3	2
Q99460	26S proteasome non-ATPase regulatory subunit 1 OS=Homo sapiens OX=9606 GN=PSMD1 PE=1 SV=2	11.1228	2	1	1	2		1	3	2	3				Q16576	Histone-binding protein RBBP7 OS=Homo sapiens OX=9606 GN=RBBP7 PE=1 SV=1	14.8235	3	3	2			Q96M89	Coiled-coil domain-containing protein 138 OS=Homo sapiens GN=CCDC138 PE=1 SV=1	36.391	6	4	3		P62854	18.2609	40S ribosomal protein S26 OS=Homo sapiens GN=RPS26 PE=1 SV=3	2	2	1		O43324	26.4368	Eukaryotic translation elongation factor 1 epsilon-1 OS=Homo sapiens GN=EEF1E1 PE=1 SV=1	3		1		Q16836	Hydroxyacyl-coenzyme A dehydrogenase, mitochondrial OS=Homo sapiens OX=9606 GN=HADH PE=1 SV=3	9.55414	1	2	1
P33993	DNA replication licensing factor MCM7 OS=Homo sapiens OX=9606 GN=MCM7 PE=1 SV=4	3.61613				2		1							Q6PKG0	La-related protein 1 OS=Homo sapiens OX=9606 GN=LARP1 PE=1 SV=2	6.75182	3	3	2			O00303	Eukaryotic translation initiation factor 3 subunit F OS=Homo sapiens OX=9606 GN=EIF3F PE=1 SV=1	20.4482	5	4	3		P63173	38.5714	60S ribosomal protein L38 OS=Homo sapiens GN=RPL38 PE=1 SV=2	2	1	1		O43684	32.3171	Mitotic checkpoint protein BUB3 OS=Homo sapiens GN=BUB3 PE=1 SV=1	3	2	1		Q3KQU3	MAP7 domain-containing protein 1 OS=Homo sapiens OX=9606 GN=MAP7D1 PE=1 SV=1	8.79905	5	4	4
Q14690	Protein RRP5 homolog OS=Homo sapiens OX=9606 GN=PDCD11 PE=1 SV=3	0.908605				2		1							Q96SB4	SRSF protein kinase 1 OS=Homo sapiens OX=9606 GN=SRPK1 PE=1 SV=2	7.48092	3	3	2			O60506	Heterogeneous nuclear ribonucleoprotein Q OS=Homo sapiens OX=9606 GN=SYNCRIP PE=1 SV=2	23.2745	4	4	3		P67809	47.2222	Nuclease-sensitive element-binding protein 1 OS=Homo sapiens GN=YBX1 PE=1 SV=3	2	2	3		O43809	26.4317	Cleavage and polyadenylation specificity factor subunit 5 OS=Homo sapiens GN=NUDT21 PE=1 SV=1	3	3	3		Q3MHD2	Protein LSM12 homolog OS=Homo sapiens OX=9606 GN=LSM12 PE=1 SV=2	41.0256	4	3	3
P40227	T-complex protein 1 subunit zeta OS=Homo sapiens OX=9606 GN=CCT6A PE=1 SV=3	53.1073	23	15	13	1		1	25	27	26				P29692	Elongation factor 1-delta OS=Homo sapiens OX=9606 GN=EEF1D PE=1 SV=5	17.0819	2	3	2			P04637	Cellular tumor antigen p53 OS=Homo sapiens OX=9606 GN=TP53 PE=1 SV=4	13.2316	4	4	3		P84090	26.9231	Enhancer of rudimentary homolog OS=Homo sapiens GN=ERH PE=1 SV=1	2	2	2		O75179	4.14906	Ankyrin repeat domain-containing protein 17 OS=Homo sapiens GN=ANKRD17 PE=1 SV=3	3	2	4		Q3ZCQ8	Mitochondrial import inner membrane translocase subunit TIM50 OS=Homo sapiens OX=9606 GN=TIMM50 PE=1 SV=2	12.7479	3	2	3
P62195	26S proteasome regulatory subunit 8 OS=Homo sapiens OX=9606 GN=PSMC5 PE=1 SV=1	15.2709	2	1	1	1		1	1	1	2				P37802	Transgelin-2 OS=Homo sapiens OX=9606 GN=TAGLN2 PE=1 SV=3	24.1206	2	3	2			P29317	Ephrin type-A receptor 2 OS=Homo sapiens OX=9606 GN=EPHA2 PE=1 SV=2	8.91393	4	4	3		P84103	18.2927	Serine/arginine-rich splicing factor 3 OS=Homo sapiens GN=SRSF3 PE=1 SV=1	2	2	2		P02533	11.4407	SWISS-PROT:P02533 Tax_Id=9606 Gene_Symbol=KRT14 Keratin, type I cytoskeletal 14	3	3	4		Q5EBL8	PDZ domain-containing protein 11 OS=Homo sapiens GN=PDZD11 PE=1 SV=2	17.1429
Q9Y5Q9	General transcription factor 3C polypeptide 3 OS=Homo sapiens OX=9606 GN=GTF3C3 PE=1 SV=1	2.25734				1		1	1	1	2				P49207	60S ribosomal protein L34 OS=Homo sapiens OX=9606 GN=RPL34 PE=1 SV=3	22.2222	2	3	2			Q16181	Septin-7 OS=Homo sapiens OX=9606 GN=SEPT7 PE=1 SV=2	13.9588	4	4	3		Q00059	27.6423	Transcription factor A, mitochondrial OS=Homo sapiens GN=TFAM PE=1 SV=1	2	1	1		P05387	69.5652	60S acidic ribosomal protein P2 OS=Homo sapiens GN=RPLP2 PE=1 SV=1	3	6	4		Q5SW79	Centrosomal protein of 170 kDa OS=Homo sapiens OX=9606 GN=CEP170 PE=1 SV=1	2.2096
Q8TDN6	Ribosome biogenesis protein BRX1 homolog OS=Homo sapiens OX=9606 GN=BRIX1 PE=1 SV=2	5.38244	2	1	1	1		1	1	2	1				Q15366	Poly(rC)-binding protein 2 OS=Homo sapiens OX=9606 GN=PCBP2 PE=1 SV=1	13.4247	2	3	2			Q8IYH5	ZZ-type zinc finger-containing protein 3 OS=Homo sapiens GN=ZZZ3 PE=1 SV=1	17.4972	4	4	3		Q01105	18.9655	Protein SET OS=Homo sapiens GN=SET PE=1 SV=3	2	2	2		P07195	18.8623	L-lactate dehydrogenase B chain OS=Homo sapiens GN=LDHB PE=1 SV=2	3	4	2		Q5T440	Putative transferase CAF17, mitochondrial OS=Homo sapiens OX=9606 GN=IBA57 PE=1 SV=1	9.26966	2	1
P02666	SWISS-PROT:P02666 Beta-casein - Bos taurus (Bovine).	12.4402	5	2	4	1		1	1	1	1				Q9Y3F4	Serine-threonine kinase receptor-associated protein OS=Homo sapiens OX=9606 GN=STRAP PE=1 SV=1	29.7143	2	3	2			Q9UHD8	Septin-9 OS=Homo sapiens OX=9606 GN=SEPT9 PE=1 SV=2	22.3549	4	4	3		Q02543	18.75	60S ribosomal protein L18a OS=Homo sapiens GN=RPL18A PE=1 SV=2	2	3	3		P07737	27.1429	Profilin-1 OS=Homo sapiens GN=PFN1 PE=1 SV=2	3	1	3		Q6DKI1	60S ribosomal protein L7-like 1 OS=Homo sapiens OX=9606 GN=RPL7L1 PE=1 SV=1	7.31707
P62304	Small nuclear ribonucleoprotein E OS=Homo sapiens OX=9606 GN=SNRPE PE=1 SV=1	25	1	1	1	1		1	1	1	1				P23246	Splicing factor, proline- and glutamine-rich OS=Homo sapiens OX=9606 GN=SFPQ PE=1 SV=2	22.4894	1	3	2			O95373	Importin-7 OS=Homo sapiens OX=9606 GN=IPO7 PE=1 SV=1	9.82659	3	4	3		Q07021	14.539	Complement component 1 Q subcomponent-binding protein, mitochondrial OS=Homo sapiens GN=C1QBP PE=1 SV=1	2	2	2		P07910	25.1634	Heterogeneous nuclear ribonucleoproteins C1/C2 OS=Homo sapiens GN=HNRNPC PE=1 SV=4	3	5	4		Q6NS38	DNA oxidative demethylase ALKBH2 OS=Homo sapiens OX=9606 GN=ALKBH2 PE=1 SV=1	17.2414	2	1	2
P36873	Serine/threonine-protein phosphatase PP1-gamma catalytic subunit OS=Homo sapiens OX=9606 GN=PPP1CC PE=1 SV=1	11.1455	1			1		1			1				P35998	26S proteasome regulatory subunit 7 OS=Homo sapiens OX=9606 GN=PSMC2 PE=1 SV=3	17.321	1	3	2			P02538	RecName: Full=Keratin, type II cytoskeletal 6A; AltName: Full=Cytokeratin-6A; Short=CK-6A; AltName: Full=Cytokeratin-6D; Short=CK-6D; AltName: Full=Keratin-6A; Short=K6A; AltName: Full=Type-II keratin Kb6; AltName: Allergen=Hom s 5;	35.461	3	4	3		Q07666	6.77201	KH domain-containing, RNA-binding, signal transduction-associated protein 1 OS=Homo sapiens GN=KHDRBS1 PE=1 SV=1	2	2	1		P08779	11.2051	SWISS-PROT:P08779 Tax_Id=9606 Gene_Symbol=KRT16 Keratin, type I cytoskeletal 16	3	3	4		Q6NZY4	Zinc finger CCHC domain-containing protein 8 OS=Homo sapiens OX=9606 GN=ZCCHC8 PE=1 SV=2	17.1146	5	6	6
O94906	Pre-mRNA-processing factor 6 OS=Homo sapiens OX=9606 GN=PRPF6 PE=1 SV=1	2.76302				1		1			1				Q15233	Non-POU domain-containing octamer-binding protein OS=Homo sapiens OX=9606 GN=NONO PE=1 SV=4	16.3482	1	3	2			P48668	RecName: Full=Keratin, type II cytoskeletal 6C; AltName: Full=Cytokeratin-6C; Short=CK-6C; AltName: Full=Cytokeratin-6E; Short=CK-6E; AltName: Full=Keratin K6h; AltName: Full=Keratin-6C; Short=K6C; AltName: Full=Type-II keratin Kb12;	37.234	3	4	3		Q08211	2.91339	ATP-dependent RNA helicase A OS=Homo sapiens GN=DHX9 PE=1 SV=4	2	2	3		P16989	32.7957	Y-box-binding protein 3 OS=Homo sapiens GN=YBX3 PE=1 SV=4	3	2	1		Q6P1L8	39S ribosomal protein L14, mitochondrial OS=Homo sapiens OX=9606 GN=MRPL14 PE=1 SV=1	16.5517		1	1
P02663	SWISS-PROT:P02663 Alpha-S2-casein [Contains: Casocidin-1 - Bos taurus (Bovine).	21.7391				1		1	1	4					Q86UE4	Protein LYRIC OS=Homo sapiens OX=9606 GN=MTDH PE=1 SV=2	6.01375	1	3	2			P57721	Poly(rC)-binding protein 3 OS=Homo sapiens OX=9606 GN=PCBP3 PE=2 SV=2	17.5202	3	4	3		Q12904	10.2564	Aminoacyl tRNA synthase complex-interacting multifunctional protein 1 OS=Homo sapiens GN=AIMP1 PE=1 SV=2	2	1	2		P29558	23.8916	RNA-binding motif, single-stranded-interacting protein 1 OS=Homo sapiens GN=RBMS1 PE=1 SV=3	3	2	2		Q6P2Q9	Pre-mRNA-processing-splicing factor 8 OS=Homo sapiens OX=9606 GN=PRPF8 PE=1 SV=2	9.97859	12	9	7
Q9NNW5	WD repeat-containing protein 6 OS=Homo sapiens OX=9606 GN=WDR6 PE=1 SV=1	7.4041	3	2	2	1		1	2	1					O75400	Pre-mRNA-processing factor 40 homolog A OS=Homo sapiens OX=9606 GN=PRPF40A PE=1 SV=2	3.34378	3	2	2			Q13042	Cell division cycle protein 16 homolog OS=Homo sapiens OX=9606 GN=CDC16 PE=1 SV=2	14.0323	3	4	3		Q13347	17.2308	Eukaryotic translation initiation factor 3 subunit I OS=Homo sapiens GN=EIF3I PE=1 SV=1	2	2	3		P30101	36.2376	Protein disulfide-isomerase A3 OS=Homo sapiens GN=PDIA3 PE=1 SV=4	3	3	4		Q6UXN9	WD repeat-containing protein 82 OS=Homo sapiens OX=9606 GN=WDR82 PE=1 SV=1	4.47284			1
P52926	High mobility group protein HMGI-C OS=Homo sapiens OX=9606 GN=HMGA2 PE=1 SV=1	21.1009	1	1		1		1							Q09028	Histone-binding protein RBBP4 OS=Homo sapiens OX=9606 GN=RBBP4 PE=1 SV=3	15.0588	3	2	2			Q9H307	Pinin OS=Homo sapiens OX=9606 GN=PNN PE=1 SV=5	16.7364	3	4	3		Q13547	9.12863	Histone deacetylase 1 OS=Homo sapiens GN=HDAC1 PE=1 SV=1	2	1	1		P30419	11.2903	Glycylpeptide N-tetradecanoyltransferase 1 OS=Homo sapiens GN=NMT1 PE=1 SV=2	3	3	4		Q71DI3	Histone H3.2 OS=Homo sapiens OX=9606 GN=HIST2H3A PE=1 SV=3	45.5882	13	13	13
Q93008	Probable ubiquitin carboxyl-terminal hydrolase FAF-X OS=Homo sapiens OX=9606 GN=USP9X PE=1 SV=3	0.894942				1		1							Q8TAQ2	SWI/SNF complex subunit SMARCC2 OS=Homo sapiens OX=9606 GN=SMARCC2 PE=1 SV=1	7.66063	3	2	2			P31946	14-3-3 protein beta/alpha OS=Homo sapiens OX=9606 GN=YWHAB PE=1 SV=3	29.6748	5	3	3		Q13620	3.50493	Cullin-4B OS=Homo sapiens GN=CUL4B PE=1 SV=4	2	3	2		P31946	14.6341	14-3-3 protein beta/alpha OS=Homo sapiens GN=YWHAB PE=1 SV=3	3	3	3		Q71U36	Tubulin alpha-1A chain OS=Homo sapiens OX=9606 GN=TUBA1A PE=1 SV=1	59.2018	30	25	24
Q9GZR7	ATP-dependent RNA helicase DDX24 OS=Homo sapiens OX=9606 GN=DDX24 PE=1 SV=1	1.39697				1		1							Q9NXG0	Centlein OS=Homo sapiens OX=9606 GN=CNTLN PE=1 SV=5	0.711744	3	2	2			Q9UJX2	Cell division cycle protein 23 homolog OS=Homo sapiens OX=9606 GN=CDC23 PE=1 SV=3	11.5578	5	3	3		Q14008	5.11811	Cytoskeleton-associated protein 5 OS=Homo sapiens GN=CKAP5 PE=1 SV=3	2	3	2		P35232	39.3382	Prohibitin OS=Homo sapiens GN=PHB PE=1 SV=1	3	3	1		Q7L014	Probable ATP-dependent RNA helicase DDX46 OS=Homo sapiens OX=9606 GN=DDX46 PE=1 SV=2	5.14064	3	4	3
Q13620	Cullin-4B OS=Homo sapiens OX=9606 GN=CUL4B PE=1 SV=4	53.7788	79	71	66			1	19	22	22				O43324	Eukaryotic translation elongation factor 1 epsilon-1 OS=Homo sapiens OX=9606 GN=EEF1E1 PE=1 SV=1	12.069	2	2	2			P63104	14-3-3 protein zeta/delta OS=Homo sapiens OX=9606 GN=YWHAZ PE=1 SV=1	20.4082	4	3	3		Q14244	17.3565	Ensconsin OS=Homo sapiens GN=MAP7 PE=1 SV=1	2	0	1		P37198	11.8774	Nuclear pore glycoprotein p62 OS=Homo sapiens GN=NUP62 PE=1 SV=3	3	3	3		Q7L3S4	Zinc finger protein 771 OS=Homo sapiens GN=ZNF771 PE=1 SV=1	12.6183		4
Q3ZCQ8	Mitochondrial import inner membrane translocase subunit TIM50 OS=Homo sapiens OX=9606 GN=TIMM50 PE=1 SV=2	28.0453	7	5	6			1	8	6	8				O43813	LanC-like protein 1 OS=Homo sapiens OX=9606 GN=LANCL1 PE=1 SV=1	16.5414	2	2	2			Q13084	39S ribosomal protein L28, mitochondrial OS=Homo sapiens OX=9606 GN=MRPL28 PE=1 SV=4	23.0469	4	3	3		Q15370	27.9661	Transcription elongation factor B polypeptide 2 OS=Homo sapiens GN=TCEB2 PE=1 SV=1	2	1	1		P40763	9.22078	Signal transducer and activator of transcription 3 OS=Homo sapiens GN=STAT3 PE=1 SV=2	3	2	1		Q7L7X3	Serine/threonine-protein kinase TAO1 OS=Homo sapiens OX=9606 GN=TAOK1 PE=1 SV=1	18.5814	5	4	5
O95816	BAG family molecular chaperone regulator 2 OS=Homo sapiens OX=9606 GN=BAG2 PE=1 SV=1	27.9621		2				1	6	7	6				O95831	Apoptosis-inducing factor 1, mitochondrial OS=Homo sapiens OX=9606 GN=AIFM1 PE=1 SV=1	29.2007	2	2	2			Q13347	Eukaryotic translation initiation factor 3 subunit I OS=Homo sapiens OX=9606 GN=EIF3I PE=1 SV=1	23.3846	4	3	3		Q15417	24.6201	Calponin-3 OS=Homo sapiens GN=CNN3 PE=1 SV=1	2	2	3		P42677	39.2857	40S ribosomal protein S27 OS=Homo sapiens GN=RPS27 PE=1 SV=3	3	3	3		Q7RTV0	PHD finger-like domain-containing protein 5A OS=Homo sapiens OX=9606 GN=PHF5A PE=1 SV=1	11.8182	1	1
Q8IZT6	Abnormal spindle-like microcephaly-associated protein OS=Homo sapiens OX=9606 GN=ASPM PE=1 SV=2	4.22778		1	1			1	5	5	6				P02754	SWISS-PROT:P02754 Beta-lactoglobulin - Bos taurus (Bovine).	27.1605	2	2	2			Q6NZY4	Zinc finger CCHC domain-containing protein 8 OS=Homo sapiens OX=9606 GN=ZCCHC8 PE=1 SV=2	14.4272	4	3	3		Q15427	18.8679	Splicing factor 3B subunit 4 OS=Homo sapiens GN=SF3B4 PE=1 SV=1	2	2	2		P43686	20.3349	26S protease regulatory subunit 6B OS=Homo sapiens GN=PSMC4 PE=1 SV=2	3	3	3		Q7Z417	Nuclear fragile X mental retardation-interacting protein 2 OS=Homo sapiens GN=NUFIP2 PE=1 SV=1	42.0144	12	12	15
P08621	U1 small nuclear ribonucleoprotein 70 kDa OS=Homo sapiens OX=9606 GN=SNRNP70 PE=1 SV=2	6.63616						1		1					P13807	Glycogen [starch] synthase, muscle OS=Homo sapiens OX=9606 GN=GYS1 PE=1 SV=2	8.00543	2	2	2			Q9NYF8	Bcl-2-associated transcription factor 1 OS=Homo sapiens OX=9606 GN=BCLAF1 PE=1 SV=2	6.73913	4	3	3		Q5JTW2	14.5138	Centrosomal protein of 78 kDa OS=Homo sapiens GN=CEP78 PE=1 SV=1	2	4	1		P46778	20.625	60S ribosomal protein L21 OS=Homo sapiens GN=RPL21 PE=1 SV=2	3	3	3		Q7Z5L9	Interferon regulatory factor 2-binding protein 2 OS=Homo sapiens GN=IRF2BP2 PE=1 SV=2	2.72572		1	1
Q8WXH0	Nesprin-2 OS=Homo sapiens OX=9606 GN=SYNE2 PE=1 SV=3	0.755265		1	1			1							P21399	Cytoplasmic aconitate hydratase OS=Homo sapiens OX=9606 GN=ACO1 PE=1 SV=3	0.899888	2	2	2			C9JLW8	Mapk-regulated corepressor-interacting protein 1 OS=Homo sapiens GN=FAM195B PE=1 SV=1	50.5155	3	3	3		Q5SW79	2.14646	Centrosomal protein of 170 kDa OS=Homo sapiens GN=CEP170 PE=1 SV=1	2	2	3		P46783	23.6364	40S ribosomal protein S10 OS=Homo sapiens GN=RPS10 PE=1 SV=1	3	1	3		Q7Z6Z7	E3 ubiquitin-protein ligase HUWE1 OS=Homo sapiens OX=9606 GN=HUWE1 PE=1 SV=3	0.640146	1	1
O60832	H/ACA ribonucleoprotein complex subunit DKC1 OS=Homo sapiens OX=9606 GN=DKC1 PE=1 SV=3	10.5058	1	2				1							P25788	Proteasome subunit alpha type-3 OS=Homo sapiens OX=9606 GN=PSMA3 PE=1 SV=2	12.1569	2	2	2			P09429	High mobility group protein B1 OS=Homo sapiens OX=9606 GN=HMGB1 PE=1 SV=3	20.9302	3	3	3		Q7Z478	3.50621	ATP-dependent RNA helicase DHX29 OS=Homo sapiens GN=DHX29 PE=1 SV=2	2	1	2		P55072	6.45161	Transitional endoplasmic reticulum ATPase OS=Homo sapiens GN=VCP PE=1 SV=4	3	2	3		Q86T24	Transcriptional regulator Kaiso OS=Homo sapiens GN=ZBTB33 PE=1 SV=2	18.3036	7	7	6
Q9UDY2	Tight junction protein ZO-2 OS=Homo sapiens OX=9606 GN=TJP2 PE=1 SV=2	6.97479						1							P26599	Polypyrimidine tract-binding protein 1 OS=Homo sapiens OX=9606 GN=PTBP1 PE=1 SV=1	14.8776	2	2	2			P62277	40S ribosomal protein S13 OS=Homo sapiens OX=9606 GN=RPS13 PE=1 SV=2	22.5166	3	3	3		Q8IYB3	12.2788	Serine/arginine repetitive matrix protein 1 OS=Homo sapiens GN=SRRM1 PE=1 SV=2	2	2	0		P60174	53.8462	Triosephosphate isomerase OS=Homo sapiens GN=TPI1 PE=1 SV=3	3	3	5		Q86V81	THO complex subunit 4 OS=Homo sapiens OX=9606 GN=ALYREF PE=1 SV=3	45.5253	10	10	8
O43290	U4/U6.U5 tri-snRNP-associated protein 1 OS=Homo sapiens OX=9606 GN=SART1 PE=1 SV=1	2.5						1							P47914	60S ribosomal protein L29 OS=Homo sapiens OX=9606 GN=RPL29 PE=1 SV=2	14.4654	2	2	2			P62314	Small nuclear ribonucleoprotein Sm D1 OS=Homo sapiens OX=9606 GN=SNRPD1 PE=1 SV=1	27.7311	3	3	3		Q8TCG1	6.62983	Protein CIP2A OS=Homo sapiens GN=KIAA1524 PE=1 SV=2	2	3	2		P60866	23.5294	40S ribosomal protein S20 OS=Homo sapiens GN=RPS20 PE=1 SV=1	3	3	3		Q86YP4	Transcriptional repressor p66-alpha OS=Homo sapiens OX=9606 GN=GATAD2A PE=1 SV=1	3.63349	2	2	1
Q8IX12	Cell division cycle and apoptosis regulator protein 1 OS=Homo sapiens OX=9606 GN=CCAR1 PE=1 SV=2	1.04348						1							P51572	B-cell receptor-associated protein 31 OS=Homo sapiens OX=9606 GN=BCAP31 PE=1 SV=3	9.7561	2	2	2			Q02878	60S ribosomal protein L6 OS=Homo sapiens OX=9606 GN=RPL6 PE=1 SV=3	40.9722	3	3	3		Q8WXI7	1.08342	Mucin-16 OS=Homo sapiens GN=MUC16 PE=1 SV=2	2	0	2		P61081	24.0437	NEDD8-conjugating enzyme Ubc12 OS=Homo sapiens GN=UBE2M PE=1 SV=1	3	3	4		Q8IWS0	PHD finger protein 6 OS=Homo sapiens OX=9606 GN=PHF6 PE=1 SV=1	24.9315	7	5	5
O75533	Splicing factor 3B subunit 1 OS=Homo sapiens OX=9606 GN=SF3B1 PE=1 SV=3	9.43252	2		2	4	5		1	1	2				P60842	Eukaryotic initiation factor 4A-I OS=Homo sapiens OX=9606 GN=EIF4A1 PE=1 SV=1	6.40394	2	2	2			Q14103	Heterogeneous nuclear ribonucleoprotein D0 OS=Homo sapiens OX=9606 GN=HNRNPD PE=1 SV=1	9.85915	3	3	3		Q92499	10	ATP-dependent RNA helicase DDX1 OS=Homo sapiens GN=DDX1 PE=1 SV=2	2	2	2		P62081	56.701	40S ribosomal protein S7 OS=Homo sapiens GN=RPS7 PE=1 SV=1	3	7	6		Q8IWX8	Calcium homeostasis endoplasmic reticulum protein OS=Homo sapiens OX=9606 GN=CHERP PE=1 SV=3	1.20087		1	1
P31943	Heterogeneous nuclear ribonucleoprotein H OS=Homo sapiens OX=9606 GN=HNRNPH1 PE=1 SV=4	20.49	7	6	7	6	4		5	5	5				P62857	40S ribosomal protein S28 OS=Homo sapiens OX=9606 GN=RPS28 PE=1 SV=1	30.4348	2	2	2			Q3MHD2	Protein LSM12 homolog OS=Homo sapiens OX=9606 GN=LSM12 PE=1 SV=2	30.7692	3	3	3		Q96C00	11.6279	Zinc finger and BTB domain-containing protein 9 OS=Homo sapiens GN=ZBTB9 PE=1 SV=1	2	0	1		P62195	24.8768	26S protease regulatory subunit 8 OS=Homo sapiens GN=PSMC5 PE=1 SV=1	3	4	4		Q8IXF0	Neuronal PAS domain-containing protein 3 OS=Homo sapiens OX=9606 GN=NPAS3 PE=2 SV=1	2.57235
P02768-1	SWISS-PROT:P02768-1 Tax_Id=9606 Gene_Symbol=ALB Isoform 1 of Serum albumin precursor	8.04598		1		1	4		1	3					Q03252	Lamin-B2 OS=Homo sapiens OX=9606 GN=LMNB2 PE=1 SV=4	2.74194	2	2	2			Q8TBC3	SH3KBP1-binding protein 1 OS=Homo sapiens OX=9606 GN=SHKBP1 PE=1 SV=2	9.05233	3	3	3		Q96HS1	13.1488	Serine/threonine-protein phosphatase PGAM5, mitochondrial OS=Homo sapiens GN=PGAM5 PE=1 SV=2	2	2	3		P62263	24.5033	40S ribosomal protein S14 OS=Homo sapiens GN=RPS14 PE=1 SV=3	3	3	3		Q8IXM3	39S ribosomal protein L41, mitochondrial OS=Homo sapiens OX=9606 GN=MRPL41 PE=1 SV=1	38.6861	3	4	4
Q16531	DNA damage-binding protein 1 OS=Homo sapiens OX=9606 GN=DDB1 PE=1 SV=1	69.5614	1295	1528	1512	10	3		90	79	90				Q04837	Single-stranded DNA-binding protein, mitochondrial OS=Homo sapiens OX=9606 GN=SSBP1 PE=1 SV=1	15.5405	2	2	2			B5ME19	Eukaryotic translation initiation factor 3 subunit C-like protein OS=Homo sapiens OX=9606 GN=EIF3CL PE=3 SV=1	10.5033	2	3	3		Q96JH7	3.51882	Deubiquitinating protein VCIP135 OS=Homo sapiens GN=VCPIP1 PE=1 SV=2	2	0	2		P62304	52.1739	Small nuclear ribonucleoprotein E OS=Homo sapiens GN=SNRPE PE=1 SV=1	3	3	4		Q8N163	Cell cycle and apoptosis regulator protein 2 OS=Homo sapiens OX=9606 GN=CCAR2 PE=1 SV=2	7.36728	4	1	2
P09661	U2 small nuclear ribonucleoprotein A' OS=Homo sapiens OX=9606 GN=SNRPA1 PE=1 SV=2	14.5098			1	4	3				1				Q06265	Exosome complex component RRP45 OS=Homo sapiens OX=9606 GN=EXOSC9 PE=1 SV=3	4.7836	2	2	2			O75821	Eukaryotic translation initiation factor 3 subunit G OS=Homo sapiens OX=9606 GN=EIF3G PE=1 SV=2	19.6875	2	3	3		Q99567	7.82726	Nuclear pore complex protein Nup88 OS=Homo sapiens GN=NUP88 PE=1 SV=2	2	1	1		P62316	44.9153	Small nuclear ribonucleoprotein Sm D2 OS=Homo sapiens GN=SNRPD2 PE=1 SV=1	3	2	2		Q8NBS9	Thioredoxin domain-containing protein 5 OS=Homo sapiens OX=9606 GN=TXNDC5 PE=1 SV=2	6.01852	2	2	2
P12755	Ski oncogene OS=Homo sapiens GN=SKI PE=1 SV=1	8.92857				3	3			3	2				Q2M2I5	RecName: Full=Keratin, type I cytoskeletal 24; AltName: Full=Cytokeratin-24; Short=CK-24; AltName: Full=Keratin-24; Short=K24; AltName: Full=Type I keratin-24;	6.47619	2	2	2			P14174	Macrophage migration inhibitory factor OS=Homo sapiens OX=9606 GN=MIF PE=1 SV=4	65.2174	2	3	3		Q9BQG0	2.33434	Myb-binding protein 1A OS=Homo sapiens GN=MYBBP1A PE=1 SV=2	2	3	1		P62318	31.746	Small nuclear ribonucleoprotein Sm D3 OS=Homo sapiens GN=SNRPD3 PE=1 SV=1	3	3	3		Q8NC51	Plasminogen activator inhibitor 1 RNA-binding protein OS=Homo sapiens OX=9606 GN=SERBP1 PE=1 SV=2	28.4314	6	6	9
Q9BZE4	Nucleolar GTP-binding protein 1 OS=Homo sapiens OX=9606 GN=GTPBP4 PE=1 SV=3	8.67508				3	3		1	2	1				Q6P2Q9	Pre-mRNA-processing-splicing factor 8 OS=Homo sapiens OX=9606 GN=PRPF8 PE=1 SV=2	2.31263	2	2	2			P14923	Junction plakoglobin OS=Homo sapiens OX=9606 GN=JUP PE=1 SV=3	20.1342	2	3	3		Q9C026	5.6338	E3 ubiquitin-protein ligase TRIM9 OS=Homo sapiens GN=TRIM9 PE=1 SV=1	2	1	2		P62750	33.9744	60S ribosomal protein L23a OS=Homo sapiens GN=RPL23A PE=1 SV=1	3	3	4		Q8NCA5	Protein FAM98A OS=Homo sapiens OX=9606 GN=FAM98A PE=1 SV=1	3.27553
Q96EY1	DnaJ homolog subfamily A member 3, mitochondrial OS=Homo sapiens OX=9606 GN=DNAJA3 PE=1 SV=2	9.79167				3	3								Q7RTV0	PHD finger-like domain-containing protein 5A OS=Homo sapiens OX=9606 GN=PHF5A PE=1 SV=1	25.4545	2	2	2			P50851	Lipopolysaccharide-responsive and beige-like anchor protein OS=Homo sapiens OX=9606 GN=LRBA PE=1 SV=4	4.12155	2	3	3		Q9H2P0	6.07985	Activity-dependent neuroprotector homeobox protein OS=Homo sapiens GN=ADNP PE=1 SV=1	2	1	1		P62854	44.3478	40S ribosomal protein S26 OS=Homo sapiens GN=RPS26 PE=1 SV=3	3	2	3		Q8TDN6	Ribosome biogenesis protein BRX1 homolog OS=Homo sapiens OX=9606 GN=BRIX1 PE=1 SV=2	15.0142
P52597	Heterogeneous nuclear ribonucleoprotein F OS=Homo sapiens OX=9606 GN=HNRNPF PE=1 SV=3	14.4578	6	5	6	2	3		2	2	3				Q9Y3U8	60S ribosomal protein L36 OS=Homo sapiens OX=9606 GN=RPL36 PE=1 SV=3	28.5714	2	2	2			P61604	10 kDa heat shock protein, mitochondrial OS=Homo sapiens OX=9606 GN=HSPE1 PE=1 SV=2	44.1176	2	3	3		Q9H3K6	51.1628	BolA-like protein 2 OS=Homo sapiens GN=BOLA2 PE=1 SV=1	2	1	1		P62888	40.8696	60S ribosomal protein L30 OS=Homo sapiens GN=RPL30 PE=1 SV=2	3	2	3		Q8WW12	PEST proteolytic signal-containing nuclear protein OS=Homo sapiens OX=9606 GN=PCNP PE=1 SV=2	16.2921	2	2	2
P37108	Signal recognition particle 14 kDa protein OS=Homo sapiens OX=9606 GN=SRP14 PE=1 SV=2	27.2059	2	2		2	3				1				P14678	Small nuclear ribonucleoprotein-associated proteins B and B' OS=Homo sapiens OX=9606 GN=SNRPB PE=1 SV=2	3.75	1	2	2			P62304	Small nuclear ribonucleoprotein E OS=Homo sapiens OX=9606 GN=SNRPE PE=1 SV=1	52.1739	2	3	3		Q9H910	14.7368	Hematological and neurological expressed 1-like protein OS=Homo sapiens GN=HN1L PE=1 SV=1	2	1	1		P62917	34.2412	60S ribosomal protein L8 OS=Homo sapiens GN=RPL8 PE=1 SV=2	3	4	3		Q8WWK9	Cytoskeleton-associated protein 2 OS=Homo sapiens OX=9606 GN=CKAP2 PE=1 SV=1	1.90337		1
P02545	Prelamin-A/C OS=Homo sapiens OX=9606 GN=LMNA PE=1 SV=1	6.92771		1	1	2	3		1						P52926	High mobility group protein HMGI-C OS=Homo sapiens OX=9606 GN=HMGA2 PE=1 SV=1	21.1009	1	2	2			P62318	Small nuclear ribonucleoprotein Sm D3 OS=Homo sapiens OX=9606 GN=SNRPD3 PE=1 SV=1	31.746	2	3	3		Q9HAU0	10.0358	Pleckstrin homology domain-containing family A member 5 OS=Homo sapiens GN=PLEKHA5 PE=1 SV=1	2	0	1		P63167	50.5618	Dynein light chain 1, cytoplasmic OS=Homo sapiens GN=DYNLL1 PE=1 SV=1	3	3	3		Q8WWM7	Ataxin-2-like protein OS=Homo sapiens OX=9606 GN=ATXN2L PE=1 SV=2	46.6977	52	44	44
O60934	Nibrin OS=Homo sapiens OX=9606 GN=NBN PE=1 SV=1	6.23342				2	3								P62273	40S ribosomal protein S29 OS=Homo sapiens OX=9606 GN=RPS29 PE=1 SV=2	46.4286	1	2	2			P63165	Small ubiquitin-related modifier 1 OS=Homo sapiens OX=9606 GN=SUMO1 PE=1 SV=1	27.7228	2	3	3		Q9NZI8	7.45234	Insulin-like growth factor 2 mRNA-binding protein 1 OS=Homo sapiens GN=IGF2BP1 PE=1 SV=2	2	3	3		Q12904	28.5256	Aminoacyl tRNA synthase complex-interacting multifunctional protein 1 OS=Homo sapiens GN=AIMP1 PE=1 SV=2	3	3	4		Q8WXF1	Paraspeckle component 1 OS=Homo sapiens OX=9606 GN=PSPC1 PE=1 SV=1	3.05927		1
P17987	T-complex protein 1 subunit alpha OS=Homo sapiens OX=9606 GN=TCP1 PE=1 SV=1	50.8993	17	9	13	1	3		18	24	29				P84103	Serine/arginine-rich splicing factor 3 OS=Homo sapiens OX=9606 GN=SRSF3 PE=1 SV=1	18.2927	1	2	2			Q14739	Lamin-B receptor OS=Homo sapiens OX=9606 GN=LBR PE=1 SV=2	14.1463	2	3	3		Q9UHV9	16.8831	Prefoldin subunit 2 OS=Homo sapiens GN=PFDN2 PE=1 SV=1	2	2	2		Q13155	27.1875	Aminoacyl tRNA synthase complex-interacting multifunctional protein 2 OS=Homo sapiens GN=AIMP2 PE=1 SV=2	3	2	1		Q8WZ42	Titin OS=Homo sapiens OX=9606 GN=TTN PE=1 SV=4	0.238719	3	2	1
Q8TDD1	ATP-dependent RNA helicase DDX54 OS=Homo sapiens OX=9606 GN=DDX54 PE=1 SV=2	3.74574				1	3		1						Q13155	Aminoacyl tRNA synthase complex-interacting multifunctional protein 2 OS=Homo sapiens OX=9606 GN=AIMP2 PE=1 SV=2	11.875	1	2	2			Q9Y262	Eukaryotic translation initiation factor 3 subunit L OS=Homo sapiens OX=9606 GN=EIF3L PE=1 SV=1	13.6525	2	3	3		Q9UNZ2	7.83784	NSFL1 cofactor p47 OS=Homo sapiens GN=NSFL1C PE=1 SV=2	2	1	0		Q13501	16.5909	Sequestosome-1 OS=Homo sapiens GN=SQSTM1 PE=1 SV=1	3	4	3		Q92499	ATP-dependent RNA helicase DDX1 OS=Homo sapiens OX=9606 GN=DDX1 PE=1 SV=2	23.2432	8	10	8
Q92499	ATP-dependent RNA helicase DDX1 OS=Homo sapiens OX=9606 GN=DDX1 PE=1 SV=2	7.83784	1	1	1	1	3								Q16650	T-box brain protein 1 OS=Homo sapiens GN=TBR1 PE=1 SV=1	1.75953	1	2	2			P47756	F-actin-capping protein subunit beta OS=Homo sapiens OX=9606 GN=CAPZB PE=1 SV=4	48.7365	5	2	3		Q9Y3B4	40.8	Splicing factor 3B subunit 6 OS=Homo sapiens GN=SF3B6 PE=1 SV=1	2	0	1		Q14103	21.4085	Heterogeneous nuclear ribonucleoprotein D0 OS=Homo sapiens GN=HNRNPD PE=1 SV=1	3	6	3		Q92616	Translational activator GCN1 OS=Homo sapiens GN=GCN1L1 PE=1 SV=6	1.57244	1	1
Q13085	Acetyl-CoA carboxylase 1 OS=Homo sapiens OX=9606 GN=ACACA PE=1 SV=2	5.24297				7	2		1	1					Q6P2D8	X-ray radiation resistance-associated protein 1 OS=Homo sapiens GN=XRRA1 PE=2 SV=2	1.26263	1	2	2			P60174	Triosephosphate isomerase OS=Homo sapiens OX=9606 GN=TPI1 PE=1 SV=3	46.5035	4	2	3		A6NKD9	8.11456	Coiled-coil domain-containing protein 85C OS=Homo sapiens GN=CCDC85C PE=1 SV=1	1	2	1		Q16629	26.0504	Serine/arginine-rich splicing factor 7 OS=Homo sapiens GN=SRSF7 PE=1 SV=1	3	3	2		Q92769	Histone deacetylase 2 OS=Homo sapiens OX=9606 GN=HDAC2 PE=1 SV=2	6.55738	2	2
P46013	Proliferation marker protein Ki-67 OS=Homo sapiens OX=9606 GN=MKI67 PE=1 SV=2	6.63391		2	4	6	2		1	4	1				Q96PK6	RNA-binding protein 14 OS=Homo sapiens OX=9606 GN=RBM14 PE=1 SV=2	8.07175	1	2	2			P40926	Malate dehydrogenase, mitochondrial OS=Homo sapiens OX=9606 GN=MDH2 PE=1 SV=3	13.6095	3	2	3		O00422	41.8301	Histone deacetylase complex subunit SAP18 OS=Homo sapiens GN=SAP18 PE=1 SV=1	1	0	0		Q5EBL8	51.4286	PDZ domain-containing protein 11 OS=Homo sapiens GN=PDZD11 PE=1 SV=2	3	3	4		Q92841	Probable ATP-dependent RNA helicase DDX17 OS=Homo sapiens OX=9606 GN=DDX17 PE=1 SV=2	25.9259	11	12	10
O95757	Heat shock 70 kDa protein 4L OS=Homo sapiens OX=9606 GN=HSPA4L PE=1 SV=3	20.0238	1			4	2		7	8	11				O75494	Serine/arginine-rich splicing factor 10 OS=Homo sapiens OX=9606 GN=SRSF10 PE=1 SV=1	14.8855		2	2			P46779	60S ribosomal protein L28 OS=Homo sapiens OX=9606 GN=RPL28 PE=1 SV=3	32.1168	3	2	3		O15235	24.6377	28S ribosomal protein S12, mitochondrial OS=Homo sapiens GN=MRPS12 PE=1 SV=1	1	1	1		Q6NZY4	7.63791	Zinc finger CCHC domain-containing protein 8 OS=Homo sapiens GN=ZCCHC8 PE=1 SV=2	3	2	3		Q92851	Caspase-10 OS=Homo sapiens GN=CASP10 PE=1 SV=3	3.26296	2	3	3
Q12905	Interleukin enhancer-binding factor 2 OS=Homo sapiens OX=9606 GN=ILF2 PE=1 SV=2	17.4359		2		4	2		1	3	2				P10809	60 kDa heat shock protein, mitochondrial OS=Homo sapiens OX=9606 GN=HSPD1 PE=1 SV=2	24.2583		2	2			Q5EBL8	PDZ domain-containing protein 11 OS=Homo sapiens GN=PDZD11 PE=1 SV=2	51.4286	3	2	3		O15405	4.6875	TOX high mobility group box family member 3 OS=Homo sapiens GN=TOX3 PE=1 SV=2	1	1	2		Q6Y7W6	5.54273	PERQ amino acid-rich with GYF domain-containing protein 2 OS=Homo sapiens GN=GIGYF2 PE=1 SV=1	3	1	2		Q92922	SWI/SNF complex subunit SMARCC1 OS=Homo sapiens OX=9606 GN=SMARCC1 PE=1 SV=3	1.99095		1
P62316	Small nuclear ribonucleoprotein Sm D2 OS=Homo sapiens OX=9606 GN=SNRPD2 PE=1 SV=1	24.5763	1			3	2		1						P78371	T-complex protein 1 subunit beta OS=Homo sapiens OX=9606 GN=CCT2 PE=1 SV=4	65.2336		2	2			Q8IX90	Spindle and kinetochore-associated protein 3 OS=Homo sapiens OX=9606 GN=SKA3 PE=1 SV=2	31.5534	3	2	3		O43707	10.4281	Alpha-actinin-4 OS=Homo sapiens GN=ACTN4 PE=1 SV=2	1	2	3		Q7Z6Z7	1.3946	E3 ubiquitin-protein ligase HUWE1 OS=Homo sapiens GN=HUWE1 PE=1 SV=3	3	2	4		Q92945	Far upstream element-binding protein 2 OS=Homo sapiens OX=9606 GN=KHSRP PE=1 SV=4	4.36006		1
P49458	Signal recognition particle 9 kDa protein OS=Homo sapiens OX=9606 GN=SRP9 PE=1 SV=2	34.8837				3	2								Q07021	Complement component 1 Q subcomponent-binding protein, mitochondrial OS=Homo sapiens OX=9606 GN=C1QBP PE=1 SV=1	15.6028		2	2			Q9UJX5	Anaphase-promoting complex subunit 4 OS=Homo sapiens OX=9606 GN=ANAPC4 PE=1 SV=2	3.21782	3	2	3		O95503	23.5437	Chromobox protein homolog 6 OS=Homo sapiens GN=CBX6 PE=1 SV=1	1	2	1		Q86TX2	33.9667	Acyl-coenzyme A thioesterase 1 OS=Homo sapiens GN=ACOT1 PE=1 SV=1	3	6	5		Q92979	Ribosomal RNA small subunit methyltransferase NEP1 OS=Homo sapiens OX=9606 GN=EMG1 PE=1 SV=4	34.4262	3	6	4
Q9HD23	Magnesium transporter MRS2 homolog, mitochondrial OS=Homo sapiens OX=9606 GN=MRS2 PE=1 SV=1	4.51467				3	2								Q9H0A0	RNA cytidine acetyltransferase OS=Homo sapiens OX=9606 GN=NAT10 PE=1 SV=2	2.34146		2	2			O14579	Coatomer subunit epsilon OS=Homo sapiens OX=9606 GN=COPE PE=1 SV=3	28.8961	2	2	3		O95816	21.8009	BAG family molecular chaperone regulator 2 OS=Homo sapiens GN=BAG2 PE=1 SV=1	1	3	2		Q8N5D0	14.0325	WD and tetratricopeptide repeats protein 1 OS=Homo sapiens GN=WDTC1 PE=1 SV=2	3	4	3		Q96A35	39S ribosomal protein L24, mitochondrial OS=Homo sapiens OX=9606 GN=MRPL24 PE=1 SV=1	22.2222	3	3	3
P46783	40S ribosomal protein S10 OS=Homo sapiens OX=9606 GN=RPS10 PE=1 SV=1	33.3333	3	3	1	2	2		4	4	5				Q9Y3B4	Splicing factor 3B subunit 6 OS=Homo sapiens OX=9606 GN=SF3B6 PE=1 SV=1	20.8		2	2			O43809	Cleavage and polyadenylation specificity factor subunit 5 OS=Homo sapiens OX=9606 GN=NUDT21 PE=1 SV=1	44.4934	2	2	3		O96013	7.78342	Serine/threonine-protein kinase PAK 4 OS=Homo sapiens GN=PAK4 PE=1 SV=1	1	2	1		Q8TD19	5.00511	Serine/threonine-protein kinase Nek9 OS=Homo sapiens GN=NEK9 PE=1 SV=2	3	1	3		Q96DI7	U5 small nuclear ribonucleoprotein 40 kDa protein OS=Homo sapiens OX=9606 GN=SNRNP40 PE=1 SV=1	12.8852	1	2	1
P16989	Y-box-binding protein 3 OS=Homo sapiens OX=9606 GN=YBX3 PE=1 SV=4	15.8602	2	2	4	2	2		2	2	2				P02769	RecName: Full=Serum albumin; AltName: Full=BSA; AltName: Allergen=Bos d 6; Flags: Precursor;	53.0478	5	1	2			P27348	14-3-3 protein theta OS=Homo sapiens OX=9606 GN=YWHAQ PE=1 SV=1	25.7143	2	2	3		P00492	24.3119	Hypoxanthine-guanine phosphoribosyltransferase OS=Homo sapiens GN=HPRT1 PE=1 SV=2	1	1	0		Q8TE02	29.4304	Elongator complex protein 5 OS=Homo sapiens GN=ELP5 PE=1 SV=2	3	3	3		Q96PK6	RNA-binding protein 14 OS=Homo sapiens OX=9606 GN=RBM14 PE=1 SV=2	28.5501	7	7	7
P62081	40S ribosomal protein S7 OS=Homo sapiens OX=9606 GN=RPS7 PE=1 SV=1	38.1443	3	1	2	2	2		1	3	1				P49368	T-complex protein 1 subunit gamma OS=Homo sapiens OX=9606 GN=CCT3 PE=1 SV=4	53.945	4	1	2			P50542	Peroxisomal targeting signal 1 receptor OS=Homo sapiens OX=9606 GN=PEX5 PE=1 SV=3	16.2754	2	2	3		P02533	30.9322	SWISS-PROT:P02533 Tax_Id=9606 Gene_Symbol=KRT14 Keratin, type I cytoskeletal 14	1	13	1		Q8WZ42	0.334789	Titin OS=Homo sapiens GN=TTN PE=1 SV=4	3	1	2		Q96QC0	Serine/threonine-protein phosphatase 1 regulatory subunit 10 OS=Homo sapiens OX=9606 GN=PPP1R10 PE=1 SV=1	13.617	6	6	7
P28072	Proteasome subunit beta type-6 OS=Homo sapiens OX=9606 GN=PSMB6 PE=1 SV=4	12.9707	1	1		2	2		1	2	1				O95347	Structural maintenance of chromosomes protein 2 OS=Homo sapiens OX=9606 GN=SMC2 PE=1 SV=2	2.84043	2	1	2			Q13185	Chromobox protein homolog 3 OS=Homo sapiens OX=9606 GN=CBX3 PE=1 SV=4	22.4044	2	2	3		P05386	51.7544	60S acidic ribosomal protein P1 OS=Homo sapiens GN=RPLP1 PE=1 SV=1	1	1	1		Q96B26	19.5652	Exosome complex component RRP43 OS=Homo sapiens GN=EXOSC8 PE=1 SV=1	3	3	2		Q96RQ3	Methylcrotonoyl-CoA carboxylase subunit alpha, mitochondrial OS=Homo sapiens OX=9606 GN=MCCC1 PE=1 SV=3	64.2759	120	117	121
Q14152	Eukaryotic translation initiation factor 3 subunit A OS=Homo sapiens OX=9606 GN=EIF3A PE=1 SV=1	2.67728				2	2		1	1					P16949	Stathmin OS=Homo sapiens OX=9606 GN=STMN1 PE=1 SV=3	21.4765	2	1	2			Q13625	Apoptosis-stimulating of p53 protein 2 OS=Homo sapiens OX=9606 GN=TP53BP2 PE=1 SV=2	5.49645	2	2	3		P05387	69.5652	60S acidic ribosomal protein P2 OS=Homo sapiens GN=RPLP2 PE=1 SV=1	1	3	1		Q96B97	12.1805	SH3 domain-containing kinase-binding protein 1 OS=Homo sapiens GN=SH3KBP1 PE=1 SV=2	3	3	2		Q99623	Prohibitin-2 OS=Homo sapiens OX=9606 GN=PHB2 PE=1 SV=2	21.4047	3	3	4
O43143	Pre-mRNA-splicing factor ATP-dependent RNA helicase DHX15 OS=Homo sapiens OX=9606 GN=DHX15 PE=1 SV=2	4.77987		1	1	2	2								P78362	SRSF protein kinase 2 OS=Homo sapiens OX=9606 GN=SRPK2 PE=1 SV=3	3.05233	2	1	2			Q9NQC3	Reticulon-4 OS=Homo sapiens OX=9606 GN=RTN4 PE=1 SV=2	6.29195	2	2	3		P08779	41.649	SWISS-PROT:P08779 Tax_Id=9606 Gene_Symbol=KRT16 Keratin, type I cytoskeletal 16	1	16	1		Q96HC4	10.7383	PDZ and LIM domain protein 5 OS=Homo sapiens GN=PDLIM5 PE=1 SV=5	3	5	4		Q99700	Ataxin-2 OS=Homo sapiens OX=9606 GN=ATXN2 PE=1 SV=2	2.20868		1	1
O00567	Nucleolar protein 56 OS=Homo sapiens OX=9606 GN=NOP56 PE=1 SV=4	6.39731	1		1	2	2								Q14690	Protein RRP5 homolog OS=Homo sapiens OX=9606 GN=PDCD11 PE=1 SV=3	2.61892	2	1	2			P31689	DnaJ homolog subfamily A member 1 OS=Homo sapiens OX=9606 GN=DNAJA1 PE=1 SV=2	13.3501	1	2	3		P09874	12.0316	Poly [ADP-ribose] polymerase 1 OS=Homo sapiens GN=PARP1 PE=1 SV=4	1	2	1		Q96HS1	19.3772	Serine/threonine-protein phosphatase PGAM5, mitochondrial OS=Homo sapiens GN=PGAM5 PE=1 SV=2	3	2	2		Q99714	3-hydroxyacyl-CoA dehydrogenase type-2 OS=Homo sapiens OX=9606 GN=HSD17B10 PE=1 SV=3	9.96169	2	2	2
P28066	Proteasome subunit alpha type-5 OS=Homo sapiens OX=9606 GN=PSMA5 PE=1 SV=3	4.14938	1	1		2	2								Q2NL82	Pre-rRNA-processing protein TSR1 homolog OS=Homo sapiens OX=9606 GN=TSR1 PE=1 SV=1	3.10945	2	1	2			P43686	26S proteasome regulatory subunit 6B OS=Homo sapiens OX=9606 GN=PSMC4 PE=1 SV=2	15.7895	1	2	3		P0DI83	18.1818	Ras-related protein Rab-34, isoform NARR OS=Homo sapiens GN=RAB34 PE=1 SV=1	1	1	0		Q96I25	17.207	Splicing factor 45 OS=Homo sapiens GN=RBM17 PE=1 SV=1	3	4	4		Q99729	Heterogeneous nuclear ribonucleoprotein A/B OS=Homo sapiens OX=9606 GN=HNRNPAB PE=1 SV=2	9.33735	5	4	3
Q9BUJ2	Heterogeneous nuclear ribonucleoprotein U-like protein 1 OS=Homo sapiens OX=9606 GN=HNRNPUL1 PE=1 SV=2	2.92056				2	2								Q86U42	Polyadenylate-binding protein 2 OS=Homo sapiens OX=9606 GN=PABPN1 PE=1 SV=3	3.59477	2	1	2			Q04695	RecName: Full=Keratin, type I cytoskeletal 17; AltName: Full=39.1; AltName: Full=Cytokeratin-17; Short=CK-17; AltName: Full=Keratin-17; Short=K17;	26.1574	1	2	3		P12277	7.87402	Creatine kinase B-type OS=Homo sapiens GN=CKB PE=1 SV=1	1	1	1		Q99439	13.2686	Calponin-2 OS=Homo sapiens GN=CNN2 PE=1 SV=4	3	3	3		Q99832	T-complex protein 1 subunit eta OS=Homo sapiens OX=9606 GN=CCT7 PE=1 SV=2	7.91897	1	3	1
Q9H0D6	5'-3' exoribonuclease 2 OS=Homo sapiens OX=9606 GN=XRN2 PE=1 SV=1	2.52632				2	2								Q8TEM1	Nuclear pore membrane glycoprotein 210 OS=Homo sapiens OX=9606 GN=NUP210 PE=1 SV=3	2.64971	2	1	2			Q9Y5A9	YTH domain-containing family protein 2 OS=Homo sapiens OX=9606 GN=YTHDF2 PE=1 SV=2	8.80829		2	3		P13647	14.5763	SWISS-PROT:P13647 Tax_Id=9606 Gene_Symbol=KRT5 Keratin, type II cytoskeletal 5	1	7	1		Q99961	16.8478	Endophilin-A2 OS=Homo sapiens GN=SH3GL1 PE=1 SV=1	3	3	4		Q9BQ67	Glutamate-rich WD repeat-containing protein 1 OS=Homo sapiens OX=9606 GN=GRWD1 PE=1 SV=1	3.58744			1
P50990	T-complex protein 1 subunit theta OS=Homo sapiens OX=9606 GN=CCT8 PE=1 SV=4	60.5839	24	13	17	1	2		29	27	36				Q92598	Heat shock protein 105 kDa OS=Homo sapiens OX=9606 GN=HSPH1 PE=1 SV=1	22.1445	2	1	2			Q16527	Cysteine and glycine-rich protein 2 OS=Homo sapiens OX=9606 GN=CSRP2 PE=1 SV=3	39.3782	3	1	3		P14174	65.2174	Macrophage migration inhibitory factor OS=Homo sapiens GN=MIF PE=1 SV=4	1	1	4		Q9H910	28.9474	Hematological and neurological expressed 1-like protein OS=Homo sapiens GN=HN1L PE=1 SV=1	3	2	2		Q9BQG0	Myb-binding protein 1A OS=Homo sapiens OX=9606 GN=MYBBP1A PE=1 SV=2	6.25		3
P27824	Calnexin OS=Homo sapiens OX=9606 GN=CANX PE=1 SV=2	10.473	1	3	3	1	2		2	3	3				Q96KR1	Zinc finger RNA-binding protein OS=Homo sapiens OX=9606 GN=ZFR PE=1 SV=2	2.88641	2	1	2			Q7L014	Probable ATP-dependent RNA helicase DDX46 OS=Homo sapiens OX=9606 GN=DDX46 PE=1 SV=2	7.56547	3	1	3		P16615	4.41459	Sarcoplasmic/endoplasmic reticulum calcium ATPase 2 OS=Homo sapiens GN=ATP2A2 PE=1 SV=1	1	2	1		Q9HB71	41.2281	Calcyclin-binding protein OS=Homo sapiens GN=CACYBP PE=1 SV=2	3	2	4		Q9BSJ8	Extended synaptotagmin-1 OS=Homo sapiens OX=9606 GN=ESYT1 PE=1 SV=1	5.70652	1	2	1
P25786	Proteasome subunit alpha type-1 OS=Homo sapiens OX=9606 GN=PSMA1 PE=1 SV=1	26.2357				1	2		3	3	2				Q9UMS4	Pre-mRNA-processing factor 19 OS=Homo sapiens OX=9606 GN=PRPF19 PE=1 SV=1	4.16667	2	1	2			Q9BQG0	Myb-binding protein 1A OS=Homo sapiens OX=9606 GN=MYBBP1A PE=1 SV=2	10.0904	3	1	3		P16989	13.7097	Y-box-binding protein 3 OS=Homo sapiens GN=YBX3 PE=1 SV=4	1	1	1		Q9HCK8	3.40953	Chromodomain-helicase-DNA-binding protein 8 OS=Homo sapiens GN=CHD8 PE=1 SV=5	3	3	1		Q9BUF5	Tubulin beta-6 chain OS=Homo sapiens OX=9606 GN=TUBB6 PE=1 SV=1	19.5067	15	15	16
P49207	60S ribosomal protein L34 OS=Homo sapiens OX=9606 GN=RPL34 PE=1 SV=3	7.69231	1	1			2		1						P25789	Proteasome subunit alpha type-4 OS=Homo sapiens OX=9606 GN=PSMA4 PE=1 SV=1	10.3448	1	1	2			P26196	Probable ATP-dependent RNA helicase DDX6 OS=Homo sapiens OX=9606 GN=DDX6 PE=1 SV=2	36.4389	2	1	3		P25705	22.4231	ATP synthase subunit alpha, mitochondrial OS=Homo sapiens GN=ATP5A1 PE=1 SV=1	1	2	1		Q9HD33	24	39S ribosomal protein L47, mitochondrial OS=Homo sapiens GN=MRPL47 PE=1 SV=2	3	5	2		Q9BVA1	Tubulin beta-2B chain OS=Homo sapiens OX=9606 GN=TUBB2B PE=1 SV=1	71.236	47	45	46
ADH1_YEAST	sp ADH1_YEAST	6.03448					2								P32119	Peroxiredoxin-2 OS=Homo sapiens OX=9606 GN=PRDX2 PE=1 SV=5	18.6869	1	1	2			P30260	Cell division cycle protein 27 homolog OS=Homo sapiens OX=9606 GN=CDC27 PE=1 SV=2	7.76699	2	1	3		P29401	13.0016	Transketolase OS=Homo sapiens GN=TKT PE=1 SV=3	1	1	1		Q9NVA2	13.986	Septin-11 OS=Homo sapiens GN=SEPT11 PE=1 SV=3	3	5	4		Q9BW19	Kinesin-like protein KIFC1 OS=Homo sapiens OX=9606 GN=KIFC1 PE=1 SV=2	1.93165		1	1
ALDOA_RABIT	sp ALDOA_RABIT	6.94444					2								P61163	Alpha-centractin OS=Homo sapiens OX=9606 GN=ACTR1A PE=1 SV=1	13.0319	1	1	2			Q07866	Kinesin light chain 1 OS=Homo sapiens OX=9606 GN=KLC1 PE=1 SV=2	10.9948	1	1	3		P29692	12.8114	Elongation factor 1-delta OS=Homo sapiens GN=EEF1D PE=1 SV=5	1	1	1		Q9UBW8	14.5455	COP9 signalosome complex subunit 7a OS=Homo sapiens GN=COPS7A PE=1 SV=1	3	3	3		Q9BWJ5	Splicing factor 3B subunit 5 OS=Homo sapiens OX=9606 GN=SF3B5 PE=1 SV=1	17.4419	1	1
P12763	RecName: Full=Alpha-2-HS-glycoprotein; AltName: Full=Asialofetuin; AltName: Full=Fetuin-A; Flags: Precursor;	6.96379					2								Q14192	Four and a half LIM domains protein 2 OS=Homo sapiens OX=9606 GN=FHL2 PE=1 SV=3	8.24373	1	1	2			Q9BPU6	Dihydropyrimidinase-related protein 5 OS=Homo sapiens OX=9606 GN=DPYSL5 PE=1 SV=1	10.9929	1	1	3		P30048	21.875	Thioredoxin-dependent peroxide reductase, mitochondrial OS=Homo sapiens GN=PRDX3 PE=1 SV=3	1	0	0		Q9UKF6	12.1345	Cleavage and polyadenylation specificity factor subunit 3 OS=Homo sapiens GN=CPSF3 PE=1 SV=1	3	4	3		Q9BXS6	Nucleolar and spindle-associated protein 1 OS=Homo sapiens OX=9606 GN=NUSAP1 PE=1 SV=1	12.9252	4	4	4
P13639	Elongation factor 2 OS=Homo sapiens OX=9606 GN=EEF2 PE=1 SV=4	2.7972					2								Q14974	Importin subunit beta-1 OS=Homo sapiens OX=9606 GN=KPNB1 PE=1 SV=2	13.9269	1	1	2			Q9H2G2	STE20-like serine/threonine-protein kinase OS=Homo sapiens OX=9606 GN=SLK PE=1 SV=1	7.12551	1		3		P31689	9.57179	DnaJ homolog subfamily A member 1 OS=Homo sapiens GN=DNAJA1 PE=1 SV=2	1	1	2		O14737	17.6	Programmed cell death protein 5 OS=Homo sapiens GN=PDCD5 PE=1 SV=3	2	2	2		Q9BY77	Polymerase delta-interacting protein 3 OS=Homo sapiens OX=9606 GN=POLDIP3 PE=1 SV=2	10.9264	3	3	2
Q13200	26S proteasome non-ATPase regulatory subunit 2 OS=Homo sapiens OX=9606 GN=PSMD2 PE=1 SV=3	14.5374	1		1	5	1		2	2	2				Q5RKV6	Exosome complex component MTR3 OS=Homo sapiens OX=9606 GN=EXOSC6 PE=1 SV=1	17.2794	1	1	2			P57678	Gem-associated protein 4 OS=Homo sapiens OX=9606 GN=GEMIN4 PE=1 SV=2	14.1777	4	6	2		P31948	4.97238	Stress-induced-phosphoprotein 1 OS=Homo sapiens GN=STIP1 PE=1 SV=1	1	2	1		O43707	9.33041	Alpha-actinin-4 OS=Homo sapiens GN=ACTN4 PE=1 SV=2	2	1	3		Q9C005	Protein dpy-30 homolog OS=Homo sapiens OX=9606 GN=DPY30 PE=1 SV=1	36.3636	4	4	4
Q9Y3I0	tRNA-splicing ligase RtcB homolog OS=Homo sapiens OX=9606 GN=RTCB PE=1 SV=1	7.92079	1	1		4	1								Q8NI36	WD repeat-containing protein 36 OS=Homo sapiens OX=9606 GN=WDR36 PE=1 SV=1	2.62881		1	2			O60282	Kinesin heavy chain isoform 5C OS=Homo sapiens OX=9606 GN=KIF5C PE=1 SV=1	9.1954	4	5	2		P34932	3.21429	Heat shock 70 kDa protein 4 OS=Homo sapiens GN=HSPA4 PE=1 SV=4	1	1	2		O60506	6.74157	Heterogeneous nuclear ribonucleoprotein Q OS=Homo sapiens GN=SYNCRIP PE=1 SV=2	2	3	2		Q9GZS3	WD repeat-containing protein 61 OS=Homo sapiens OX=9606 GN=WDR61 PE=1 SV=1	16.0656	1	1
P05165	Propionyl-CoA carboxylase alpha chain, mitochondrial OS=Homo sapiens GN=PCCA PE=1 SV=4	12.7747				3	1		2	2	1				Q9BZE1	39S ribosomal protein L37, mitochondrial OS=Homo sapiens OX=9606 GN=MRPL37 PE=1 SV=2	7.32861		1	2			P26599	Polypyrimidine tract-binding protein 1 OS=Homo sapiens OX=9606 GN=PTBP1 PE=1 SV=1	19.774	3	5	2		P35268	30.4688	60S ribosomal protein L22 OS=Homo sapiens GN=RPL22 PE=1 SV=2	1	0	1		O95232	14.8148	Luc7-like protein 3 OS=Homo sapiens GN=LUC7L3 PE=1 SV=2	2	1			Q9H2P0	Activity-dependent neuroprotector homeobox protein OS=Homo sapiens OX=9606 GN=ADNP PE=1 SV=1	20.3267	8	11	7
P62277	40S ribosomal protein S13 OS=Homo sapiens OX=9606 GN=RPS13 PE=1 SV=2	27.8146	2			3	1		1	1	1				Q9Y2J2	Band 4.1-like protein 3 OS=Homo sapiens OX=9606 GN=EPB41L3 PE=1 SV=2	3.77185		1	2			Q9UQ80	Proliferation-associated protein 2G4 OS=Homo sapiens OX=9606 GN=PA2G4 PE=1 SV=3	25.3807	6	4	2		P37198	7.27969	Nuclear pore glycoprotein p62 OS=Homo sapiens GN=NUP62 PE=1 SV=3	1	2	1		O95816	26.5403	BAG family molecular chaperone regulator 2 OS=Homo sapiens GN=BAG2 PE=1 SV=1	2	1	3		Q9H3K6	BolA-like protein 2 OS=Homo sapiens OX=9606 GN=BOLA2 PE=1 SV=1	40.6977	1	1	1
Q9NSI6	Bromodomain and WD repeat-containing protein 1 OS=Homo sapiens OX=9606 GN=BRWD1 PE=1 SV=4	10.3448	10	10	5	3	1				1				P60953	Cell division control protein 42 homolog OS=Homo sapiens OX=9606 GN=CDC42 PE=1 SV=2	5.2356	1		2			P48444	Coatomer subunit delta OS=Homo sapiens OX=9606 GN=ARCN1 PE=1 SV=1	25.0489	4	4	2		P46783	23.6364	40S ribosomal protein S10 OS=Homo sapiens GN=RPS10 PE=1 SV=1	1	1	2		O95905	6.67702	Protein ecdysoneless homolog OS=Homo sapiens GN=ECD PE=1 SV=1	2	2	1		Q9H6R4	Nucleolar protein 6 OS=Homo sapiens OX=9606 GN=NOL6 PE=1 SV=2	1.39616		1
Q08554	Desmocollin-1 OS=Homo sapiens GN=DSC1 PE=1 SV=2	7.60626				3	1								Q9NVI7	ATPase family AAA domain-containing protein 3A OS=Homo sapiens OX=9606 GN=ATAD3A PE=1 SV=2	24.4479	1		2			Q13642	Four and a half LIM domains protein 1 OS=Homo sapiens OX=9606 GN=FHL1 PE=1 SV=4	33.4365	4	4	2		P49207	13.6752	60S ribosomal protein L34 OS=Homo sapiens GN=RPL34 PE=1 SV=3	1	1	2		P00338	17.1687	L-lactate dehydrogenase A chain OS=Homo sapiens GN=LDHA PE=1 SV=2	2	2	1		Q9H6Z4	Ran-binding protein 3 OS=Homo sapiens OX=9606 GN=RANBP3 PE=1 SV=1	2.1164	1
O00541	Pescadillo homolog OS=Homo sapiens OX=9606 GN=PES1 PE=1 SV=1	6.12245				3	1								Q15075	Early endosome antigen 1 OS=Homo sapiens OX=9606 GN=EEA1 PE=1 SV=2	7.22892	5	5	1			O43865	S-adenosylhomocysteine hydrolase-like protein 1 OS=Homo sapiens OX=9606 GN=AHCYL1 PE=1 SV=2	10	3	4	2		P50851	1.71149	Lipopolysaccharide-responsive and beige-like anchor protein OS=Homo sapiens GN=LRBA PE=1 SV=4	1	2	3		P04075	52.4725	Fructose-bisphosphate aldolase A OS=Homo sapiens GN=ALDOA PE=1 SV=2	2	2	4		Q9HCC0	Methylcrotonoyl-CoA carboxylase beta chain, mitochondrial OS=Homo sapiens OX=9606 GN=MCCC2 PE=1 SV=1	74.6004	125	126	117
P50991	T-complex protein 1 subunit delta OS=Homo sapiens OX=9606 GN=CCT4 PE=1 SV=4	56.9573	20	9	16	2	1		29	22	25				P51610	Host cell factor 1 OS=Homo sapiens OX=9606 GN=HCFC1 PE=1 SV=2	7.32187	3	5	1			O94927	HAUS augmin-like complex subunit 5 OS=Homo sapiens OX=9606 GN=HAUS5 PE=1 SV=2	23.6967	3	4	2		P50914	16.2791	60S ribosomal protein L14 OS=Homo sapiens GN=RPL14 PE=1 SV=4	1	2	1		P05388	12.9338	60S acidic ribosomal protein P0 OS=Homo sapiens GN=RPLP0 PE=1 SV=1	2	2	1		Q9HD33	39S ribosomal protein L47, mitochondrial OS=Homo sapiens OX=9606 GN=MRPL47 PE=1 SV=2	8.8	2	2	1
P14625	Endoplasmin OS=Homo sapiens OX=9606 GN=HSP90B1 PE=1 SV=1	7.72105	2	2	1	2	1		5	5	3				P62333	26S proteasome regulatory subunit 10B OS=Homo sapiens OX=9606 GN=PSMC6 PE=1 SV=1	13.3676	1	5	1			P14866	Heterogeneous nuclear ribonucleoprotein L OS=Homo sapiens OX=9606 GN=HNRNPL PE=1 SV=2	27.3345	2	4	2		P51610	1.62162	Host cell factor 1 OS=Homo sapiens GN=HCFC1 PE=1 SV=2	1	1	2		P06576	21.3611	ATP synthase subunit beta, mitochondrial OS=Homo sapiens GN=ATP5B PE=1 SV=3	2	2	4		Q9NP81	Serine--tRNA ligase, mitochondrial OS=Homo sapiens OX=9606 GN=SARS2 PE=1 SV=1	3.4749
Q86U42	Polyadenylate-binding protein 2 OS=Homo sapiens OX=9606 GN=PABPN1 PE=1 SV=3	3.59477				2	1		2	1	1				Q02413	Desmoglein-1 OS=Homo sapiens OX=9606 GN=DSG1 PE=1 SV=2	22.1163	3	4	1			P27708	CAD protein OS=Homo sapiens OX=9606 GN=CAD PE=1 SV=3	7.10112	2	4	2		P60842	10.8374	Eukaryotic initiation factor 4A-I OS=Homo sapiens GN=EIF4A1 PE=1 SV=1	1	2	3		P14174	65.2174	Macrophage migration inhibitory factor OS=Homo sapiens GN=MIF PE=1 SV=4	2	3	3		Q9NPF5	DNA methyltransferase 1-associated protein 1 OS=Homo sapiens OX=9606 GN=DMAP1 PE=1 SV=1	2.56959		1	1
P11387	DNA topoisomerase 1 OS=Homo sapiens OX=9606 GN=TOP1 PE=1 SV=2	9.54248	6	4	3	2	1		1	1	1				Q99459	Cell division cycle 5-like protein OS=Homo sapiens OX=9606 GN=CDC5L PE=1 SV=2	7.85536	3	3	1			Q9Y237	Peptidyl-prolyl cis-trans isomerase NIMA-interacting 4 OS=Homo sapiens OX=9606 GN=PIN4 PE=1 SV=1	40.458	2	4	2		P61163	8.7766	Alpha-centractin OS=Homo sapiens GN=ACTR1A PE=1 SV=1	1	2	2		P17980	13.4396	26S protease regulatory subunit 6A OS=Homo sapiens GN=PSMC3 PE=1 SV=3	2		2		Q9NR30	Nucleolar RNA helicase 2 OS=Homo sapiens OX=9606 GN=DDX21 PE=1 SV=5	40.1022		1
Q08380	Galectin-3-binding protein OS=Homo sapiens OX=9606 GN=LGALS3BP PE=1 SV=1	10.2564			1	2	1		1	1	1				P62318	Small nuclear ribonucleoprotein Sm D3 OS=Homo sapiens OX=9606 GN=SNRPD3 PE=1 SV=1	31.746	2	3	1			P35606	Coatomer subunit beta' OS=Homo sapiens OX=9606 GN=COPB2 PE=1 SV=2	13.9073	6	3	2		P61313	16.1765	60S ribosomal protein L15 OS=Homo sapiens GN=RPL15 PE=1 SV=2	1	0	0		P28288	7.13202	ATP-binding cassette sub-family D member 3 OS=Homo sapiens GN=ABCD3 PE=1 SV=1	2	2	3		Q9NRL2	Bromodomain adjacent to zinc finger domain protein 1A OS=Homo sapiens OX=9606 GN=BAZ1A PE=1 SV=2	1.47815	1	2
O43324	Eukaryotic translation elongation factor 1 epsilon-1 OS=Homo sapiens OX=9606 GN=EEF1E1 PE=1 SV=1	17.2414				2	1		1	1	1				O96019	Actin-like protein 6A OS=Homo sapiens OX=9606 GN=ACTL6A PE=1 SV=1	5.59441	2	2	1			P22626	Heterogeneous nuclear ribonucleoproteins A2/B1 OS=Homo sapiens OX=9606 GN=HNRNPA2B1 PE=1 SV=2	39.6601	5	3	2		P62244	20	40S ribosomal protein S15a OS=Homo sapiens GN=RPS15A PE=1 SV=2	1	0	1		P29401	26.6453	Transketolase OS=Homo sapiens GN=TKT PE=1 SV=3	2	3	1		Q9NWH9	SAFB-like transcription modulator OS=Homo sapiens OX=9606 GN=SLTM PE=1 SV=2	1.74081		1
P28070	Proteasome subunit beta type-4 OS=Homo sapiens OX=9606 GN=PSMB4 PE=1 SV=4	7.19697	1		1	2	1			1	1				P08621	U1 small nuclear ribonucleoprotein 70 kDa OS=Homo sapiens OX=9606 GN=SNRNP70 PE=1 SV=2	23.1121	2	2	1			P04075	Fructose-bisphosphate aldolase A OS=Homo sapiens OX=9606 GN=ALDOA PE=1 SV=2	15.6593	4	3	2		P62258	9.01961	14-3-3 protein epsilon OS=Homo sapiens GN=YWHAE PE=1 SV=1	1	2	2		P29692	8.54093	Elongation factor 1-delta OS=Homo sapiens GN=EEF1D PE=1 SV=5	2	2	2		Q9NX58	Cell growth-regulating nucleolar protein OS=Homo sapiens OX=9606 GN=LYAR PE=1 SV=2	6.59631
Q86UP2	Kinectin OS=Homo sapiens OX=9606 GN=KTN1 PE=1 SV=1	7.3692				2	1		2	1					P25787	Proteasome subunit alpha type-2 OS=Homo sapiens OX=9606 GN=PSMA2 PE=1 SV=2	31.1966	2	2	1			Q5T6F2	Ubiquitin-associated protein 2 OS=Homo sapiens OX=9606 GN=UBAP2 PE=1 SV=1	7.95353	4	3	2		P62269	13.1579	40S ribosomal protein S18 OS=Homo sapiens GN=RPS18 PE=1 SV=3	1	1	1		P30153	7.30051	Serine/threonine-protein phosphatase 2A 65 kDa regulatory subunit A alpha isoform OS=Homo sapiens GN=PPP2R1A PE=1 SV=4	2	1	2		Q9NX63	MICOS complex subunit MIC19 OS=Homo sapiens OX=9606 GN=CHCHD3 PE=1 SV=1	6.1674	1	1	1
Q9UKM9	RNA-binding protein Raly OS=Homo sapiens OX=9606 GN=RALY PE=1 SV=1	5.88235	1		1	2	1								P49458	Signal recognition particle 9 kDa protein OS=Homo sapiens OX=9606 GN=SRP9 PE=1 SV=2	34.8837	2	2	1			Q8TDM6	Disks large homolog 5 OS=Homo sapiens OX=9606 GN=DLG5 PE=1 SV=4	5.10683	4	3	2		P62273	33.9286	40S ribosomal protein S29 OS=Homo sapiens GN=RPS29 PE=1 SV=2	1	1	1		P40429	9.35961	60S ribosomal protein L13a OS=Homo sapiens GN=RPL13A PE=1 SV=2	2	2	1		Q9NZB2	Constitutive coactivator of PPAR-gamma-like protein 1 OS=Homo sapiens OX=9606 GN=FAM120A PE=1 SV=2	1.61002	1
O00139	Kinesin-like protein KIF2A OS=Homo sapiens OX=9606 GN=KIF2A PE=1 SV=3	3.82436				2	1								P51531	Probable global transcription activator SNF2L2 OS=Homo sapiens OX=9606 GN=SMARCA2 PE=1 SV=2	3.89937	2	2	1			DECOY_Q16526	Cryptochrome-1 OS=Homo sapiens GN=CRY1 PE=1 SV=1	1.53584	3	3	2		P62888	40.8696	60S ribosomal protein L30 OS=Homo sapiens GN=RPL30 PE=1 SV=2	1	2	1		P46939	2.44684	Utrophin OS=Homo sapiens GN=UTRN PE=1 SV=2	2	1	2		Q9NZI8	Insulin-like growth factor 2 mRNA-binding protein 1 OS=Homo sapiens OX=9606 GN=IGF2BP1 PE=1 SV=2	4.67938
O96019	Actin-like protein 6A OS=Homo sapiens OX=9606 GN=ACTL6A PE=1 SV=1	5.36131				2	1								P56537	Eukaryotic translation initiation factor 6 OS=Homo sapiens OX=9606 GN=EIF6 PE=1 SV=1	26.9388	2	2	1			DECOY_Q96AG4	Leucine-rich repeat-containing protein 59 OS=Homo sapiens GN=LRRC59 PE=1 SV=1	3.90879	3	3	2		P62899	18.4	60S ribosomal protein L31 OS=Homo sapiens GN=RPL31 PE=1 SV=1	1	1	1		P47897	8.3871	Glutamine--tRNA ligase OS=Homo sapiens GN=QARS PE=1 SV=1	2	2	1		Q9NZM5	Glioma tumor suppressor candidate region gene 2 protein OS=Homo sapiens GN=GLTSCR2 PE=1 SV=2	17.5732	3	5	4
P55769	NHP2-like protein 1 OS=Homo sapiens OX=9606 GN=SNU13 PE=1 SV=3	9.375				2	1								P62714	Serine/threonine-protein phosphatase 2A catalytic subunit beta isoform OS=Homo sapiens OX=9606 GN=PPP2CB PE=1 SV=1	8.09061	2	2	1			O15042	U2 snRNP-associated SURP motif-containing protein OS=Homo sapiens OX=9606 GN=U2SURP PE=1 SV=2	16.5209	3	3	2		P62995	37.8472	Transformer-2 protein homolog beta OS=Homo sapiens GN=TRA2B PE=1 SV=1	1	1	1		P49207	13.6752	60S ribosomal protein L34 OS=Homo sapiens GN=RPL34 PE=1 SV=3	2	1	1		Q9P031	Thyroid transcription factor 1-associated protein 26 OS=Homo sapiens OX=9606 GN=CCDC59 PE=1 SV=2	7.88382		1	1
O43795	Unconventional myosin-Ib OS=Homo sapiens OX=9606 GN=MYO1B PE=1 SV=3	23.1514	8	9	9	1	1		7	8	12				Q15008	26S proteasome non-ATPase regulatory subunit 6 OS=Homo sapiens OX=9606 GN=PSMD6 PE=1 SV=1	12.0823	2	2	1			O15371	Eukaryotic translation initiation factor 3 subunit D OS=Homo sapiens OX=9606 GN=EIF3D PE=1 SV=1	18.0657	3	3	2		P83881	16.0377	60S ribosomal protein L36a OS=Homo sapiens GN=RPL36A PE=1 SV=2	1	1	1		P50851	1.01292	Lipopolysaccharide-responsive and beige-like anchor protein OS=Homo sapiens GN=LRBA PE=1 SV=4	2	1	1		Q9P035	Very-long-chain (3R)-3-hydroxyacyl-CoA dehydratase 3 OS=Homo sapiens OX=9606 GN=HACD3 PE=1 SV=2	5.8011	1	1	1
O43175	D-3-phosphoglycerate dehydrogenase OS=Homo sapiens OX=9606 GN=PHGDH PE=1 SV=4	33.3959	11	9	11	1	1		7	6	7				Q5BKZ1	DBIRD complex subunit ZNF326 OS=Homo sapiens OX=9606 GN=ZNF326 PE=1 SV=2	8.0756	2	2	1			P14625	Endoplasmin OS=Homo sapiens OX=9606 GN=HSP90B1 PE=1 SV=1	3.23786	3	3	2		Q01844	4.11585	RNA-binding protein EWS OS=Homo sapiens GN=EWSR1 PE=1 SV=1	1	1	0		P50914	15.3488	60S ribosomal protein L14 OS=Homo sapiens GN=RPL14 PE=1 SV=4	2	1	1		Q9P258	Protein RCC2 OS=Homo sapiens OX=9606 GN=RCC2 PE=1 SV=2	5.17241	1	2
Q9Y5Q8	General transcription factor 3C polypeptide 5 OS=Homo sapiens OX=9606 GN=GTF3C5 PE=1 SV=2	7.32177				1	1		2	1	3				Q8WTT2	Nucleolar complex protein 3 homolog OS=Homo sapiens OX=9606 GN=NOC3L PE=1 SV=1	4.375	2	2	1			P15311	Ezrin OS=Homo sapiens OX=9606 GN=EZR PE=1 SV=4	11.7747	3	3	2		Q13084	22.2656	39S ribosomal protein L28, mitochondrial OS=Homo sapiens GN=MRPL28 PE=1 SV=4	1	1	2		P51617	7.58427	Interleukin-1 receptor-associated kinase 1 OS=Homo sapiens GN=IRAK1 PE=1 SV=2	2	1	2		Q9P2J5	Leucine--tRNA ligase, cytoplasmic OS=Homo sapiens OX=9606 GN=LARS PE=1 SV=2	9.94898	5	3	2
Q12904	Aminoacyl tRNA synthase complex-interacting multifunctional protein 1 OS=Homo sapiens OX=9606 GN=AIMP1 PE=1 SV=2	11.859				1	1		2	2	2				Q9Y6G9	Cytoplasmic dynein 1 light intermediate chain 1 OS=Homo sapiens OX=9606 GN=DYNC1LI1 PE=1 SV=3	7.83939	2	2	1			Q15637	Splicing factor 1 OS=Homo sapiens OX=9606 GN=SF1 PE=1 SV=4	14.867	3	3	2		Q13200	5.72687	26S proteasome non-ATPase regulatory subunit 2 OS=Homo sapiens GN=PSMD2 PE=1 SV=3	1	3	1		P61313	12.7451	60S ribosomal protein L15 OS=Homo sapiens GN=RPL15 PE=1 SV=2	2	2	2		Q9P2N5	RNA-binding protein 27 OS=Homo sapiens OX=9606 GN=RBM27 PE=1 SV=2	1.22642	1	1	1
P24534	Elongation factor 1-beta OS=Homo sapiens OX=9606 GN=EEF1B2 PE=1 SV=3	12.4444			1	1	1		1	1	1				LYSC_CHICK	sp LYSC_CHICK	19.0476	1	2	1			P14678	Small nuclear ribonucleoprotein-associated proteins B and B' OS=Homo sapiens OX=9606 GN=SNRPB PE=1 SV=2	12.9167	2	3	2		Q13247	4.65116	Serine/arginine-rich splicing factor 6 OS=Homo sapiens GN=SRSF6 PE=1 SV=2	1	1	1		P61758	25.8883	Prefoldin subunit 3 OS=Homo sapiens GN=VBP1 PE=1 SV=3	2	2	2		Q9UBU9	Nuclear RNA export factor 1 OS=Homo sapiens OX=9606 GN=NXF1 PE=1 SV=1	3.55412	1	2
Q9UMS4	Pre-mRNA-processing factor 19 OS=Homo sapiens OX=9606 GN=PRPF19 PE=1 SV=1	1.98413	1			1	1		1	1	1				O14950	Myosin regulatory light chain 12B OS=Homo sapiens OX=9606 GN=MYL12B PE=1 SV=2	12.2093	1	2	1			P22102	Trifunctional purine biosynthetic protein adenosine-3 OS=Homo sapiens OX=9606 GN=GART PE=1 SV=1	8.41584	2	3	2		Q13442	14.9171	28 kDa heat- and acid-stable phosphoprotein OS=Homo sapiens GN=PDAP1 PE=1 SV=1	1	2	1		P62244	24.6154	40S ribosomal protein S15a OS=Homo sapiens GN=RPS15A PE=1 SV=2	2	2	2		Q9UKN8	General transcription factor 3C polypeptide 4 OS=Homo sapiens OX=9606 GN=GTF3C4 PE=1 SV=2	2.31144	1		1
P42677	40S ribosomal protein S27 OS=Homo sapiens OX=9606 GN=RPS27 PE=1 SV=3	25				1	1		1	1	1				O43237	Cytoplasmic dynein 1 light intermediate chain 2 OS=Homo sapiens OX=9606 GN=DYNC1LI2 PE=1 SV=1	4.87805	1	2	1			P22392	Nucleoside diphosphate kinase B OS=Homo sapiens OX=9606 GN=NME2 PE=1 SV=1	40.1316	2	3	2		Q13573	7.46269	SNW domain-containing protein 1 OS=Homo sapiens GN=SNW1 PE=1 SV=1	1	1	0		P62273	33.9286	40S ribosomal protein S29 OS=Homo sapiens GN=RPS29 PE=1 SV=2	2	1	2		Q9UMS4	Pre-mRNA-processing factor 19 OS=Homo sapiens OX=9606 GN=PRPF19 PE=1 SV=1	21.627	7	6	7
P42766	60S ribosomal protein L35 OS=Homo sapiens OX=9606 GN=RPL35 PE=1 SV=2	26.0163	2	1		1	1			1	1				P28066	Proteasome subunit alpha type-5 OS=Homo sapiens OX=9606 GN=PSMA5 PE=1 SV=3	22.4066	1	2	1			Q05519	Serine/arginine-rich splicing factor 11 OS=Homo sapiens OX=9606 GN=SRSF11 PE=1 SV=1	12.3967	2	3	2		Q13838	16.8224	Spliceosome RNA helicase DDX39B OS=Homo sapiens GN=DDX39B PE=1 SV=1	1	0	1		P62861	18.6441	40S ribosomal protein S30 OS=Homo sapiens GN=FAU PE=1 SV=1	2	1	2		Q9UQ35	Serine/arginine repetitive matrix protein 2 OS=Homo sapiens OX=9606 GN=SRRM2 PE=1 SV=2	12.936	7	7	8
Q9Y5A9	YTH domain-containing family protein 2 OS=Homo sapiens OX=9606 GN=YTHDF2 PE=1 SV=2	3.62694	1	1	1	1	1		1		1				P55209	Nucleosome assembly protein 1-like 1 OS=Homo sapiens OX=9606 GN=NAP1L1 PE=1 SV=1	19.9488	1	2	1			Q13325	Interferon-induced protein with tetratricopeptide repeats 5 OS=Homo sapiens OX=9606 GN=IFIT5 PE=1 SV=1	10.3734	2	3	2		Q15084	6.36364	Protein disulfide-isomerase A6 OS=Homo sapiens GN=PDIA6 PE=1 SV=1	1	1	1		P62906	21.1982	60S ribosomal protein L10a OS=Homo sapiens GN=RPL10A PE=1 SV=2	2	2	2		Q9UQE7	Structural maintenance of chromosomes protein 3 OS=Homo sapiens OX=9606 GN=SMC3 PE=1 SV=2	1.23254	1	1	1
P22087	rRNA 2'-O-methyltransferase fibrillarin OS=Homo sapiens OX=9606 GN=FBL PE=1 SV=2	7.78816	1			1	1		1		1				P63220	40S ribosomal protein S21 OS=Homo sapiens OX=9606 GN=RPS21 PE=1 SV=1	33.7349	1	2	1			Q15884	Protein FAM189A2 OS=Homo sapiens GN=FAM189A2 PE=1 SV=3	2.44444	2	3	2		Q15287	17.7049	RNA-binding protein with serine-rich domain 1 OS=Homo sapiens GN=RNPS1 PE=1 SV=1	1	2	1		P84090	26.9231	Enhancer of rudimentary homolog OS=Homo sapiens GN=ERH PE=1 SV=1	2	1	2		Q9Y224	UPF0568 protein C14orf166 OS=Homo sapiens GN=C14orf166 PE=1 SV=1	15.9836	2
Q9HAV7	GrpE protein homolog 1, mitochondrial OS=Homo sapiens OX=9606 GN=GRPEL1 PE=1 SV=2	9.21659				1	1				1				Q01130	Serine/arginine-rich splicing factor 2 OS=Homo sapiens OX=9606 GN=SRSF2 PE=1 SV=4	14.4796	1	2	1			Q8N3R9	MAGUK p55 subfamily member 5 OS=Homo sapiens OX=9606 GN=MPP5 PE=1 SV=3	12.8889	2	3	2		Q16637	10.5442	Survival motor neuron protein OS=Homo sapiens GN=SMN1 PE=1 SV=1	1	0	1		P84103	18.2927	Serine/arginine-rich splicing factor 3 OS=Homo sapiens GN=SRSF3 PE=1 SV=1	2	2	2		Q9Y230	RuvB-like 2 OS=Homo sapiens OX=9606 GN=RUVBL2 PE=1 SV=3	11.0151	3	3	2
P02754	SWISS-PROT:P02754 Beta-lactoglobulin - Bos taurus (Bovine).	33.3333				1	1		1	9					Q5SSJ5	Heterochromatin protein 1-binding protein 3 OS=Homo sapiens OX=9606 GN=HP1BP3 PE=1 SV=1	13.7432	1	2	1			Q9P0K7	Ankycorbin OS=Homo sapiens OX=9606 GN=RAI14 PE=1 SV=2	7.65306	2	3	2		Q5EBL8	51.4286	PDZ domain-containing protein 11 OS=Homo sapiens GN=PDZD11 PE=1 SV=2	1	0	1		Q05519	12.3967	Serine/arginine-rich splicing factor 11 OS=Homo sapiens GN=SRSF11 PE=1 SV=1	2	3	2		Q9Y237	Peptidyl-prolyl cis-trans isomerase NIMA-interacting 4 OS=Homo sapiens OX=9606 GN=PIN4 PE=1 SV=1	40.458	3	3	2
P60953	Cell division control protein 42 homolog OS=Homo sapiens OX=9606 GN=CDC42 PE=1 SV=2	14.1361	1	3	1	1	1								Q8NF91	Nesprin-1 OS=Homo sapiens OX=9606 GN=SYNE1 PE=1 SV=4	0.795726	1	2	1			Q9Y383	Putative RNA-binding protein Luc7-like 2 OS=Homo sapiens OX=9606 GN=LUC7L2 PE=1 SV=2	14.5408	2	3	2		Q7RTV0	46.3636	PHD finger-like domain-containing protein 5A OS=Homo sapiens GN=PHF5A PE=1 SV=1	1	1	1		Q05682	5.17024	Caldesmon OS=Homo sapiens GN=CALD1 PE=1 SV=3	2		1		Q9Y265	RuvB-like 1 OS=Homo sapiens OX=9606 GN=RUVBL1 PE=1 SV=1	21.7105	5	5	5
O14818	Proteasome subunit alpha type-7 OS=Homo sapiens OX=9606 GN=PSMA7 PE=1 SV=1	12.9032			1	1	1								Q96PE2	Rho guanine nucleotide exchange factor 17 OS=Homo sapiens OX=9606 GN=ARHGEF17 PE=1 SV=1	0.387785	1	2	1			P15924	Desmoplakin OS=Homo sapiens OX=9606 GN=DSP PE=1 SV=3	1.88088	1	3	2		Q7Z569	3.88514	BRCA1-associated protein OS=Homo sapiens GN=BRAP PE=1 SV=2	1	2	1		Q06265	4.7836	Exosome complex component RRP45 OS=Homo sapiens GN=EXOSC9 PE=1 SV=3	2	2	2		Q9Y266	Nuclear migration protein nudC OS=Homo sapiens OX=9606 GN=NUDC PE=1 SV=1	10.2719	1	2	3
P18583	Protein SON OS=Homo sapiens OX=9606 GN=SON PE=1 SV=4	0.865622		1		1	1								Q9UKM9	RNA-binding protein Raly OS=Homo sapiens OX=9606 GN=RALY PE=1 SV=1	3.59477	1	2	1			P68400	Casein kinase II subunit alpha OS=Homo sapiens OX=9606 GN=CSNK2A1 PE=1 SV=1	9.46292		3	2		Q8IXM3	54.7445	39S ribosomal protein L41, mitochondrial OS=Homo sapiens GN=MRPL41 PE=1 SV=1	1	1	2		Q07666	9.93228	KH domain-containing, RNA-binding, signal transduction-associated protein 1 OS=Homo sapiens GN=KHDRBS1 PE=1 SV=1	2	1	2		Q9Y2W1	Thyroid hormone receptor-associated protein 3 OS=Homo sapiens OX=9606 GN=THRAP3 PE=1 SV=2	2.19895	1	1	1
Q13347	Eukaryotic translation initiation factor 3 subunit I OS=Homo sapiens OX=9606 GN=EIF3I PE=1 SV=1	3.69231	1			1	1								DECOY_Q9Y4D8	Probable E3 ubiquitin-protein ligase HECTD4 OS=Homo sapiens OX=9606 GN=HECTD4 PE=1 SV=5	0.650651		2	1			P62917	60S ribosomal protein L8 OS=Homo sapiens OX=9606 GN=RPL8 PE=1 SV=2	45.9144	5	2	2		Q8N163	12.026	Cell cycle and apoptosis regulator protein 2 OS=Homo sapiens GN=CCAR2 PE=1 SV=2	1	4	1		Q13084	27.3438	39S ribosomal protein L28, mitochondrial OS=Homo sapiens GN=MRPL28 PE=1 SV=4	2	2	2		Q9Y383	Putative RNA-binding protein Luc7-like 2 OS=Homo sapiens OX=9606 GN=LUC7L2 PE=1 SV=2	8.16327
Q5RKV6	Exosome complex component MTR3 OS=Homo sapiens OX=9606 GN=EXOSC6 PE=1 SV=1	5.88235				1	1								P23528	Cofilin-1 OS=Homo sapiens OX=9606 GN=CFL1 PE=1 SV=3	6.62651		2	1			P07195	L-lactate dehydrogenase B chain OS=Homo sapiens OX=9606 GN=LDHB PE=1 SV=2	10.7784	4	2	2		Q8NBS9	11.1111	Thioredoxin domain-containing protein 5 OS=Homo sapiens GN=TXNDC5 PE=1 SV=2	1	1	1		Q13428	2.41935	Treacle protein OS=Homo sapiens GN=TCOF1 PE=1 SV=3	2	2	4		Q9Y3C6	Peptidyl-prolyl cis-trans isomerase-like 1 OS=Homo sapiens OX=9606 GN=PPIL1 PE=1 SV=1	14.4578	2	2	1
O14950	Myosin regulatory light chain 12B OS=Homo sapiens OX=9606 GN=MYL12B PE=1 SV=2	11.0465				1	1								P48643	T-complex protein 1 subunit epsilon OS=Homo sapiens OX=9606 GN=CCT5 PE=1 SV=1	47.8743		2	1			O76094	Signal recognition particle subunit SRP72 OS=Homo sapiens OX=9606 GN=SRP72 PE=1 SV=3	19.9702	3	2	2		Q8TAP9	22.3464	M-phase-specific PLK1-interacting protein OS=Homo sapiens GN=MPLKIP PE=1 SV=1	1	1	1		Q14152	1.80897	Eukaryotic translation initiation factor 3 subunit A OS=Homo sapiens GN=EIF3A PE=1 SV=1	2	1	1		Q9Y3F4	Serine-threonine kinase receptor-associated protein OS=Homo sapiens OX=9606 GN=STRAP PE=1 SV=1	11.1429	1	1	2
Q99459	Cell division cycle 5-like protein OS=Homo sapiens OX=9606 GN=CDC5L PE=1 SV=2	2.24439				1	1								P62158	Calmodulin OS=Homo sapiens GN=CALM1 PE=1 SV=2	28.1879		2	1			P00813	Adenosine deaminase OS=Homo sapiens GN=ADA PE=1 SV=3	2.75482	3	2	2		Q8WVJ2	18.4713	NudC domain-containing protein 2 OS=Homo sapiens GN=NUDCD2 PE=1 SV=1	1	2	1		Q14203	3.99061	Dynactin subunit 1 OS=Homo sapiens GN=DCTN1 PE=1 SV=3	2	1			Q9Y3I0	tRNA-splicing ligase RtcB homolog OS=Homo sapiens OX=9606 GN=RTCB PE=1 SV=1	18.2178	3	4	5
O60716	Catenin delta-1 OS=Homo sapiens OX=9606 GN=CTNND1 PE=1 SV=1	1.03306				1	1								P82933	28S ribosomal protein S9, mitochondrial OS=Homo sapiens OX=9606 GN=MRPS9 PE=1 SV=2	3.28283		2	1			P18124	60S ribosomal protein L7 OS=Homo sapiens OX=9606 GN=RPL7 PE=1 SV=1	40.7258	3	2	2		Q96QC0	8.29787	Serine/threonine-protein phosphatase 1 regulatory subunit 10 OS=Homo sapiens GN=PPP1R10 PE=1 SV=1	1	2	1		Q15020	4.98442	Squamous cell carcinoma antigen recognized by T-cells 3 OS=Homo sapiens GN=SART3 PE=1 SV=1	2	3	3		Q9Y3U8	60S ribosomal protein L36 OS=Homo sapiens OX=9606 GN=RPL36 PE=1 SV=3	28.5714
O95714	E3 ubiquitin-protein ligase HERC2 OS=Homo sapiens OX=9606 GN=HERC2 PE=1 SV=2	0.310302				1	1								Q12788	Transducin beta-like protein 3 OS=Homo sapiens OX=9606 GN=TBL3 PE=1 SV=2	3.21782		2	1			P62913	60S ribosomal protein L11 OS=Homo sapiens OX=9606 GN=RPL11 PE=1 SV=2	36.5169	3	2	2		Q96T17	5.87432	MAP7 domain-containing protein 2 OS=Homo sapiens GN=MAP7D2 PE=1 SV=2	1	0	0		Q15287	8.85246	RNA-binding protein with serine-rich domain 1 OS=Homo sapiens GN=RNPS1 PE=1 SV=1	2	2	1		Q9Y3Y2	Chromatin target of PRMT1 protein OS=Homo sapiens OX=9606 GN=CHTOP PE=1 SV=2	16.9355	3	3	3
P42696	RNA-binding protein 34 OS=Homo sapiens OX=9606 GN=RBM34 PE=1 SV=2	2.09302				1	1								Q13595	Transformer-2 protein homolog alpha OS=Homo sapiens OX=9606 GN=TRA2A PE=1 SV=1	8.15603		2	1			P78362	SRSF protein kinase 2 OS=Homo sapiens OX=9606 GN=SRPK2 PE=1 SV=3	8.57558	3	2	2		Q99439	7.76699	Calponin-2 OS=Homo sapiens GN=CNN2 PE=1 SV=4	1	2	2		Q15427	8.72642	Splicing factor 3B subunit 4 OS=Homo sapiens GN=SF3B4 PE=1 SV=1	2	2	3		Q9Y490	Talin-1 OS=Homo sapiens OX=9606 GN=TLN1 PE=1 SV=3	2.55805	4	3	3
P60842	Eukaryotic initiation factor 4A-I OS=Homo sapiens OX=9606 GN=EIF4A1 PE=1 SV=1	6.40394				1	1								Q9NX58	Cell growth-regulating nucleolar protein OS=Homo sapiens OX=9606 GN=LYAR PE=1 SV=2	16.6227		2	1			Q15555	Microtubule-associated protein RP/EB family member 2 OS=Homo sapiens GN=MAPRE2 PE=1 SV=1	17.737	3	2	2		Q99729	9.33735	Heterogeneous nuclear ribonucleoprotein A/B OS=Homo sapiens GN=HNRNPAB PE=1 SV=2	1	1	2		Q5T5Y3	1.93508	Calmodulin-regulated spectrin-associated protein 1 OS=Homo sapiens GN=CAMSAP1 PE=1 SV=2	2	1	1		Q9Y520	Protein PRRC2C OS=Homo sapiens OX=9606 GN=PRRC2C PE=1 SV=4	2.48619	1	1	1
P63272	Transcription elongation factor SPT4 OS=Homo sapiens OX=9606 GN=SUPT4H1 PE=1 SV=1	7.69231				1	1								Q9UL42	Paraneoplastic antigen Ma2 OS=Homo sapiens OX=9606 GN=PNMA2 PE=1 SV=2	9.61538		2	1			Q9NVX0	HAUS augmin-like complex subunit 2 OS=Homo sapiens GN=HAUS2 PE=1 SV=1	19.1489	3	2	2		Q9BSJ8	3.26087	Extended synaptotagmin-1 OS=Homo sapiens GN=ESYT1 PE=1 SV=1	1	0	1		Q6FI81	14.4231	Anamorsin OS=Homo sapiens GN=CIAPIN1 PE=1 SV=2	2		1		Q9Y5S9	RNA-binding protein 8A OS=Homo sapiens OX=9606 GN=RBM8A PE=1 SV=1	10.9195	2		1
Q06265	Exosome complex component RRP45 OS=Homo sapiens OX=9606 GN=EXOSC9 PE=1 SV=3	4.7836				1	1								P55884	Eukaryotic translation initiation factor 3 subunit B OS=Homo sapiens OX=9606 GN=EIF3B PE=1 SV=3	2.7027	3	1	1			CYC_HUMAN	sp CYC_HUMAN	18.2692	2	2	2		Q9BWJ5	32.5581	Splicing factor 3B subunit 5 OS=Homo sapiens GN=SF3B5 PE=1 SV=1	1	1	1		Q6UXN9	7.02875	WD repeat-containing protein 82 OS=Homo sapiens GN=WDR82 PE=1 SV=1	2	2	4		Streptavidin	(S.avidinii)	43.125	42	46	111
Q14999	Cullin-7 OS=Homo sapiens OX=9606 GN=CUL7 PE=1 SV=2	1.29564				1	1								DECOY_Q12873	Chromodomain-helicase-DNA-binding protein 3 OS=Homo sapiens OX=9606 GN=CHD3 PE=1 SV=3	1.3	2	1	1			DECOY_P78344	Eukaryotic translation initiation factor 4 gamma 2 OS=Homo sapiens GN=EIF4G2 PE=1 SV=1	1.10254	2	2	2		Q9H307	41.1437	Pinin OS=Homo sapiens GN=PNN PE=1 SV=4	1	3	2		Q7RTV0	48.1818	PHD finger-like domain-containing protein 5A OS=Homo sapiens GN=PHF5A PE=1 SV=1	2	2	2
Q2NL82	Pre-rRNA-processing protein TSR1 homolog OS=Homo sapiens OX=9606 GN=TSR1 PE=1 SV=1	1.36816				1	1								P04406	Glyceraldehyde-3-phosphate dehydrogenase OS=Homo sapiens OX=9606 GN=GAPDH PE=1 SV=3	28.9552	2	1	1			DECOY_Q14320	Protein FAM50A OS=Homo sapiens OX=9606 GN=FAM50A PE=1 SV=2	2.65487	2	2	2		Q9NSV4	3.85583	Protein diaphanous homolog 3 OS=Homo sapiens GN=DIAPH3 PE=1 SV=4	1	0	0		Q86V81	41.6342	THO complex subunit 4 OS=Homo sapiens GN=ALYREF PE=1 SV=3	2	2	1
Q96KR1	Zinc finger RNA-binding protein OS=Homo sapiens OX=9606 GN=ZFR PE=1 SV=2	1.30354				1	1								P14625	Endoplasmin OS=Homo sapiens OX=9606 GN=HSP90B1 PE=1 SV=1	9.71357	2	1	1			DECOY_Q4G0M1	Erythroferrone OS=Homo sapiens GN=FAM132B PE=2 SV=2	2.25989	2	2	2		Q9NUG6	22.5564	p53 and DNA damage-regulated protein 1 OS=Homo sapiens GN=PDRG1 PE=1 SV=2	1	1	2		Q86XP3	8.20896	ATP-dependent RNA helicase DDX42 OS=Homo sapiens GN=DDX42 PE=1 SV=1	2	4	2
Q9NUJ1	Mycophenolic acid acyl-glucuronide esterase, mitochondrial OS=Homo sapiens OX=9606 GN=ABHD10 PE=1 SV=1	2.94118				1	1								P30153	Serine/threonine-protein phosphatase 2A 65 kDa regulatory subunit A alpha isoform OS=Homo sapiens OX=9606 GN=PPP2R1A PE=1 SV=4	6.79117	2	1	1			DECOY_Q6ZS86	Putative glycerol kinase 5 OS=Homo sapiens GN=GK5 PE=2 SV=2	1.32325	2	2	2		Q9NW64	23.8095	Pre-mRNA-splicing factor RBM22 OS=Homo sapiens GN=RBM22 PE=1 SV=1	1	1	0		Q8IWC1	3.3105	MAP7 domain-containing protein 3 OS=Homo sapiens GN=MAP7D3 PE=1 SV=2	2	1	2
Q9Y3B9	RRP15-like protein OS=Homo sapiens OX=9606 GN=RRP15 PE=1 SV=2	3.90071				1	1								P40227	T-complex protein 1 subunit zeta OS=Homo sapiens OX=9606 GN=CCT6A PE=1 SV=3	44.4444	2	1	1			P14854	Cytochrome c oxidase subunit 6B1 OS=Homo sapiens OX=9606 GN=COX6B1 PE=1 SV=2	44.186	2	2	2		Q9NYV4	3.69128	Cyclin-dependent kinase 12 OS=Homo sapiens GN=CDK12 PE=1 SV=2	1	1	0		Q8IX01	5.54529	SURP and G-patch domain-containing protein 2 OS=Homo sapiens GN=SUGP2 PE=1 SV=2	2	1	3
P49368	T-complex protein 1 subunit gamma OS=Homo sapiens OX=9606 GN=CCT3 PE=1 SV=4	55.4128	20	19	13		1		32	37	32				P43487	Ran-specific GTPase-activating protein OS=Homo sapiens OX=9606 GN=RANBP1 PE=1 SV=1	15.4229	2	1	1			P16949	Stathmin OS=Homo sapiens OX=9606 GN=STMN1 PE=1 SV=3	30.2013	2	2	2		Q9P258	10.5364	Protein RCC2 OS=Homo sapiens GN=RCC2 PE=1 SV=2	1	1	0		Q8IYB3	6.85841	Serine/arginine repetitive matrix protein 1 OS=Homo sapiens GN=SRRM1 PE=1 SV=2	2	2	2
Q13451	Peptidyl-prolyl cis-trans isomerase FKBP5 OS=Homo sapiens OX=9606 GN=FKBP5 PE=1 SV=2	18.5996	1				1		3	6	6				P55769	NHP2-like protein 1 OS=Homo sapiens OX=9606 GN=SNU13 PE=1 SV=3	18.75	2	1	1			P23284	Peptidyl-prolyl cis-trans isomerase B OS=Homo sapiens OX=9606 GN=PPIB PE=1 SV=2	19.4444	2	2	2		Q9P2I0	4.21995	Cleavage and polyadenylation specificity factor subunit 2 OS=Homo sapiens GN=CPSF2 PE=1 SV=2	1	2	0		Q8ND56	4.75162	Protein LSM14 homolog A OS=Homo sapiens GN=LSM14A PE=1 SV=3	2	1	1
P15311	Ezrin OS=Homo sapiens OX=9606 GN=EZR PE=1 SV=4	17.7474	6	3	2		1		3	5	6				P62304	Small nuclear ribonucleoprotein E OS=Homo sapiens OX=9606 GN=SNRPE PE=1 SV=1	25	2	1	1			P26368	Splicing factor U2AF 65 kDa subunit OS=Homo sapiens OX=9606 GN=U2AF2 PE=1 SV=4	8.84211	2	2	2		Q9UHX1	16.6369	Poly(U)-binding-splicing factor PUF60 OS=Homo sapiens GN=PUF60 PE=1 SV=1	1	2	1		Q8TEU7	3.18551	Rap guanine nucleotide exchange factor 6 OS=Homo sapiens GN=RAPGEF6 PE=1 SV=2	2	2	2
Q02809	Procollagen-lysine,2-oxoglutarate 5-dioxygenase 1 OS=Homo sapiens OX=9606 GN=PLOD1 PE=1 SV=2	3.71389					1			1	3				Q12874	Splicing factor 3A subunit 3 OS=Homo sapiens OX=9606 GN=SF3A3 PE=1 SV=1	10.1796	2	1	1			P29558	RNA-binding motif, single-stranded-interacting protein 1 OS=Homo sapiens OX=9606 GN=RBMS1 PE=1 SV=3	7.38916	2	2	2		Q9UK59	22.6103	Lariat debranching enzyme OS=Homo sapiens GN=DBR1 PE=1 SV=2	1	1	1		Q92499	10	ATP-dependent RNA helicase DDX1 OS=Homo sapiens GN=DDX1 PE=1 SV=2	2	3	3
Q08J23	tRNA (cytosine(34)-C(5))-methyltransferase OS=Homo sapiens OX=9606 GN=NSUN2 PE=1 SV=2	4.69361					1		2	2	1				Q13162	Peroxiredoxin-4 OS=Homo sapiens OX=9606 GN=PRDX4 PE=1 SV=1	10.7011	2	1	1			P35611	Alpha-adducin OS=Homo sapiens OX=9606 GN=ADD1 PE=1 SV=2	9.09091	2	2	2		Q9UKF6	7.30994	Cleavage and polyadenylation specificity factor subunit 3 OS=Homo sapiens GN=CPSF3 PE=1 SV=1	1	1	2		Q92597	13.7056	Protein NDRG1 OS=Homo sapiens GN=NDRG1 PE=1 SV=1	2	2	2
Q16637	Survival motor neuron protein OS=Homo sapiens OX=9606 GN=SMN1 PE=1 SV=1	9.52381	1	1	1		1		1	1	1				Q16637	Survival motor neuron protein OS=Homo sapiens OX=9606 GN=SMN1 PE=1 SV=1	12.585	2	1	1			P52815	39S ribosomal protein L12, mitochondrial OS=Homo sapiens OX=9606 GN=MRPL12 PE=1 SV=2	28.7879	2	2	2		Q9UKK9	11.8721	ADP-sugar pyrophosphatase OS=Homo sapiens GN=NUDT5 PE=1 SV=1	1	2	2		Q92667	2.76855	A-kinase anchor protein 1, mitochondrial OS=Homo sapiens GN=AKAP1 PE=1 SV=1	2	2
Q9Y4W6	AFG3-like protein 2 OS=Homo sapiens OX=9606 GN=AFG3L2 PE=1 SV=2	7.6537	3	2			1		2		1				Q8WXD5	Gem-associated protein 6 OS=Homo sapiens OX=9606 GN=GEMIN6 PE=1 SV=1	7.78443	2	1	1			P61981	14-3-3 protein gamma OS=Homo sapiens OX=9606 GN=YWHAG PE=1 SV=2	14.9798	2	2	2		Q9UKV3	18.1208	Apoptotic chromatin condensation inducer in the nucleus OS=Homo sapiens GN=ACIN1 PE=1 SV=2	1	3	0		Q92841	25.5144	Probable ATP-dependent RNA helicase DDX17 OS=Homo sapiens GN=DDX17 PE=1 SV=2	2	4	3
O75369	Filamin-B OS=Homo sapiens OX=9606 GN=FLNB PE=1 SV=2	2.38278	1				1			1					Q92878	DNA repair protein RAD50 OS=Homo sapiens OX=9606 GN=RAD50 PE=1 SV=1	5.8689	2	1	1			P62847	40S ribosomal protein S24 OS=Homo sapiens OX=9606 GN=RPS24 PE=1 SV=1	28.5714	2	2	2		Q9UNP9	10.6312	Peptidyl-prolyl cis-trans isomerase E OS=Homo sapiens GN=PPIE PE=1 SV=1	1	1	1		Q96C00	6.55391	Zinc finger and BTB domain-containing protein 9 OS=Homo sapiens GN=ZBTB9 PE=1 SV=1	2		1
Q14676	Mediator of DNA damage checkpoint protein 1 OS=Homo sapiens OX=9606 GN=MDC1 PE=1 SV=3	1.62757	1				1								Q9BRJ6	Uncharacterized protein C7orf50 OS=Homo sapiens OX=9606 GN=C7orf50 PE=1 SV=1	28.3505	2	1	1			P62899	60S ribosomal protein L31 OS=Homo sapiens OX=9606 GN=RPL31 PE=1 SV=1	18.4	2	2	2		Q9UQ80	11.9289	Proliferation-associated protein 2G4 OS=Homo sapiens GN=PA2G4 PE=1 SV=3	1	1	1		Q99460	3.46275	26S proteasome non-ATPase regulatory subunit 1 OS=Homo sapiens GN=PSMD1 PE=1 SV=2	2
Q01105	Protein SET OS=Homo sapiens OX=9606 GN=SET PE=1 SV=3	11.7241					1								ADH1_YEAST	sp ADH1_YEAST	6.03448	1	1	1			P84103	Serine/arginine-rich splicing factor 3 OS=Homo sapiens OX=9606 GN=SRSF3 PE=1 SV=1	18.2927	2	2	2		Q9Y237	40.458	Peptidyl-prolyl cis-trans isomerase NIMA-interacting 4 OS=Homo sapiens GN=PIN4 PE=1 SV=1	1	1	2		Q99623	18.3946	Prohibitin-2 OS=Homo sapiens GN=PHB2 PE=1 SV=2	2	1	1
Q12888	TP53-binding protein 1 OS=Homo sapiens OX=9606 GN=TP53BP1 PE=1 SV=2	4.10751					1								DECOY_O94906	Pre-mRNA-processing factor 6 OS=Homo sapiens OX=9606 GN=PRPF6 PE=1 SV=1	1.38151	1	1	1			Q00059	Transcription factor A, mitochondrial OS=Homo sapiens OX=9606 GN=TFAM PE=1 SV=1	28.8618	2	2	2		Q9Y3Y2	11.6935	Chromatin target of PRMT1 protein OS=Homo sapiens GN=CHTOP PE=1 SV=2	1	1	1		Q99729	9.33735	Heterogeneous nuclear ribonucleoprotein A/B OS=Homo sapiens GN=HNRNPAB PE=1 SV=2	2	4	2
P37802	Transgelin-2 OS=Homo sapiens OX=9606 GN=TAGLN2 PE=1 SV=3	15.0754					1								DECOY_P08572	Collagen alpha-2(IV) chain OS=Homo sapiens GN=COL4A2 PE=1 SV=4	0.700935	1	1	1			Q01105	Protein SET OS=Homo sapiens OX=9606 GN=SET PE=1 SV=3	18.9655	2	2	2		Q9Y5S9	35.6322	RNA-binding protein 8A OS=Homo sapiens GN=RBM8A PE=1 SV=1	1	1	0		Q9H307	20.0837	Pinin OS=Homo sapiens GN=PNN PE=1 SV=4	2	2
P46060	Ran GTPase-activating protein 1 OS=Homo sapiens OX=9606 GN=RANGAP1 PE=1 SV=1	5.96252					1								DECOY_Q12955	Ankyrin-3 OS=Homo sapiens OX=9606 GN=ANK3 PE=1 SV=3	0.936715	1	1	1			Q14978	Nucleolar and coiled-body phosphoprotein 1 OS=Homo sapiens OX=9606 GN=NOLC1 PE=1 SV=2	2.14592	2	2	2		CYC_HUMAN	38.4615	sp CYC_HUMAN	0	0	1		Q9H425	13.4557	Uncharacterized protein C1orf198 OS=Homo sapiens GN=C1orf198 PE=1 SV=1	2	2	2
Q9BUQ8	Probable ATP-dependent RNA helicase DDX23 OS=Homo sapiens OX=9606 GN=DDX23 PE=1 SV=3	1.95122					1								DECOY_Q5VW38	Protein GPR107 OS=Homo sapiens OX=9606 GN=GPR107 PE=1 SV=1	1.83333	1	1	1			Q6DT37	Serine/threonine-protein kinase MRCK gamma OS=Homo sapiens OX=9606 GN=CDC42BPG PE=1 SV=2	0.644745	2	2	2		O15075	5.54054	Serine/threonine-protein kinase DCLK1 OS=Homo sapiens GN=DCLK1 PE=1 SV=2	0	0	0		Q9H5V9	12.1622	UPF0428 protein CXorf56 OS=Homo sapiens GN=CXorf56 PE=1 SV=1	2	2	1
P06744	Glucose-6-phosphate isomerase OS=Homo sapiens OX=9606 GN=GPI PE=1 SV=4	1.97133					1								K1M1_SHEEP	sp K1M1_SHEEP	38.1068	1	1	1			Q8ND56	Protein LSM14 homolog A OS=Homo sapiens GN=LSM14A PE=1 SV=3	17.4946	2	2	2		O43684	27.7439	Mitotic checkpoint protein BUB3 OS=Homo sapiens GN=BUB3 PE=1 SV=1	0	0	2		Q9H9Q2	20.4545	COP9 signalosome complex subunit 7b OS=Homo sapiens GN=COPS7B PE=1 SV=1	2	1	3
P60174	Triosephosphate isomerase OS=Homo sapiens OX=9606 GN=TPI1 PE=1 SV=3	4.1958					1								O00231	26S proteasome non-ATPase regulatory subunit 11 OS=Homo sapiens OX=9606 GN=PSMD11 PE=1 SV=3	15.8768	1	1	1			Q96P66	Probable G-protein coupled receptor 101 OS=Homo sapiens GN=GPR101 PE=1 SV=1	2.55906	2	2	2		O75937	18.1818	DnaJ homolog subfamily C member 8 OS=Homo sapiens GN=DNAJC8 PE=1 SV=2	0	0	0		Q9NW64	15.2381	Pre-mRNA-splicing factor RBM22 OS=Homo sapiens GN=RBM22 PE=1 SV=1	2	1
Q86YP4	Transcriptional repressor p66-alpha OS=Homo sapiens OX=9606 GN=GATAD2A PE=1 SV=1	1.73776					1								O76013	RecName: Full=Keratin, type I cuticular Ha6; AltName: Full=Hair keratin, type I Ha6; AltName: Full=Keratin-36; Short=K36;	12.4197	1	1	1			Q99729	Heterogeneous nuclear ribonucleoprotein A/B OS=Homo sapiens OX=9606 GN=HNRNPAB PE=1 SV=2	5.42169	2	2	2		O94927	5.52923	HAUS augmin-like complex subunit 5 OS=Homo sapiens GN=HAUS5 PE=1 SV=2	0	1	1		Q9UHV9	16.8831	Prefoldin subunit 2 OS=Homo sapiens GN=PFDN2 PE=1 SV=1	2	2	2
Q8IZP0	Abl interactor 1 OS=Homo sapiens OX=9606 GN=ABI1 PE=1 SV=4	5.70866				3									P02668	SWISS-PROT:P02668 Kappa-casein [Contains: Casoxin C; Casoxin 6; Casoxin A; Casoxin B; Casoplatelin] - Bos taurus (Bovine).	16.568	1	1	1			Q9BRP1	Programmed cell death protein 2-like OS=Homo sapiens OX=9606 GN=PDCD2L PE=1 SV=1	9.21788	2	2	2		P02754	27.1605	SWISS-PROT:P02754 Beta-lactoglobulin - Bos taurus (Bovine).	0	0	1		Q9UIF9	3.25459	Bromodomain adjacent to zinc finger domain protein 2A OS=Homo sapiens GN=BAZ2A PE=1 SV=4	2	1	2
LYSC_CHICK	sp LYSC_CHICK	19.0476				3									P05455	Lupus La protein OS=Homo sapiens OX=9606 GN=SSB PE=1 SV=2	5.14706	1	1	1			Q9NVA2	Septin-11 OS=Homo sapiens OX=9606 GN=SEPT11 PE=1 SV=3	8.15851	2	2	2		P02769	14.9918	SWISS-PROT:P02769 (Bos taurus) Bovine serum albumin precursor	0	0	0		Q9UK76	25.974	Hematological and neurological expressed 1 protein OS=Homo sapiens GN=HN1 PE=1 SV=3	2	1	2
P04843	Dolichyl-diphosphooligosaccharide--protein glycosyltransferase subunit 1 OS=Homo sapiens OX=9606 GN=RPN1 PE=1 SV=1	12.6853	2	1	1	2			6	4	5				P07237	Protein disulfide-isomerase OS=Homo sapiens OX=9606 GN=P4HB PE=1 SV=3	3.14961	1	1	1			Q01658	Protein Dr1 OS=Homo sapiens OX=9606 GN=DR1 PE=1 SV=1	34.6591	1	2	2		P09234	18.8679	U1 small nuclear ribonucleoprotein C OS=Homo sapiens GN=SNRPC PE=1 SV=1	0	0	0		Q9UKK9	11.8721	ADP-sugar pyrophosphatase OS=Homo sapiens GN=NUDT5 PE=1 SV=1	2	2	1
P51572	B-cell receptor-associated protein 31 OS=Homo sapiens OX=9606 GN=BCAP31 PE=1 SV=3	7.31707	1	1	1	2			3	2	3				P12111	Collagen alpha-3(VI) chain OS=Homo sapiens OX=9606 GN=COL6A3 PE=1 SV=5	0.220334	1	1	1			Q02543	60S ribosomal protein L18a OS=Homo sapiens OX=9606 GN=RPL18A PE=1 SV=2	41.4773	1	2	2		P13797	8.88889	Plastin-3 OS=Homo sapiens GN=PLS3 PE=1 SV=4	0	1	0		Q9ULW0	4.95315	Targeting protein for Xklp2 OS=Homo sapiens GN=TPX2 PE=1 SV=2	2	1	2
O43242	26S proteasome non-ATPase regulatory subunit 3 OS=Homo sapiens OX=9606 GN=PSMD3 PE=1 SV=2	30.8989	4	1	1	2			4	6	2				P12763	RecName: Full=Alpha-2-HS-glycoprotein; AltName: Full=Asialofetuin; AltName: Full=Fetuin-A; Flags: Precursor;	10.0279	1	1	1			Q5T011	KICSTOR complex protein SZT2 OS=Homo sapiens OX=9606 GN=SZT2 PE=1 SV=3	1.07809	1	2	2		P14854	26.7442	Cytochrome c oxidase subunit 6B1 OS=Homo sapiens GN=COX6B1 PE=1 SV=2	0	0	0		Q9UPN3	0.879805	Microtubule-actin cross-linking factor 1, isoforms 1/2/3/5 OS=Homo sapiens GN=MACF1 PE=1 SV=4	2	2	1
Q5JTW2	Centrosomal protein of 78 kDa OS=Homo sapiens OX=9606 GN=CEP78 PE=1 SV=1	5.66038				2			1		2				P21741	Midkine OS=Homo sapiens GN=MDK PE=1 SV=1	6.99301	1	1	1			Q7Z569	BRCA1-associated protein OS=Homo sapiens OX=9606 GN=BRAP PE=1 SV=2	10.1351	1	2	2		P17980	8.42825	26S protease regulatory subunit 6A OS=Homo sapiens GN=PSMC3 PE=1 SV=3	0	1	1		Q9UQR0	7.14286	Sex comb on midleg-like protein 2 OS=Homo sapiens GN=SCML2 PE=1 SV=1	2	3	1
Q16629	Serine/arginine-rich splicing factor 7 OS=Homo sapiens OX=9606 GN=SRSF7 PE=1 SV=1	13.0252		2	1	2			1	2	1				P35268	60S ribosomal protein L22 OS=Homo sapiens OX=9606 GN=RPL22 PE=1 SV=2	18.75	1	1	1			Q92769	Histone deacetylase 2 OS=Homo sapiens OX=9606 GN=HDAC2 PE=1 SV=2	10.2459	1	2	2		P24752	10.3044	Acetyl-CoA acetyltransferase, mitochondrial OS=Homo sapiens GN=ACAT1 PE=1 SV=1	0	0	0		Q9Y3B4	48	Splicing factor 3B subunit 6 OS=Homo sapiens GN=SF3B6 PE=1 SV=1	2	2	3
P51610	Host cell factor 1 OS=Homo sapiens OX=9606 GN=HCFC1 PE=1 SV=2	5.65111		1		2					1				P36542	ATP synthase subunit gamma, mitochondrial OS=Homo sapiens OX=9606 GN=ATP5F1C PE=1 SV=1	4.02685	1	1	1			Q96EB1	Elongator complex protein 4 OS=Homo sapiens GN=ELP4 PE=1 SV=2	8.72642	1	2	2		P26583	14.8325	High mobility group protein B2 OS=Homo sapiens GN=HMGB2 PE=1 SV=2	0	1	0		Q9Y6M1	6.51085	Insulin-like growth factor 2 mRNA-binding protein 2 OS=Homo sapiens GN=IGF2BP2 PE=1 SV=2	2	2	2
P26599	Polypyrimidine tract-binding protein 1 OS=Homo sapiens OX=9606 GN=PTBP1 PE=1 SV=1	1.50659				2			1	1					P49721	Proteasome subunit beta type-2 OS=Homo sapiens OX=9606 GN=PSMB2 PE=1 SV=1	17.9104	1	1	1			Q9BYJ9	YTH domain-containing family protein 1 OS=Homo sapiens OX=9606 GN=YTHDF1 PE=1 SV=1	9.839	1	2	2		P27695	18.8679	DNA-(apurinic or apyrimidinic site) lyase OS=Homo sapiens GN=APEX1 PE=1 SV=2	0	0	0		O00303	9.52381	Eukaryotic translation initiation factor 3 subunit F OS=Homo sapiens GN=EIF3F PE=1 SV=1	1	2
Q15269	Periodic tryptophan protein 2 homolog OS=Homo sapiens OX=9606 GN=PWP2 PE=2 SV=2	3.26442				2				1					P49756	RNA-binding protein 25 OS=Homo sapiens OX=9606 GN=RBM25 PE=1 SV=3	2.72835	1	1	1			Q9H2P0	Activity-dependent neuroprotector homeobox protein OS=Homo sapiens OX=9606 GN=ADNP PE=1 SV=1	6.80581	1	2	2		P30086	56.1497	Phosphatidylethanolamine-binding protein 1 OS=Homo sapiens GN=PEBP1 PE=1 SV=3	0	0	0		O15235	38.4058	28S ribosomal protein S12, mitochondrial OS=Homo sapiens GN=MRPS12 PE=1 SV=1	1	1	1
O00487	26S proteasome non-ATPase regulatory subunit 14 OS=Homo sapiens OX=9606 GN=PSMD14 PE=1 SV=1	9.35484				2									P61513	60S ribosomal protein L37a OS=Homo sapiens OX=9606 GN=RPL37A PE=1 SV=2	19.5652	1	1	1			Q9H7U1	Serine-rich coiled-coil domain-containing protein 2 OS=Homo sapiens GN=CCSER2 PE=2 SV=2	6.71463	1	2	2		P35658	1.5311	Nuclear pore complex protein Nup214 OS=Homo sapiens GN=NUP214 PE=1 SV=2	0	0	2		O96013	7.78342	Serine/threonine-protein kinase PAK 4 OS=Homo sapiens GN=PAK4 PE=1 SV=1	1	1	2
P35637	RNA-binding protein FUS OS=Homo sapiens OX=9606 GN=FUS PE=1 SV=1	2.6616				2									Q08380	Galectin-3-binding protein OS=Homo sapiens OX=9606 GN=LGALS3BP PE=1 SV=1	6.66667	1	1	1			Q01844	RNA-binding protein EWS OS=Homo sapiens OX=9606 GN=EWSR1 PE=1 SV=1	3.5061		2	2		P56270	8.80503	Myc-associated zinc finger protein OS=Homo sapiens GN=MAZ PE=1 SV=1	0	1	1		P04080	45.9184	Cystatin-B OS=Homo sapiens GN=CSTB PE=1 SV=2	1	1	1
P61201	COP9 signalosome complex subunit 2 OS=Homo sapiens OX=9606 GN=COPS2 PE=1 SV=1	61.3995	45	39	41	1			9	6	11				Q12824	SWI/SNF-related matrix-associated actin-dependent regulator of chromatin subfamily B member 1 OS=Homo sapiens OX=9606 GN=SMARCB1 PE=1 SV=2	3.37662	1	1	1			Q9Y224	UPF0568 protein C14orf166 OS=Homo sapiens GN=C14orf166 PE=1 SV=1	25		2	2		P61254	12.4138	60S ribosomal protein L26 OS=Homo sapiens GN=RPL26 PE=1 SV=1	0	1	0		P05386	51.7544	60S acidic ribosomal protein P1 OS=Homo sapiens GN=RPLP1 PE=1 SV=1	1	1	1
Q9UJS0	Calcium-binding mitochondrial carrier protein Aralar2 OS=Homo sapiens OX=9606 GN=SLC25A13 PE=1 SV=2	24.7407	7	6	4	1			10	8	9				Q13643	Four and a half LIM domains protein 3 OS=Homo sapiens OX=9606 GN=FHL3 PE=1 SV=4	7.14286	1	1	1			Q9HB71	Calcyclin-binding protein OS=Homo sapiens OX=9606 GN=CACYBP PE=1 SV=2	46.4912	4	1	2		Q07955	47.5806	Serine/arginine-rich splicing factor 1 OS=Homo sapiens GN=SRSF1 PE=1 SV=2	0	1	1		P09972	15.6593	Fructose-bisphosphate aldolase C OS=Homo sapiens GN=ALDOC PE=1 SV=2	1	2	2
P53007	Tricarboxylate transport protein, mitochondrial OS=Homo sapiens OX=9606 GN=SLC25A1 PE=1 SV=2	26.3666	6	6	3	1			6	4	4				Q13868	Exosome complex component RRP4 OS=Homo sapiens OX=9606 GN=EXOSC2 PE=1 SV=2	9.21502	1	1	1			P09874	Poly [ADP-ribose] polymerase 1 OS=Homo sapiens OX=9606 GN=PARP1 PE=1 SV=4	9.66469	3	1	2		Q13011	12.1951	Delta(3,5)-Delta(2,4)-dienoyl-CoA isomerase, mitochondrial OS=Homo sapiens GN=ECH1 PE=1 SV=2	0	0	0		P0DI83	18.1818	Ras-related protein Rab-34, isoform NARR OS=Homo sapiens GN=RAB34 PE=1 SV=1	1	1
Q9NTJ3	Structural maintenance of chromosomes protein 4 OS=Homo sapiens OX=9606 GN=SMC4 PE=1 SV=2	10.4037	5	5	2	1			4	3	3				Q14137	Ribosome biogenesis protein BOP1 OS=Homo sapiens OX=9606 GN=BOP1 PE=1 SV=2	1.34048	1	1	1			P61313	60S ribosomal protein L15 OS=Homo sapiens OX=9606 GN=RPL15 PE=1 SV=2	42.1569	3	1	2		Q13185	14.2077	Chromobox protein homolog 3 OS=Homo sapiens GN=CBX3 PE=1 SV=4	0	0	0		P10599	23.8095	Thioredoxin OS=Homo sapiens GN=TXN PE=1 SV=3	1	1	1
P17980	26S proteasome regulatory subunit 6A OS=Homo sapiens OX=9606 GN=PSMC3 PE=1 SV=3	23.6902	3	1	2	1			6	5	2				Q15365	Poly(rC)-binding protein 1 OS=Homo sapiens OX=9606 GN=PCBP1 PE=1 SV=2	10.6742	1	1	1			P62306	Small nuclear ribonucleoprotein F OS=Homo sapiens OX=9606 GN=SNRPF PE=1 SV=1	24.4186	3	1	2		Q13595	15.6028	Transformer-2 protein homolog alpha OS=Homo sapiens GN=TRA2A PE=1 SV=1	0	0	0		P12277	7.87402	Creatine kinase B-type OS=Homo sapiens GN=CKB PE=1 SV=1	1	1	1
Q9Y2J2	Band 4.1-like protein 3 OS=Homo sapiens OX=9606 GN=EPB41L3 PE=1 SV=2	20.5152	15	7	8	1					2				Q15427	Splicing factor 3B subunit 4 OS=Homo sapiens OX=9606 GN=SF3B4 PE=1 SV=1	3.30189	1	1	1			P67809	Nuclease-sensitive element-binding protein 1 OS=Homo sapiens OX=9606 GN=YBX1 PE=1 SV=3	42.9012	3	1	2		Q5JSZ5	3.0507	Protein PRRC2B OS=Homo sapiens GN=PRRC2B PE=1 SV=2	0	0	0		P14854	26.7442	Cytochrome c oxidase subunit 6B1 OS=Homo sapiens GN=COX6B1 PE=1 SV=2	1	1	1
P39656	Dolichyl-diphosphooligosaccharide--protein glycosyltransferase 48 kDa subunit OS=Homo sapiens OX=9606 GN=DDOST PE=1 SV=4	9.21053	1			1			1	2	1				Q16891	MICOS complex subunit MIC60 OS=Homo sapiens OX=9606 GN=IMMT PE=1 SV=1	5.27704	1	1	1			O43684	Mitotic checkpoint protein BUB3 OS=Homo sapiens OX=9606 GN=BUB3 PE=1 SV=1	28.0488	2	1	2		Q6P1L8	13.1034	39S ribosomal protein L14, mitochondrial OS=Homo sapiens GN=MRPL14 PE=1 SV=1	0	0	0		P15924	2.19436	Desmoplakin OS=Homo sapiens GN=DSP PE=1 SV=3	1	2	2
P31948	Stress-induced-phosphoprotein 1 OS=Homo sapiens OX=9606 GN=STIP1 PE=1 SV=1	5.89319				1			1	2	1				Q3MHD2	Protein LSM12 homolog OS=Homo sapiens OX=9606 GN=LSM12 PE=1 SV=2	6.66667	1	1	1			P62910	60S ribosomal protein L32 OS=Homo sapiens OX=9606 GN=RPL32 PE=1 SV=2	28.8889	2	1	2		Q7L014	2.9098	Probable ATP-dependent RNA helicase DDX46 OS=Homo sapiens GN=DDX46 PE=1 SV=2	0	1	2		P24534	26.6667	Elongation factor 1-beta OS=Homo sapiens GN=EEF1B2 PE=1 SV=3	1	2	2
P62333	26S proteasome regulatory subunit 10B OS=Homo sapiens OX=9606 GN=PSMC6 PE=1 SV=1	9.2545	1			1			1	1	1				Q8IZP0	Abl interactor 1 OS=Homo sapiens OX=9606 GN=ABI1 PE=1 SV=4	1.77165	1	1	1			Q15427	Splicing factor 3B subunit 4 OS=Homo sapiens OX=9606 GN=SF3B4 PE=1 SV=1	9.43396	2	1	2		Q86YZ3	7.89474	SWISS-PROT:Q86YZ3 Tax_Id=9606 Gene_Symbol=HRNR Hornerin	0	2	0		P24752	13.3489	Acetyl-CoA acetyltransferase, mitochondrial OS=Homo sapiens GN=ACAT1 PE=1 SV=1	1
Q8N5D0	WD and tetratricopeptide repeats protein 1 OS=Homo sapiens GN=WDTC1 PE=1 SV=2	71.3442	73	66	68	1				1	1				Q8NBS9	Thioredoxin domain-containing protein 5 OS=Homo sapiens OX=9606 GN=TXNDC5 PE=1 SV=2	6.01852	1	1	1			Q16630	Cleavage and polyadenylation specificity factor subunit 6 OS=Homo sapiens OX=9606 GN=CPSF6 PE=1 SV=2	7.25953	2	1	2		Q8ND56	11.2311	Protein LSM14 homolog A OS=Homo sapiens GN=LSM14A PE=1 SV=3	0	0	0		P25705	14.4665	ATP synthase subunit alpha, mitochondrial OS=Homo sapiens GN=ATP5A1 PE=1 SV=1	1		1
P49721	Proteasome subunit beta type-2 OS=Homo sapiens OX=9606 GN=PSMB2 PE=1 SV=1	17.9104	1			1				1	1				Q92522	Histone H1x OS=Homo sapiens OX=9606 GN=H1FX PE=1 SV=1	10.7981	1	1	1			Q7L576	Cytoplasmic FMR1-interacting protein 1 OS=Homo sapiens OX=9606 GN=CYFIP1 PE=1 SV=1	1.9154	2	1	2		Q8WZ42	0.724891	Titin OS=Homo sapiens GN=TTN PE=1 SV=4	0	7	8		P26196	14.6998	Probable ATP-dependent RNA helicase DDX6 OS=Homo sapiens GN=DDX6 PE=1 SV=2	1	1	2
Q9BY77	Polymerase delta-interacting protein 3 OS=Homo sapiens OX=9606 GN=POLDIP3 PE=1 SV=2	9.26366				1				1	1				Q92764	RecName: Full=Keratin, type I cuticular Ha5; AltName: Full=Hair keratin, type I Ha5; AltName: Full=Keratin-35; Short=K35;	13.8824	1	1	1			Q8N1I0	Dedicator of cytokinesis protein 4 OS=Homo sapiens OX=9606 GN=DOCK4 PE=1 SV=3	2.5941	2	1	2		Q92945	14.6273	Far upstream element-binding protein 2 OS=Homo sapiens GN=KHSRP PE=1 SV=4	0	1	0		P26583	14.8325	High mobility group protein B2 OS=Homo sapiens GN=HMGB2 PE=1 SV=2	1
Q9Y3D9	28S ribosomal protein S23, mitochondrial OS=Homo sapiens OX=9606 GN=MRPS23 PE=1 SV=2	10.5263				1				1	1				Q96QR8	Transcriptional activator protein Pur-beta OS=Homo sapiens OX=9606 GN=PURB PE=1 SV=3	4.16667	1	1	1			Q9UKA4	A-kinase anchor protein 11 OS=Homo sapiens OX=9606 GN=AKAP11 PE=1 SV=1	4.20831	2	1	2		Q96DI7	20.4482	U5 small nuclear ribonucleoprotein 40 kDa protein OS=Homo sapiens GN=SNRNP40 PE=1 SV=1	0	0	0		P26599	11.2994	Polypyrimidine tract-binding protein 1 OS=Homo sapiens GN=PTBP1 PE=1 SV=1	1
P55036	26S proteasome non-ATPase regulatory subunit 4 OS=Homo sapiens OX=9606 GN=PSMD4 PE=1 SV=1	6.6313	1	1	1	1			1		1				Q9BQ67	Glutamate-rich WD repeat-containing protein 1 OS=Homo sapiens OX=9606 GN=GRWD1 PE=1 SV=1	6.72646	1	1	1			DECOY_Q8IYH5	ZZ-type zinc finger-containing protein 3 OS=Homo sapiens GN=ZZZ3 PE=1 SV=1	0.775194	1	1	2		Q96EP5	12.7764	DAZ-associated protein 1 OS=Homo sapiens GN=DAZAP1 PE=1 SV=1	0	0	0		P30086	47.0588	Phosphatidylethanolamine-binding protein 1 OS=Homo sapiens GN=PEBP1 PE=1 SV=3	1	1	1
Q96EV2	RNA-binding protein 33 OS=Homo sapiens OX=9606 GN=RBM33 PE=1 SV=3	0.769231				1					1				Q9BUJ2	Heterogeneous nuclear ribonucleoprotein U-like protein 1 OS=Homo sapiens OX=9606 GN=HNRNPUL1 PE=1 SV=2	1.75234	1	1	1			P02533	RecName: Full=Keratin, type I cytoskeletal 14; AltName: Full=Cytokeratin-14; Short=CK-14; AltName: Full=Keratin-14; Short=K14;	34.9576	1	1	2		Q9BY77	22.0903	Polymerase delta-interacting protein 3 OS=Homo sapiens GN=POLDIP3 PE=1 SV=2	0	0	0		P30405	42.9952	Peptidyl-prolyl cis-trans isomerase F, mitochondrial OS=Homo sapiens GN=PPIF PE=1 SV=1	1	1	1
P05109	Protein S100-A8 OS=Homo sapiens GN=S100A8 PE=1 SV=1	23.6559				1			1	3					Q9H0D6	5'-3' exoribonuclease 2 OS=Homo sapiens OX=9606 GN=XRN2 PE=1 SV=1	4.10526	1	1	1			P08779	RecName: Full=Keratin, type I cytoskeletal 16; AltName: Full=Cytokeratin-16; Short=CK-16; AltName: Full=Keratin-16; Short=K16;	29.5983	1	1	2		Q9BZH6	3.02288	WD repeat-containing protein 11 OS=Homo sapiens GN=WDR11 PE=1 SV=1	0	1	1		P35268	30.4688	60S ribosomal protein L22 OS=Homo sapiens GN=RPL22 PE=1 SV=2	1		1
P42704	Leucine-rich PPR motif-containing protein, mitochondrial OS=Homo sapiens OX=9606 GN=LRPPRC PE=1 SV=3	21.3056	16	7	10	1				1					Q9NR28	Diablo homolog, mitochondrial OS=Homo sapiens OX=9606 GN=DIABLO PE=1 SV=1	4.1841	1	1	1			P25054	Adenomatous polyposis coli protein OS=Homo sapiens OX=9606 GN=APC PE=1 SV=2	10.904	1	1	2		Q9NYZ3	3.75	G2 and S phase-expressed protein 1 OS=Homo sapiens GN=GTSE1 PE=1 SV=3	0	0	0		P35269	6.18956	General transcription factor IIF subunit 1 OS=Homo sapiens GN=GTF2F1 PE=1 SV=2	1	2
Q92522	Histone H1x OS=Homo sapiens OX=9606 GN=H1FX PE=1 SV=1	10.3286				1			3						Q9NZT1	Calmodulin-like protein 5 OS=Homo sapiens OX=9606 GN=CALML5 PE=1 SV=2	65.0685	1	1	1			P67870	Casein kinase II subunit beta OS=Homo sapiens OX=9606 GN=CSNK2B PE=1 SV=1	10.6977	1	1	2		Q9NZC7	7.00483	WW domain-containing oxidoreductase OS=Homo sapiens GN=WWOX PE=1 SV=1	0	1	2		P35520	7.80399	Cystathionine beta-synthase OS=Homo sapiens GN=CBS PE=1 SV=2	1	1	1
Q9C0C7	Activating molecule in BECN1-regulated autophagy protein 1 OS=Homo sapiens OX=9606 GN=AMBRA1 PE=1 SV=2	77.5809	72	77	78	1									Q9UHI6	Probable ATP-dependent RNA helicase DDX20 OS=Homo sapiens OX=9606 GN=DDX20 PE=1 SV=2	4.61165	1	1	1			Q68CZ6	HAUS augmin-like complex subunit 3 OS=Homo sapiens OX=9606 GN=HAUS3 PE=1 SV=1	25.2073	1	1	2		Q9P031	8.29876	Thyroid transcription factor 1-associated protein 26 OS=Homo sapiens GN=CCDC59 PE=1 SV=2	0	0	0		P35998	5.54273	26S protease regulatory subunit 7 OS=Homo sapiens GN=PSMC2 PE=1 SV=3	1	1	1
Q8IXM3	39S ribosomal protein L41, mitochondrial OS=Homo sapiens OX=9606 GN=MRPL41 PE=1 SV=1	36.4964	1			1									Q9UL62	Short transient receptor potential channel 5 OS=Homo sapiens OX=9606 GN=TRPC5 PE=1 SV=1	0.822199	1	1	1			Q96N67	Dedicator of cytokinesis protein 7 OS=Homo sapiens OX=9606 GN=DOCK7 PE=1 SV=4	2.00935	1	1	2		Q9Y224	15.1639	UPF0568 protein C14orf166 OS=Homo sapiens GN=C14orf166 PE=1 SV=1	0	0	1		P40926	35.7988	Malate dehydrogenase, mitochondrial OS=Homo sapiens GN=MDH2 PE=1 SV=3	1	1	2
P42285	Superkiller viralicidic activity 2-like 2 OS=Homo sapiens GN=SKIV2L2 PE=1 SV=3	3.35893				1									Q9UNM6	26S proteasome non-ATPase regulatory subunit 13 OS=Homo sapiens OX=9606 GN=PSMD13 PE=1 SV=2	4.78723	1	1	1			Q9C0C9	(E3-independent) E2 ubiquitin-conjugating enzyme OS=Homo sapiens OX=9606 GN=UBE2O PE=1 SV=3	2.78638	1	1	2		Q9Y3C6	14.4578	Peptidyl-prolyl cis-trans isomerase-like 1 OS=Homo sapiens GN=PPIL1 PE=1 SV=1	0	0	0		P50454	12.9187	Serpin H1 OS=Homo sapiens GN=SERPINH1 PE=1 SV=2	1	2	1
Q96GA3	Protein LTV1 homolog OS=Homo sapiens OX=9606 GN=LTV1 PE=1 SV=1	4				1									Q9Y2A7	Nck-associated protein 1 OS=Homo sapiens OX=9606 GN=NCKAP1 PE=1 SV=1	0.620567	1	1	1			Q9NZ01	Very-long-chain enoyl-CoA reductase OS=Homo sapiens OX=9606 GN=TECR PE=1 SV=1	8.76623	1	1	2		Q9Y3I0	4.15842	tRNA-splicing ligase RtcB homolog OS=Homo sapiens GN=RTCB PE=1 SV=1	0	1	0		P50542	6.72926	Peroxisomal targeting signal 1 receptor OS=Homo sapiens GN=PEX5 PE=1 SV=3	1	1	1
P60228	Eukaryotic translation initiation factor 3 subunit E OS=Homo sapiens OX=9606 GN=EIF3E PE=1 SV=1	6.74157				1									Q9Y3B9	RRP15-like protein OS=Homo sapiens OX=9606 GN=RRP15 PE=1 SV=2	3.90071	1	1	1			O00264	Membrane-associated progesterone receptor component 1 OS=Homo sapiens OX=9606 GN=PGRMC1 PE=1 SV=3	27.6923		1	2									P51991	23.2804	Heterogeneous nuclear ribonucleoprotein A3 OS=Homo sapiens GN=HNRNPA3 PE=1 SV=2	1	3	1
P63244	Guanine nucleotide-binding protein subunit beta-2-like 1 OS=Homo sapiens GN=GNB2L1 PE=1 SV=3	9.46372				1									Q9Y3Y2	Chromatin target of PRMT1 protein OS=Homo sapiens OX=9606 GN=CHTOP PE=1 SV=2	5.24194	1	1	1			Q14204	Cytoplasmic dynein 1 heavy chain 1 OS=Homo sapiens OX=9606 GN=DYNC1H1 PE=1 SV=5	0.904003		1	2									P54819	15.4812	Adenylate kinase 2, mitochondrial OS=Homo sapiens GN=AK2 PE=1 SV=2	1
P55884	Eukaryotic translation initiation factor 3 subunit B OS=Homo sapiens OX=9606 GN=EIF3B PE=1 SV=3	2.2113				1									O00232	26S proteasome non-ATPase regulatory subunit 12 OS=Homo sapiens OX=9606 GN=PSMD12 PE=1 SV=3	4.38596		1	1			Q9Y484	WD repeat domain phosphoinositide-interacting protein 4 OS=Homo sapiens OX=9606 GN=WDR45 PE=1 SV=1	8.88889		1	2									P56270	14.0461	Myc-associated zinc finger protein OS=Homo sapiens GN=MAZ PE=1 SV=1	1	2	1
Q01780	Exosome component 10 OS=Homo sapiens OX=9606 GN=EXOSC10 PE=1 SV=2	2.14689				1									O95816	BAG family molecular chaperone regulator 2 OS=Homo sapiens OX=9606 GN=BAG2 PE=1 SV=1	31.7536		1	1			Q9GZS3	WD repeat-containing protein 61 OS=Homo sapiens OX=9606 GN=WDR61 PE=1 SV=1	16.0656	2		2									P61254	11.7241	60S ribosomal protein L26 OS=Homo sapiens GN=RPL26 PE=1 SV=1	1		1
Q15427	Splicing factor 3B subunit 4 OS=Homo sapiens OX=9606 GN=SF3B4 PE=1 SV=1	3.30189				1									P08579	U2 small nuclear ribonucleoprotein B'' OS=Homo sapiens OX=9606 GN=SNRPB2 PE=1 SV=1	11.1111		1	1			P46020	Phosphorylase b kinase regulatory subunit alpha, skeletal muscle isoform OS=Homo sapiens OX=9606 GN=PHKA1 PE=1 SV=2	2.04415	1		2									P61964	7.48503	WD repeat-containing protein 5 OS=Homo sapiens GN=WDR5 PE=1 SV=1	1	2	1
P31151	Protein S100-A7 OS=Homo sapiens GN=S100A7 PE=1 SV=4	10.8911				1									P12277	Creatine kinase B-type OS=Homo sapiens OX=9606 GN=CKB PE=1 SV=1	21.2598		1	1			P58107	Epiplakin OS=Homo sapiens OX=9606 GN=EPPK1 PE=1 SV=3	4.3222	1		2									P62191	6.13636	26S protease regulatory subunit 4 OS=Homo sapiens GN=PSMC1 PE=1 SV=1	1		1
Q8TAE8	Growth arrest and DNA damage-inducible proteins-interacting protein 1 OS=Homo sapiens OX=9606 GN=GADD45GIP1 PE=1 SV=1	9.00901				1									P20929	Nebulin OS=Homo sapiens OX=9606 GN=NEB PE=1 SV=5	1.03464		1	1			Q9BXS6	Nucleolar and spindle-associated protein 1 OS=Homo sapiens OX=9606 GN=NUSAP1 PE=1 SV=1	5.44218	1		2									P62249	14.3836	40S ribosomal protein S16 OS=Homo sapiens GN=RPS16 PE=1 SV=2	1	2	1
Q8WTT2	Nucleolar complex protein 3 homolog OS=Homo sapiens OX=9606 GN=NOC3L PE=1 SV=1	1.875				1									P46976	Glycogenin-1 OS=Homo sapiens OX=9606 GN=GYG1 PE=1 SV=4	2.85714		1	1			P35527	RecName: Full=Keratin, type I cytoskeletal 9; AltName: Full=Cytokeratin-9; Short=CK-9; AltName: Full=Keratin-9; Short=K9;	28.7319			2									P62277	23.1788	40S ribosomal protein S13 OS=Homo sapiens GN=RPS13 PE=1 SV=2	1	1
Q9NR45	Sialic acid synthase OS=Homo sapiens OX=9606 GN=NANS PE=1 SV=2	3.89972				1									P49720	Proteasome subunit beta type-3 OS=Homo sapiens OX=9606 GN=PSMB3 PE=1 SV=2	7.80488		1	1			P49790	Nuclear pore complex protein Nup153 OS=Homo sapiens OX=9606 GN=NUP153 PE=1 SV=2	1.62712			2									P62495	5.72082	Eukaryotic peptide chain release factor subunit 1 OS=Homo sapiens GN=ETF1 PE=1 SV=3	1	2	1
Q9HB71	Calcyclin-binding protein OS=Homo sapiens OX=9606 GN=CACYBP PE=1 SV=2	61.4035	1						26	30	30				P84090	Enhancer of rudimentary homolog OS=Homo sapiens OX=9606 GN=ERH PE=1 SV=1	26.9231		1	1			Q5T5Y3	Calmodulin-regulated spectrin-associated protein 1 OS=Homo sapiens OX=9606 GN=CAMSAP1 PE=1 SV=2	5.93009			2									P62899	18.4	60S ribosomal protein L31 OS=Homo sapiens GN=RPL31 PE=1 SV=1	1	1	1
P78371	T-complex protein 1 subunit beta OS=Homo sapiens OX=9606 GN=CCT2 PE=1 SV=4	62.8037	26	17	17				27	24	30				Q07666	KH domain-containing, RNA-binding, signal transduction-associated protein 1 OS=Homo sapiens OX=9606 GN=KHDRBS1 PE=1 SV=1	5.41761		1	1			P53618	Coatomer subunit beta OS=Homo sapiens OX=9606 GN=COPB1 PE=1 SV=3	15.32	6	5	1									P62910	21.4815	60S ribosomal protein L32 OS=Homo sapiens GN=RPL32 PE=1 SV=2	1	1
Q13619	Cullin-4A OS=Homo sapiens OX=9606 GN=CUL4A PE=1 SV=3	60.0791	85	80	78				24	22	28				Q15269	Periodic tryptophan protein 2 homolog OS=Homo sapiens OX=9606 GN=PWP2 PE=2 SV=2	1.74102		1	1			P35268	60S ribosomal protein L22 OS=Homo sapiens OX=9606 GN=RPL22 PE=1 SV=2	39.0625	3	4	1									P62913	18.5393	60S ribosomal protein L11 OS=Homo sapiens GN=RPL11 PE=1 SV=2	1	1	1
Q99832	T-complex protein 1 subunit eta OS=Homo sapiens OX=9606 GN=CCT7 PE=1 SV=2	54.8803	18	13	13				23	21	22				Q7Z7K6	Centromere protein V OS=Homo sapiens OX=9606 GN=CENPV PE=1 SV=1	4.72727		1	1			Q16540	39S ribosomal protein L23, mitochondrial OS=Homo sapiens OX=9606 GN=MRPL23 PE=1 SV=1	26.1438	3	4	1									P62995	23.9583	Transformer-2 protein homolog beta OS=Homo sapiens GN=TRA2B PE=1 SV=1	1	1
P00367	Glutamate dehydrogenase 1, mitochondrial OS=Homo sapiens OX=9606 GN=GLUD1 PE=1 SV=2	32.0789	1	1	1				15	13	14				Q8TF09	Dynein light chain roadblock-type 2 OS=Homo sapiens OX=9606 GN=DYNLRB2 PE=1 SV=1	12.5		1	1			P15531	Nucleoside diphosphate kinase A OS=Homo sapiens OX=9606 GN=NME1 PE=1 SV=1	39.4737	2	4	1									P63173	38.5714	60S ribosomal protein L38 OS=Homo sapiens GN=RPL38 PE=1 SV=2	1	1	1
P35241	Radixin OS=Homo sapiens OX=9606 GN=RDX PE=1 SV=1	27.7873	6	2	4				7	12	11				Q9BV38	WD repeat-containing protein 18 OS=Homo sapiens OX=9606 GN=WDR18 PE=1 SV=2	7.40741		1	1			Q96Q04	Serine/threonine-protein kinase LMTK3 OS=Homo sapiens GN=LMTK3 PE=1 SV=2	0.753425	2	4	1									P63208	25.1534	S-phase kinase-associated protein 1 OS=Homo sapiens GN=SKP1 PE=1 SV=2	1	1	2
Q9BT78	COP9 signalosome complex subunit 4 OS=Homo sapiens OX=9606 GN=COPS4 PE=1 SV=1	84.9754	47	41	39				10	10	10				Q9GZR7	ATP-dependent RNA helicase DDX24 OS=Homo sapiens OX=9606 GN=DDX24 PE=1 SV=1	1.39697		1	1			P08621	U1 small nuclear ribonucleoprotein 70 kDa OS=Homo sapiens OX=9606 GN=SNRNP70 PE=1 SV=2	13.0435	3	3	1									P78344	2.09482	Eukaryotic translation initiation factor 4 gamma 2 OS=Homo sapiens GN=EIF4G2 PE=1 SV=1	1		2
Q9BW61	DET1- and DDB1-associated protein 1 OS=Homo sapiens OX=9606 GN=DDA1 PE=1 SV=1	59.8039	22	21	19				9	7	10				Q9NQT4	Exosome complex component RRP46 OS=Homo sapiens OX=9606 GN=EXOSC5 PE=1 SV=1	5.10638		1	1			P46013	Proliferation marker protein Ki-67 OS=Homo sapiens OX=9606 GN=MKI67 PE=1 SV=2	4.76044	3	3	1									P83881	16.0377	60S ribosomal protein L36a OS=Homo sapiens GN=RPL36A PE=1 SV=2	1	1	1
P16615	Sarcoplasmic/endoplasmic reticulum calcium ATPase 2 OS=Homo sapiens OX=9606 GN=ATP2A2 PE=1 SV=1	21.3052	9	6	3				12	4	9				Q9NY93	Probable ATP-dependent RNA helicase DDX56 OS=Homo sapiens OX=9606 GN=DDX56 PE=1 SV=1	2.55941		1	1			Q8N3C0	Activating signal cointegrator 1 complex subunit 3 OS=Homo sapiens OX=9606 GN=ASCC3 PE=1 SV=3	5.58583	3	3	1									Q00059	25.2033	Transcription factor A, mitochondrial OS=Homo sapiens GN=TFAM PE=1 SV=1	1	1	2
Q13098	COP9 signalosome complex subunit 1 OS=Homo sapiens OX=9606 GN=GPS1 PE=1 SV=4	45.4175	33	26	29				9	10	8				Q9UNX4	WD repeat-containing protein 3 OS=Homo sapiens OX=9606 GN=WDR3 PE=1 SV=1	2.22694		1	1			Q8TEW0	Partitioning defective 3 homolog OS=Homo sapiens OX=9606 GN=PARD3 PE=1 SV=2	4.35103	3	3	1									Q01105	23.7931	Protein SET OS=Homo sapiens GN=SET PE=1 SV=3	1	2	2
Q9P035	Very-long-chain (3R)-3-hydroxyacyl-CoA dehydratase 3 OS=Homo sapiens OX=9606 GN=HACD3 PE=1 SV=2	26.5193	9	9	7				8	8	7				P13639	Elongation factor 2 OS=Homo sapiens OX=9606 GN=EEF2 PE=1 SV=4	12.0047	2		1			Q8IWC1	MAP7 domain-containing protein 3 OS=Homo sapiens GN=MAP7D3 PE=1 SV=2	10.0457	2	3	1									Q14157	3.49586	Ubiquitin-associated protein 2-like OS=Homo sapiens GN=UBAP2L PE=1 SV=2	1	2	3
Q14318	Peptidyl-prolyl cis-trans isomerase FKBP8 OS=Homo sapiens OX=9606 GN=FKBP8 PE=1 SV=2	17.7184							8	7	7				P31689	DnaJ homolog subfamily A member 1 OS=Homo sapiens OX=9606 GN=DNAJA1 PE=1 SV=2	29.9748	2		1			Q93009	Ubiquitin carboxyl-terminal hydrolase 7 OS=Homo sapiens OX=9606 GN=USP7 PE=1 SV=2	7.53176	2	3	1									Q14684	6.20053	Ribosomal RNA processing protein 1 homolog B OS=Homo sapiens GN=RRP1B PE=1 SV=3	1
Q99627	COP9 signalosome complex subunit 8 OS=Homo sapiens OX=9606 GN=COPS8 PE=1 SV=1	44.9761	15	9	13				5	7	7				P49327	Fatty acid synthase OS=Homo sapiens OX=9606 GN=FASN PE=1 SV=3	8.56233	2		1			Q9UPN3	Microtubule-actin cross-linking factor 1, isoforms 1/2/3/5 OS=Homo sapiens OX=9606 GN=MACF1 PE=1 SV=4	1.20466	1	3	1									Q5JSZ5	0.762674	Protein PRRC2B OS=Homo sapiens GN=PRRC2B PE=1 SV=2	1	1	1
Q9H6T3	RNA polymerase II-associated protein 3 OS=Homo sapiens OX=9606 GN=RPAP3 PE=1 SV=2	16.2406	1	1					3	6	7				Q13347	Eukaryotic translation initiation factor 3 subunit I OS=Homo sapiens OX=9606 GN=EIF3I PE=1 SV=1	11.3846	2		1			Q13263	Transcription intermediary factor 1-beta OS=Homo sapiens OX=9606 GN=TRIM28 PE=1 SV=5	6.22754		3	1									Q5RKV6	9.19118	Exosome complex component MTR3 OS=Homo sapiens GN=EXOSC6 PE=1 SV=1	1	1	2
Q9UNS2	COP9 signalosome complex subunit 3 OS=Homo sapiens OX=9606 GN=COPS3 PE=1 SV=3	61.9385	26	26	22				7	5	7				Q15084	Protein disulfide-isomerase A6 OS=Homo sapiens OX=9606 GN=PDIA6 PE=1 SV=1	13.4091	2		1			P54136	Arginine--tRNA ligase, cytoplasmic OS=Homo sapiens OX=9606 GN=RARS PE=1 SV=2	14.5455	3	2	1									Q5T6F2	3.03843	Ubiquitin-associated protein 2 OS=Homo sapiens GN=UBAP2 PE=1 SV=1	1	1	1
Q9Y4I1	Unconventional myosin-Va OS=Homo sapiens OX=9606 GN=MYO5A PE=1 SV=2	7.00809							7	2	6				Q99832	T-complex protein 1 subunit eta OS=Homo sapiens OX=9606 GN=CCT7 PE=1 SV=2	53.5912	2		1			Q15287	RNA-binding protein with serine-rich domain 1 OS=Homo sapiens OX=9606 GN=RNPS1 PE=1 SV=1	11.4754	3	2	1									Q6UN15	7.74411	Pre-mRNA 3'-end-processing factor FIP1 OS=Homo sapiens GN=FIP1L1 PE=1 SV=1	1	3	1
Q92905	COP9 signalosome complex subunit 5 OS=Homo sapiens OX=9606 GN=COPS5 PE=1 SV=4	59.2814	25	27	20				7	8	5				K2M3_SHEEP	sp K2M3_SHEEP	35.259	1		1			DECOY_Q8TEA7	TBC domain-containing protein kinase-like protein OS=Homo sapiens GN=TBCK PE=1 SV=4	1.9037	2	2	1									Q8IXM3	64.9635	39S ribosomal protein L41, mitochondrial OS=Homo sapiens GN=MRPL41 PE=1 SV=1	1	1	1
Q7L5N1	COP9 signalosome complex subunit 6 OS=Homo sapiens OX=9606 GN=COPS6 PE=1 SV=1	59.3272	24	23	23				6	5	5				O14782	Kinesin-like protein KIF3C OS=Homo sapiens GN=KIF3C PE=1 SV=3	2.01765	1		1			P05387	60S acidic ribosomal protein P2 OS=Homo sapiens OX=9606 GN=RPLP2 PE=1 SV=1	70.4348	2	2	1									Q8NBS9	20.3704	Thioredoxin domain-containing protein 5 OS=Homo sapiens GN=TXNDC5 PE=1 SV=2	1	1	2
P26038	Moesin OS=Homo sapiens OX=9606 GN=MSN PE=1 SV=3	16.8111	4	3	4				4	5	5				P04843	Dolichyl-diphosphooligosaccharide--protein glycosyltransferase subunit 1 OS=Homo sapiens OX=9606 GN=RPN1 PE=1 SV=1	12.3558	1		1			P06730	Eukaryotic translation initiation factor 4E OS=Homo sapiens OX=9606 GN=EIF4E PE=1 SV=2	26.7281	2	2	1									Q8TAP9	22.3464	M-phase-specific PLK1-interacting protein OS=Homo sapiens GN=MPLKIP PE=1 SV=1	1		1
P36542	ATP synthase subunit gamma, mitochondrial OS=Homo sapiens OX=9606 GN=ATP5F1C PE=1 SV=1	20.8054	3	1					4	4	5				P14618	Pyruvate kinase PKM OS=Homo sapiens OX=9606 GN=PKM PE=1 SV=4	21.0923	1		1			P16615	Sarcoplasmic/endoplasmic reticulum calcium ATPase 2 OS=Homo sapiens OX=9606 GN=ATP2A2 PE=1 SV=1	11.1324	2	2	1									Q8TAT6	15.1316	Nuclear protein localization protein 4 homolog OS=Homo sapiens GN=NPLOC4 PE=1 SV=3	1	4	3
Q15185	Prostaglandin E synthase 3 OS=Homo sapiens OX=9606 GN=PTGES3 PE=1 SV=1	35.625							4	4	5				P28070	Proteasome subunit beta type-4 OS=Homo sapiens OX=9606 GN=PSMB4 PE=1 SV=4	7.19697	1		1			Q2KHM9	Protein moonraker OS=Homo sapiens OX=9606 GN=KIAA0753 PE=1 SV=3	4.34333	2	2	1									Q8WXI9	4.04722	Transcriptional repressor p66-beta OS=Homo sapiens GN=GATAD2B PE=1 SV=1	1	2	1
Q92616	Translational activator GCN1 OS=Homo sapiens GN=GCN1L1 PE=1 SV=6	4.90453	4	2					3	4	5				P36873	Serine/threonine-protein phosphatase PP1-gamma catalytic subunit OS=Homo sapiens OX=9606 GN=PPP1CC PE=1 SV=1	11.4551	1		1			Q7Z2W4	Zinc finger CCCH-type antiviral protein 1 OS=Homo sapiens OX=9606 GN=ZC3HAV1 PE=1 SV=3	17.5166	2	2	1									Q99496	16.6667	E3 ubiquitin-protein ligase RING2 OS=Homo sapiens GN=RNF2 PE=1 SV=1	1	1
Q9NZ01	Very-long-chain enoyl-CoA reductase OS=Homo sapiens OX=9606 GN=TECR PE=1 SV=1	21.1039	10	9	7				5	5	4				P50991	T-complex protein 1 subunit delta OS=Homo sapiens OX=9606 GN=CCT4 PE=1 SV=4	65.4917	1		1			Q8IYB3	Serine/arginine repetitive matrix protein 1 OS=Homo sapiens OX=9606 GN=SRRM1 PE=1 SV=2	5.75221	2	2	1									Q9BRP1	8.65922	Programmed cell death protein 2-like OS=Homo sapiens GN=PDCD2L PE=1 SV=1	1	1
O00159	Unconventional myosin-Ic OS=Homo sapiens OX=9606 GN=MYO1C PE=1 SV=4	7.33772		1					4	4	4				Q13428	Treacle protein OS=Homo sapiens OX=9606 GN=TCOF1 PE=1 SV=3	5.30914	1		1			Q9Y295	Developmentally-regulated GTP-binding protein 1 OS=Homo sapiens OX=9606 GN=DRG1 PE=1 SV=1	17.1662	2	2	1									Q9H4I2	3.66109	Zinc fingers and homeoboxes protein 3 OS=Homo sapiens GN=ZHX3 PE=1 SV=3	1		2
Q8WVX9	Fatty acyl-CoA reductase 1 OS=Homo sapiens OX=9606 GN=FAR1 PE=1 SV=1	8.73786							4	3	4				Q15149	Plectin OS=Homo sapiens OX=9606 GN=PLEC PE=1 SV=3	1.70794	1		1			DECOY_Q09013	Myotonin-protein kinase OS=Homo sapiens GN=DMPK PE=1 SV=3	1.11288	1	2	1									Q9NYV4	2.14765	Cyclin-dependent kinase 12 OS=Homo sapiens GN=CDK12 PE=1 SV=2	1	2	2
P02662	SWISS-PROT:P02662 Alpha-S1-casein - Bos taurus (Bovine).	34.1709	2	2	2				3	12	3				Q3ZCQ8	Mitochondrial import inner membrane translocase subunit TIM50 OS=Homo sapiens OX=9606 GN=TIMM50 PE=1 SV=2	29.745	1		1			DECOY_Q9H598	Vesicular inhibitory amino acid transporter OS=Homo sapiens GN=SLC32A1 PE=2 SV=2	1.71429	1	2	1									Q9UHI6	4.97573	Probable ATP-dependent RNA helicase DDX20 OS=Homo sapiens GN=DDX20 PE=1 SV=2	1	1
Q9UNE7	E3 ubiquitin-protein ligase CHIP OS=Homo sapiens OX=9606 GN=STUB1 PE=1 SV=2	14.8515							4	4	3				Q9H7E9	UPF0488 protein C8orf33 OS=Homo sapiens GN=C8orf33 PE=1 SV=1	6.9869	1		1			P06576	ATP synthase subunit beta, mitochondrial OS=Homo sapiens OX=9606 GN=ATP5F1B PE=1 SV=3	5.86011	1	2	1									Q9UJU6	10.9302	Drebrin-like protein OS=Homo sapiens GN=DBNL PE=1 SV=1	1	2
Q9UBW8	COP9 signalosome complex subunit 7a OS=Homo sapiens OX=9606 GN=COPS7A PE=1 SV=1	61.8182	16	19	16				2	3	3				Q9P2E9	Ribosome-binding protein 1 OS=Homo sapiens OX=9606 GN=RRBP1 PE=1 SV=5	1.98582	1		1			P13804	Electron transfer flavoprotein subunit alpha, mitochondrial OS=Homo sapiens OX=9606 GN=ETFA PE=1 SV=1	8.10811	1	2	1									Q9UK59	18.1985	Lariat debranching enzyme OS=Homo sapiens GN=DBR1 PE=1 SV=2	1	1
O60762	Dolichol-phosphate mannosyltransferase subunit 1 OS=Homo sapiens OX=9606 GN=DPM1 PE=1 SV=1	26.1538	3	1	1				2	3	3				A8MWD9	Putative small nuclear ribonucleoprotein G-like protein 15 OS=Homo sapiens OX=9606 GN=SNRPGP15 PE=5 SV=2	25			1			P15259	Phosphoglycerate mutase 2 OS=Homo sapiens OX=9606 GN=PGAM2 PE=1 SV=3	10.2767	1	2	1									Q9UKV3	11.7823	Apoptotic chromatin condensation inducer in the nucleus OS=Homo sapiens GN=ACIN1 PE=1 SV=2	1
O94832	Unconventional myosin-Id OS=Homo sapiens GN=MYO1D PE=1 SV=2	8.15109	2		1					3	3				DECOY_Q5VST9	Obscurin OS=Homo sapiens OX=9606 GN=OBSCN PE=1 SV=3	0.288655			1			P30405	Peptidyl-prolyl cis-trans isomerase F, mitochondrial OS=Homo sapiens OX=9606 GN=PPIF PE=1 SV=1	27.0531	1	2	1									Q9UNP9	10.6312	Peptidyl-prolyl cis-trans isomerase E OS=Homo sapiens GN=PPIE PE=1 SV=1	1	1	1
Q9H9Q2	COP9 signalosome complex subunit 7b OS=Homo sapiens OX=9606 GN=COPS7B PE=1 SV=1	34.8485	9	12	9				2	2	3				E9PAV3	Nascent polypeptide-associated complex subunit alpha, muscle-specific form OS=Homo sapiens OX=9606 GN=NACA PE=1 SV=1	2.26179			1			Q07666	KH domain-containing, RNA-binding, signal transduction-associated protein 1 OS=Homo sapiens OX=9606 GN=KHDRBS1 PE=1 SV=1	9.93228	1	2	1									Q9Y224	30.3279	UPF0568 protein C14orf166 OS=Homo sapiens GN=C14orf166 PE=1 SV=1	1		1
Q9NWS0	PIH1 domain-containing protein 1 OS=Homo sapiens GN=PIH1D1 PE=1 SV=1	16.5517							2	2	3				K2M2_SHEEP	sp K2M2_SHEEP	27.0876			1			Q14498	RNA-binding protein 39 OS=Homo sapiens OX=9606 GN=RBM39 PE=1 SV=2	10	1	2	1									Q9Y237	31.2977	Peptidyl-prolyl cis-trans isomerase NIMA-interacting 4 OS=Homo sapiens GN=PIN4 PE=1 SV=1	1	1	1
Q9UHV9	Prefoldin subunit 2 OS=Homo sapiens OX=9606 GN=PFDN2 PE=1 SV=1	16.8831							2	2	3				O00330	Pyruvate dehydrogenase protein X component, mitochondrial OS=Homo sapiens OX=9606 GN=PDHX PE=1 SV=3	7.18563			1			Q3YEC7	Rab-like protein 6 OS=Homo sapiens OX=9606 GN=RABL6 PE=1 SV=2	7.81893	1	2	1									Q9Y2X7	5.51905	ARF GTPase-activating protein GIT1 OS=Homo sapiens GN=GIT1 PE=1 SV=2	1	2	2
P61962	DDB1- and CUL4-associated factor 7 OS=Homo sapiens OX=9606 GN=DCAF7 PE=1 SV=1	17.8363	1	3	1				3	1	3				O94888	UBX domain-containing protein 7 OS=Homo sapiens OX=9606 GN=UBXN7 PE=1 SV=2	9.20245			1			Q7L2H7	Eukaryotic translation initiation factor 3 subunit M OS=Homo sapiens OX=9606 GN=EIF3M PE=1 SV=1	13.9037	1	2	1									Q9Y3Y2	16.9355	Chromatin target of PRMT1 protein OS=Homo sapiens GN=CHTOP PE=1 SV=2	1	1
O00264	Membrane-associated progesterone receptor component 1 OS=Homo sapiens OX=9606 GN=PGRMC1 PE=1 SV=3	11.7949							1	1	3				P20930	RecName: Full=Filaggrin;	2.61019			1			Q8NBS9	Thioredoxin domain-containing protein 5 OS=Homo sapiens OX=9606 GN=TXNDC5 PE=1 SV=2	6.01852	1	2	1									CYC_HUMAN	54.8077	sp CYC_HUMAN
P21757	Macrophage scavenger receptor types I and II OS=Homo sapiens GN=MSR1 PE=1 SV=1	6.65188							4	4	2				P27824	Calnexin OS=Homo sapiens OX=9606 GN=CANX PE=1 SV=2	9.62838			1			Q96CS2	HAUS augmin-like complex subunit 1 OS=Homo sapiens OX=9606 GN=HAUS1 PE=1 SV=1	15.4676	1	2	1									O15372	10.5114	Eukaryotic translation initiation factor 3 subunit H OS=Homo sapiens GN=EIF3H PE=1 SV=1		1	1
P08195	4F2 cell-surface antigen heavy chain OS=Homo sapiens OX=9606 GN=SLC3A2 PE=1 SV=3	9.52381	2	2					1	4	2				P29966	Myristoylated alanine-rich C-kinase substrate OS=Homo sapiens OX=9606 GN=MARCKS PE=1 SV=4	5.72289			1			Q9UPW5	Cytosolic carboxypeptidase 1 OS=Homo sapiens OX=9606 GN=AGTPBP1 PE=1 SV=3	3.91517	1	2	1									O43670	6.90377	BUB3-interacting and GLEBS motif-containing protein ZNF207 OS=Homo sapiens GN=ZNF207 PE=1 SV=1
O00231	26S proteasome non-ATPase regulatory subunit 11 OS=Homo sapiens OX=9606 GN=PSMD11 PE=1 SV=3	12.3223							3	3	2				P30260	Cell division cycle protein 27 homolog OS=Homo sapiens OX=9606 GN=CDC27 PE=1 SV=2	2.6699			1			DECOY_Q14511	Enhancer of filamentation 1 OS=Homo sapiens GN=NEDD9 PE=1 SV=1	2.75779		2	1									O75962	2.32483	Triple functional domain protein OS=Homo sapiens GN=TRIO PE=1 SV=2		1	1
Q9BZE1	39S ribosomal protein L37, mitochondrial OS=Homo sapiens OX=9606 GN=MRPL37 PE=1 SV=2	3.5461							1	3	2				P31153	S-adenosylmethionine synthase isoform type-2 OS=Homo sapiens OX=9606 GN=MAT2A PE=1 SV=1	3.79747			1			Q9BRR8	G patch domain-containing protein 1 OS=Homo sapiens GN=GPATCH1 PE=1 SV=1	3.97422		2	1									O96019	11.1888	Actin-like protein 6A OS=Homo sapiens GN=ACTL6A PE=1 SV=1		1
P05386	60S acidic ribosomal protein P1 OS=Homo sapiens OX=9606 GN=RPLP1 PE=1 SV=1	51.7544	2	1	2				3	2	2				P49006	MARCKS-related protein OS=Homo sapiens OX=9606 GN=MARCKSL1 PE=1 SV=2	7.69231			1			O60716	Catenin delta-1 OS=Homo sapiens OX=9606 GN=CTNND1 PE=1 SV=1	18.3884	3	1	1									P00558	12.2302	Phosphoglycerate kinase 1 OS=Homo sapiens GN=PGK1 PE=1 SV=3
O75746	Calcium-binding mitochondrial carrier protein Aralar1 OS=Homo sapiens OX=9606 GN=SLC25A12 PE=1 SV=2	8.84956	1	1					3	2	2				Q08378	Golgin subfamily A member 3 OS=Homo sapiens OX=9606 GN=GOLGA3 PE=1 SV=2	1.2016			1			O96013	Serine/threonine-protein kinase PAK 4 OS=Homo sapiens OX=9606 GN=PAK4 PE=1 SV=1	5.24535	3	1	1									P02769	3.62438	SWISS-PROT:P02769 (Bos taurus) Bovine serum albumin precursor
O15212	Prefoldin subunit 6 OS=Homo sapiens OX=9606 GN=PFDN6 PE=1 SV=1	24.8062							3	2	2				Q13185	Chromobox protein homolog 3 OS=Homo sapiens OX=9606 GN=CBX3 PE=1 SV=4	7.10383			1			Q8NF91	Nesprin-1 OS=Homo sapiens OX=9606 GN=SYNE1 PE=1 SV=4	0.466068	3	1	1									P13804	18.018	Electron transfer flavoprotein subunit alpha, mitochondrial OS=Homo sapiens GN=ETFA PE=1 SV=1		1
Q9UBX3	Mitochondrial dicarboxylate carrier OS=Homo sapiens OX=9606 GN=SLC25A10 PE=1 SV=2	25.0871		2	1				2	2	2				Q14511	Enhancer of filamentation 1 OS=Homo sapiens GN=NEDD9 PE=1 SV=1	3.35731			1			DECOY_O14513	Nck-associated protein 5 OS=Homo sapiens OX=9606 GN=NCKAP5 PE=1 SV=2	1.15244	2	1	1									P23526	5.78704	Adenosylhomocysteinase OS=Homo sapiens GN=AHCY PE=1 SV=4
Q96IX5	Up-regulated during skeletal muscle growth protein 5 OS=Homo sapiens OX=9606 GN=USMG5 PE=1 SV=1	43.1034			1				2	2	2				Q15370	Elongin-B OS=Homo sapiens OX=9606 GN=ELOB PE=1 SV=1	31.3559			1			DECOY_P0C024	Peroxisomal coenzyme A diphosphatase NUDT7 OS=Homo sapiens OX=9606 GN=NUDT7 PE=1 SV=1	3.78151	2	1	1									P27695	37.1069	DNA-(apurinic or apyrimidinic site) lyase OS=Homo sapiens GN=APEX1 PE=1 SV=2
P55209	Nucleosome assembly protein 1-like 1 OS=Homo sapiens OX=9606 GN=NAP1L1 PE=1 SV=1	14.578	1	3	3				1	2	2				Q9BUQ8	Probable ATP-dependent RNA helicase DDX23 OS=Homo sapiens OX=9606 GN=DDX23 PE=1 SV=3	0.97561			1			DECOY_Q96NW4	Ankyrin repeat domain-containing protein 27 OS=Homo sapiens GN=ANKRD27 PE=1 SV=2	0.666667	2	1	1									P57076	14.8276	UPF0769 protein C21orf59 OS=Homo sapiens GN=C21orf59 PE=1 SV=1			1
P28288	ATP-binding cassette sub-family D member 3 OS=Homo sapiens OX=9606 GN=ABCD3 PE=1 SV=1	4.09712	1	2	1				1	2	2				Q9UBM7	7-dehydrocholesterol reductase OS=Homo sapiens OX=9606 GN=DHCR7 PE=1 SV=1	2.73684			1			O43303	Centriolar coiled-coil protein of 110 kDa OS=Homo sapiens GN=CCP110 PE=1 SV=3	6.2253	2	1	1									P62942	27.7778	Peptidyl-prolyl cis-trans isomerase FKBP1A OS=Homo sapiens GN=FKBP1A PE=1 SV=2
O94763	Unconventional prefoldin RPB5 interactor 1 OS=Homo sapiens GN=URI1 PE=1 SV=3	5.42056							1	2	2				Q5D862	RecName: Full=Filaggrin-2; Short=FLG-2; AltName: Full=Intermediate filament-associated and psoriasis-susceptibility protein; Short=Ifapsoriasin;	24.4249	3	6				O60884	DnaJ homolog subfamily A member 2 OS=Homo sapiens OX=9606 GN=DNAJA2 PE=1 SV=1	9.2233	2	1	1									P63151	5.59284	Serine/threonine-protein phosphatase 2A 55 kDa regulatory subunit B alpha isoform OS=Homo sapiens GN=PPP2R2A PE=1 SV=1
P30203	T-cell differentiation antigen CD6 OS=Homo sapiens GN=CD6 PE=1 SV=3	4.64072								2	2				P31944	Caspase-14 OS=Homo sapiens OX=9606 GN=CASP14 PE=1 SV=2	18.595		3				P00338	L-lactate dehydrogenase A chain OS=Homo sapiens OX=9606 GN=LDHA PE=1 SV=2	6.62651	2	1	1									Q00325	5.52486	Phosphate carrier protein, mitochondrial OS=Homo sapiens GN=SLC25A3 PE=1 SV=2			1
P43307	Translocon-associated protein subunit alpha OS=Homo sapiens OX=9606 GN=SSR1 PE=1 SV=3	6.64336	1	1	1				2	1	2				P50990	T-complex protein 1 subunit theta OS=Homo sapiens OX=9606 GN=CCT8 PE=1 SV=4	62.9562	4	2				P04080	Cystatin-B OS=Homo sapiens OX=9606 GN=CSTB PE=1 SV=2	45.9184	2	1	1									Q07955	25.8065	Serine/arginine-rich splicing factor 1 OS=Homo sapiens GN=SRSF1 PE=1 SV=2
Q16540	39S ribosomal protein L23, mitochondrial OS=Homo sapiens OX=9606 GN=MRPL23 PE=1 SV=1	16.3399							2	1	2				Q14203	Dynactin subunit 1 OS=Homo sapiens OX=9606 GN=DCTN1 PE=1 SV=3	2.58216	2	2				P10599	Thioredoxin OS=Homo sapiens OX=9606 GN=TXN PE=1 SV=3	23.8095	2	1	1									Q13011	14.3293	Delta(3,5)-Delta(2,4)-dienoyl-CoA isomerase, mitochondrial OS=Homo sapiens GN=ECH1 PE=1 SV=2
Q13393	Phospholipase D1 OS=Homo sapiens OX=9606 GN=PLD1 PE=1 SV=1	2.32775		1					1	1	2				Q7L014	Probable ATP-dependent RNA helicase DDX46 OS=Homo sapiens OX=9606 GN=DDX46 PE=1 SV=2	5.04365	1	2				P11274	Breakpoint cluster region protein OS=Homo sapiens GN=BCR PE=1 SV=2	3.69788	2	1	1									Q13151	20.9836	Heterogeneous nuclear ribonucleoprotein A0 OS=Homo sapiens GN=HNRNPA0 PE=1 SV=1
P49720	Proteasome subunit beta type-3 OS=Homo sapiens OX=9606 GN=PSMB3 PE=1 SV=2	15.6098							1	1	2				DECOY_Q8NF91	Nesprin-1 OS=Homo sapiens OX=9606 GN=SYNE1 PE=1 SV=4	1.05718		2				P47914	60S ribosomal protein L29 OS=Homo sapiens OX=9606 GN=RPL29 PE=1 SV=2	14.4654	2	1	1									Q13596	4.02299	Sorting nexin-1 OS=Homo sapiens GN=SNX1 PE=1 SV=3			2
Q12789	General transcription factor 3C polypeptide 1 OS=Homo sapiens OX=9606 GN=GTF3C1 PE=1 SV=4	2.37079							1	1	2				Q08554	Desmocollin-1 OS=Homo sapiens GN=DSC1 PE=1 SV=2	10.0671		2				P50402	Emerin OS=Homo sapiens OX=9606 GN=EMD PE=1 SV=1	20.4724	2	1	1									Q13838	15.1869	Spliceosome RNA helicase DDX39B OS=Homo sapiens GN=DDX39B PE=1 SV=1
Q9H3U1	Protein unc-45 homolog A OS=Homo sapiens OX=9606 GN=UNC45A PE=1 SV=1	2.75424							1	1	2				Q5T749	Keratinocyte proline-rich protein OS=Homo sapiens OX=9606 GN=KPRP PE=1 SV=1	28.6701	4	1				P84090	Enhancer of rudimentary homolog OS=Homo sapiens OX=9606 GN=ERH PE=1 SV=1	33.6538	2	1	1									Q14244	28.4379	Ensconsin OS=Homo sapiens GN=MAP7 PE=1 SV=1		2	1
Q9UNL2	Translocon-associated protein subunit gamma OS=Homo sapiens OX=9606 GN=SSR3 PE=1 SV=1	7.56757							1	1	2				P05109	Protein S100-A8 OS=Homo sapiens GN=S100A8 PE=1 SV=1	24.7312	2	1				Q13442	28 kDa heat- and acid-stable phosphoprotein OS=Homo sapiens OX=9606 GN=PDAP1 PE=1 SV=1	22.0994	2	1	1									Q14677	4.32	Clathrin interactor 1 OS=Homo sapiens GN=CLINT1 PE=1 SV=1		1	1
P25787	Proteasome subunit alpha type-2 OS=Homo sapiens OX=9606 GN=PSMA2 PE=1 SV=2	21.7949	1							1	2				P42677	40S ribosomal protein S27 OS=Homo sapiens OX=9606 GN=RPS27 PE=1 SV=3	38.0952	2	1				Q15417	Calponin-3 OS=Homo sapiens OX=9606 GN=CNN3 PE=1 SV=1	15.1976	2	1	1									Q14683	1.70316	Structural maintenance of chromosomes protein 1A OS=Homo sapiens GN=SMC1A PE=1 SV=2
Q9BQ67	Glutamate-rich WD repeat-containing protein 1 OS=Homo sapiens OX=9606 GN=GRWD1 PE=1 SV=1	3.58744								1	2				Q96P63	Serpin B12 OS=Homo sapiens OX=9606 GN=SERPINB12 PE=1 SV=1	11.1111	2	1				Q5H9U9	Probable ATP-dependent RNA helicase DDX60-like OS=Homo sapiens OX=9606 GN=DDX60L PE=2 SV=2	0.468933	2	1	1									Q15084	5.68182	Protein disulfide-isomerase A6 OS=Homo sapiens GN=PDIA6 PE=1 SV=1
Q9NZL4	Hsp70-binding protein 1 OS=Homo sapiens OX=9606 GN=HSPBP1 PE=1 SV=1	5.52486								1	2				O15371	Eukaryotic translation initiation factor 3 subunit D OS=Homo sapiens OX=9606 GN=EIF3D PE=1 SV=1	2.55474	1	1				Q8IW35	Centrosomal protein of 97 kDa OS=Homo sapiens OX=9606 GN=CEP97 PE=1 SV=1	4.04624	2	1	1									Q16540	16.3399	39S ribosomal protein L23, mitochondrial OS=Homo sapiens GN=MRPL23 PE=1 SV=1
Q9NQP4	Prefoldin subunit 4 OS=Homo sapiens OX=9606 GN=PFDN4 PE=1 SV=1	20.1493							1		2				O95478	Ribosome biogenesis protein NSA2 homolog OS=Homo sapiens OX=9606 GN=NSA2 PE=1 SV=1	5	1	1				Q8NFH3	Nucleoporin Nup43 OS=Homo sapiens OX=9606 GN=NUP43 PE=1 SV=1	8.15789	2	1	1									Q5T440	12.3596	Putative transferase CAF17, mitochondrial OS=Homo sapiens GN=IBA57 PE=1 SV=1			1
P63151	Serine/threonine-protein phosphatase 2A 55 kDa regulatory subunit B alpha isoform OS=Homo sapiens OX=9606 GN=PPP2R2A PE=1 SV=1	8.2774	1								2				P04075	Fructose-bisphosphate aldolase A OS=Homo sapiens OX=9606 GN=ALDOA PE=1 SV=2	20.8791	1	1				Q99873	Protein arginine N-methyltransferase 1 OS=Homo sapiens OX=9606 GN=PRMT1 PE=1 SV=3	18.5596	2	1	1									Q68CZ6	3.9801	HAUS augmin-like complex subunit 3 OS=Homo sapiens GN=HAUS3 PE=1 SV=1		1	2
P20618	Proteasome subunit beta type-1 OS=Homo sapiens OX=9606 GN=PSMB1 PE=1 SV=2	12.0332							2	3	1				P13995	Bifunctional methylenetetrahydrofolate dehydrogenase/cyclohydrolase, mitochondrial OS=Homo sapiens OX=9606 GN=MTHFD2 PE=1 SV=2	3.14286	1	1				Q9BSJ8	Extended synaptotagmin-1 OS=Homo sapiens OX=9606 GN=ESYT1 PE=1 SV=1	4.98188	2	1	1									Q6P1L8	26.8966	39S ribosomal protein L14, mitochondrial OS=Homo sapiens GN=MRPL14 PE=1 SV=1
P02668	SWISS-PROT:P02668 Kappa-casein [Contains: Casoxin C; Casoxin 6; Casoxin A; Casoxin B; Casoplatelin] - Bos taurus (Bovine).	16.568								3	1				P16615	Sarcoplasmic/endoplasmic reticulum calcium ATPase 2 OS=Homo sapiens OX=9606 GN=ATP2A2 PE=1 SV=1	11.9002	1	1				Q9Y4E8	Ubiquitin carboxyl-terminal hydrolase 15 OS=Homo sapiens OX=9606 GN=USP15 PE=1 SV=3	8.76656	2	1	1									Q92945	16.5963	Far upstream element-binding protein 2 OS=Homo sapiens GN=KHSRP PE=1 SV=4
P51571	Translocon-associated protein subunit delta OS=Homo sapiens OX=9606 GN=SSR4 PE=1 SV=1	19.6532	1	2	1				3	2	1				P27816	Microtubule-associated protein 4 OS=Homo sapiens OX=9606 GN=MAP4 PE=1 SV=3	1.47569	1	1				DECOY_O76083	High affinity cGMP-specific 3',5'-cyclic phosphodiesterase 9A OS=Homo sapiens GN=PDE9A PE=1 SV=1	1.18044	1	1	1									Q96DI7	12.8852	U5 small nuclear ribonucleoprotein 40 kDa protein OS=Homo sapiens GN=SNRNP40 PE=1 SV=1
P63173	60S ribosomal protein L38 OS=Homo sapiens OX=9606 GN=RPL38 PE=1 SV=2	34.2857	2	1	1				1	2	1				P35659	Protein DEK OS=Homo sapiens OX=9606 GN=DEK PE=1 SV=1	5.86667	1	1				DECOY_P07359	Platelet glycoprotein Ib alpha chain OS=Homo sapiens GN=GP1BA PE=1 SV=2	1.53374	1	1	1									Q96EP5	8.84521	DAZ-associated protein 1 OS=Homo sapiens GN=DAZAP1 PE=1 SV=1
Q9HAV4	Exportin-5 OS=Homo sapiens OX=9606 GN=XPO5 PE=1 SV=1	0.830565							1	2	1				P61081	NEDD8-conjugating enzyme Ubc12 OS=Homo sapiens OX=9606 GN=UBE2M PE=1 SV=1	14.7541	1	1				DECOY_P24821	Tenascin OS=Homo sapiens GN=TNC PE=1 SV=3	0.636075	1	1	1									Q9BY77	28.266	Polymerase delta-interacting protein 3 OS=Homo sapiens GN=POLDIP3 PE=1 SV=2
Q9UKN8	General transcription factor 3C polypeptide 4 OS=Homo sapiens OX=9606 GN=GTF3C4 PE=1 SV=2	1.70316							1	2	1				Q86YZ3	RecName: Full=Hornerin;	24.3509	1	1				DECOY_P46091	G-protein coupled receptor 1 OS=Homo sapiens GN=GPR1 PE=1 SV=2	0	1	1	1									Q9H3K6	40.6977	BolA-like protein 2 OS=Homo sapiens GN=BOLA2 PE=1 SV=1
Q8NF91	Nesprin-1 OS=Homo sapiens OX=9606 GN=SYNE1 PE=1 SV=4	0.170513	1	2						2	1				Q8NI27	THO complex subunit 2 OS=Homo sapiens OX=9606 GN=THOC2 PE=1 SV=2	0.627746	1	1				DECOY_Q5SZK8	FRAS1-related extracellular matrix protein 2 OS=Homo sapiens GN=FREM2 PE=1 SV=2	0.347113	1	1	1									Q9NYZ3	7.77778	G2 and S phase-expressed protein 1 OS=Homo sapiens GN=GTSE1 PE=1 SV=3
O43592	Exportin-T OS=Homo sapiens OX=9606 GN=XPOT PE=1 SV=2	2.39085								2	1				Q8WXH0	Nesprin-2 OS=Homo sapiens OX=9606 GN=SYNE2 PE=1 SV=3	0.740741	1	1				DECOY_Q6ZNJ1	Neurobeachin-like protein 2 OS=Homo sapiens GN=NBEAL2 PE=1 SV=2	0.290487	1	1	1									Q9P031	8.29876	Thyroid transcription factor 1-associated protein 26 OS=Homo sapiens GN=CCDC59 PE=1 SV=2
O60884	DnaJ homolog subfamily A member 2 OS=Homo sapiens OX=9606 GN=DNAJA2 PE=1 SV=1	5.09709	1	1					2	1	1				C9JLW8	Mapk-regulated corepressor-interacting protein 1 OS=Homo sapiens GN=FAM195B PE=1 SV=1	22.6804		1				DECOY_Q8NEK8	Protein FAM46D OS=Homo sapiens GN=FAM46D PE=1 SV=1	2.82776	1	1	1									Q9P258	16.092	Protein RCC2 OS=Homo sapiens GN=RCC2 PE=1 SV=2
P35613	Basigin OS=Homo sapiens OX=9606 GN=BSG PE=1 SV=2	5.97403	1						2	1	1				CATA_HUMAN	sp CATA_HUMAN	8.74525		1				DECOY_Q8WTU2	Scavenger receptor cysteine-rich domain-containing group B protein OS=Homo sapiens GN=SSC4D PE=2 SV=1	3.13043	1	1	1									Q9UHF1	20.5128	Epidermal growth factor-like protein 7 OS=Homo sapiens GN=EGFL7 PE=1 SV=3		1	1
Q96TA2	ATP-dependent zinc metalloprotease YME1L1 OS=Homo sapiens OX=9606 GN=YME1L1 PE=1 SV=2	8.92626	2	3	3				1	1	1				O75223	Gamma-glutamylcyclotransferase OS=Homo sapiens OX=9606 GN=GGCT PE=1 SV=1	5.31915		1				DECOY_Q9P202	Whirlin OS=Homo sapiens OX=9606 GN=WHRN PE=1 SV=4	1.21279	1	1	1									Q9Y295	6.53951	Developmentally-regulated GTP-binding protein 1 OS=Homo sapiens GN=DRG1 PE=1 SV=1		2	1
P25685	DnaJ homolog subfamily B member 1 OS=Homo sapiens OX=9606 GN=DNAJB1 PE=1 SV=4	21.1765	4	4	2				1	1	1				O94905	Erlin-2 OS=Homo sapiens OX=9606 GN=ERLIN2 PE=1 SV=1	10.6195		1				DECOY_Q9UPV7	PHD finger protein 24 OS=Homo sapiens GN=PHF24 PE=1 SV=2	3.75	1	1	1									Q9Y3I0	11.8812	tRNA-splicing ligase RtcB homolog OS=Homo sapiens GN=RTCB PE=1 SV=1			1
O00483	Cytochrome c oxidase subunit NDUFA4 OS=Homo sapiens OX=9606 GN=NDUFA4 PE=1 SV=1	12.3457	1	1					1	1	1				P00338	L-lactate dehydrogenase A chain OS=Homo sapiens OX=9606 GN=LDHA PE=1 SV=2	15.6627		1				DECOY_Q9Y6J0	Calcineurin-binding protein cabin-1 OS=Homo sapiens GN=CABIN1 PE=1 SV=1	0.36036	1	1	1									Q9Y5S9	22.4138	RNA-binding protein 8A OS=Homo sapiens GN=RBM8A PE=1 SV=1
O75489	NADH dehydrogenase [ubiquinone] iron-sulfur protein 3, mitochondrial OS=Homo sapiens OX=9606 GN=NDUFS3 PE=1 SV=1	10.6061	1	1					1	1	1				P07195	L-lactate dehydrogenase B chain OS=Homo sapiens OX=9606 GN=LDHB PE=1 SV=2	21.2575		1				O00267	Transcription elongation factor SPT5 OS=Homo sapiens OX=9606 GN=SUPT5H PE=1 SV=1	1.65593	1	1	1
Q13576	Ras GTPase-activating-like protein IQGAP2 OS=Homo sapiens OX=9606 GN=IQGAP2 PE=1 SV=4	1.14286		1					1	1	1				P07355	Annexin A2 OS=Homo sapiens OX=9606 GN=ANXA2 PE=1 SV=2	22.7139		1				O14617	AP-3 complex subunit delta-1 OS=Homo sapiens OX=9606 GN=AP3D1 PE=1 SV=1	1.12749	1	1	1
P48047	ATP synthase subunit O, mitochondrial OS=Homo sapiens OX=9606 GN=ATP5O PE=1 SV=1	16.4319	1						1	1	1				P40939	Trifunctional enzyme subunit alpha, mitochondrial OS=Homo sapiens OX=9606 GN=HADHA PE=1 SV=2	6.02883		1				O14976	Cyclin-G-associated kinase OS=Homo sapiens OX=9606 GN=GAK PE=1 SV=2	1.29672	1	1	1
P82933	28S ribosomal protein S9, mitochondrial OS=Homo sapiens OX=9606 GN=MRPS9 PE=1 SV=2	3.28283	1						1	1	1				P50402	Emerin OS=Homo sapiens OX=9606 GN=EMD PE=1 SV=1	18.5039		1				O43663	Protein regulator of cytokinesis 1 OS=Homo sapiens OX=9606 GN=PRC1 PE=1 SV=2	0	1	1	1
Q8NF37	Lysophosphatidylcholine acyltransferase 1 OS=Homo sapiens OX=9606 GN=LPCAT1 PE=1 SV=2	2.24719	1						1	1	1				P53999	Activated RNA polymerase II transcriptional coactivator p15 OS=Homo sapiens OX=9606 GN=SUB1 PE=1 SV=3	18.8976		1				O43707	Alpha-actinin-4 OS=Homo sapiens OX=9606 GN=ACTN4 PE=1 SV=2	2.41493	1	1	1
O00170	AH receptor-interacting protein OS=Homo sapiens OX=9606 GN=AIP PE=1 SV=2	4.24242							1	1	1				P57678	Gem-associated protein 4 OS=Homo sapiens OX=9606 GN=GEMIN4 PE=1 SV=2	1.70132		1				O43823	A-kinase anchor protein 8 OS=Homo sapiens OX=9606 GN=AKAP8 PE=1 SV=1	2.89017	1	1	1
O60925	Prefoldin subunit 1 OS=Homo sapiens OX=9606 GN=PFDN1 PE=1 SV=2	9.01639							1	1	1				P61604	10 kDa heat shock protein, mitochondrial OS=Homo sapiens OX=9606 GN=HSPE1 PE=1 SV=2	33.3333		1				O75506	Heat shock factor-binding protein 1 OS=Homo sapiens OX=9606 GN=HSBP1 PE=1 SV=1	25	1	1	1
Q15120	[Pyruvate dehydrogenase (acetyl-transferring)] kinase isozyme 3, mitochondrial OS=Homo sapiens GN=PDK3 PE=1 SV=1	3.69458							1	1	1				P62314	Small nuclear ribonucleoprotein Sm D1 OS=Homo sapiens OX=9606 GN=SNRPD1 PE=1 SV=1	10.9244		1				O75937	DnaJ homolog subfamily C member 8 OS=Homo sapiens OX=9606 GN=DNAJC8 PE=1 SV=2	11.8577	1	1	1
Q8TF09	Dynein light chain roadblock-type 2 OS=Homo sapiens OX=9606 GN=DYNLRB2 PE=1 SV=1	12.5							1	1	1				Q09666	Neuroblast differentiation-associated protein AHNAK OS=Homo sapiens OX=9606 GN=AHNAK PE=1 SV=2	1.73175		1				P00492	Hypoxanthine-guanine phosphoribosyltransferase OS=Homo sapiens OX=9606 GN=HPRT1 PE=1 SV=2	4.58716	1	1	1
Q9Y5L4	Mitochondrial import inner membrane translocase subunit Tim13 OS=Homo sapiens OX=9606 GN=TIMM13 PE=1 SV=1	14.7368							1	1	1				Q13867	Bleomycin hydrolase OS=Homo sapiens OX=9606 GN=BLMH PE=1 SV=1	8.35165		1				P00558	Phosphoglycerate kinase 1 OS=Homo sapiens OX=9606 GN=PGK1 PE=1 SV=3	4.07674	1	1	1
Q9H936	Mitochondrial glutamate carrier 1 OS=Homo sapiens OX=9606 GN=SLC25A22 PE=1 SV=1	33.1269	7	6	5					1	1				Q15287	RNA-binding protein with serine-rich domain 1 OS=Homo sapiens OX=9606 GN=RNPS1 PE=1 SV=1	8.85246		1				P05386	60S acidic ribosomal protein P1 OS=Homo sapiens OX=9606 GN=RPLP1 PE=1 SV=1	51.7544	1	1	1
Q9NRC6	Spectrin beta chain, non-erythrocytic 5 OS=Homo sapiens OX=9606 GN=SPTBN5 PE=1 SV=2	0.816549		1	1					1	1				Q6KB66-1	SWISS-PROT:Q6KB66-1 Tax_Id=9606 Gene_Symbol=KRT80 Isoform 1 of Keratin, type II cytoskeletal 80	17.4779		1				P08865	40S ribosomal protein SA OS=Homo sapiens OX=9606 GN=RPSA PE=1 SV=4	31.1864	1	1	1
P62714	Serine/threonine-protein phosphatase 2A catalytic subunit beta isoform OS=Homo sapiens OX=9606 GN=PPP2CB PE=1 SV=1	3.55987		1						1	1				Q7Z2T5	TRMT1-like protein OS=Homo sapiens OX=9606 GN=TRMT1L PE=1 SV=2	2.04638		1				P09543	2',3'-cyclic-nucleotide 3'-phosphodiesterase OS=Homo sapiens OX=9606 GN=CNP PE=1 SV=2	11.4014	1	1	1
P42695	Condensin-2 complex subunit D3 OS=Homo sapiens OX=9606 GN=NCAPD3 PE=1 SV=2	1.06809								1	1				Q7Z6Z7	E3 ubiquitin-protein ligase HUWE1 OS=Homo sapiens OX=9606 GN=HUWE1 PE=1 SV=3	3.22359		1				P15735	Phosphorylase b kinase gamma catalytic chain, liver/testis isoform OS=Homo sapiens OX=9606 GN=PHKG2 PE=1 SV=1	3.44828	1	1	1
Q9UBK9	Protein UXT OS=Homo sapiens OX=9606 GN=UXT PE=1 SV=1	7.00637								1	1				Q86U86	Protein polybromo-1 OS=Homo sapiens OX=9606 GN=PBRM1 PE=1 SV=1	0.592066		1				P15927	Replication protein A 32 kDa subunit OS=Homo sapiens OX=9606 GN=RPA2 PE=1 SV=1	8.51852	1	1	1
P61513	60S ribosomal protein L37a OS=Homo sapiens OX=9606 GN=RPL37A PE=1 SV=2	28.2609							3		1				Q86W42	THO complex subunit 6 homolog OS=Homo sapiens OX=9606 GN=THOC6 PE=1 SV=1	4.69208		1				P16520	Guanine nucleotide-binding protein G(I)/G(S)/G(T) subunit beta-3 OS=Homo sapiens OX=9606 GN=GNB3 PE=1 SV=1	2.94118	1	1	1
O75947	ATP synthase subunit d, mitochondrial OS=Homo sapiens OX=9606 GN=ATP5H PE=1 SV=3	16.1491							2		1				Q99436	Proteasome subunit beta type-7 OS=Homo sapiens OX=9606 GN=PSMB7 PE=1 SV=1	3.61011		1				P23381	Tryptophan--tRNA ligase, cytoplasmic OS=Homo sapiens OX=9606 GN=WARS PE=1 SV=2	3.39703	1	1	1
Q07021	Complement component 1 Q subcomponent-binding protein, mitochondrial OS=Homo sapiens OX=9606 GN=C1QBP PE=1 SV=1	21.6312	3	4	2				1		1				Q9NU22	Midasin OS=Homo sapiens OX=9606 GN=MDN1 PE=1 SV=2	0.929235		1				P28288	ATP-binding cassette sub-family D member 3 OS=Homo sapiens OX=9606 GN=ABCD3 PE=1 SV=1	1.82094	1	1	1
Q96AG4	Leucine-rich repeat-containing protein 59 OS=Homo sapiens OX=9606 GN=LRRC59 PE=1 SV=1	3.90879	1	1	1				1		1				Q9NVU7	Protein SDA1 homolog OS=Homo sapiens OX=9606 GN=SDAD1 PE=1 SV=3	3.63901		1				P29401	Transketolase OS=Homo sapiens OX=9606 GN=TKT PE=1 SV=3	2.72873	1	1	1
Q9UBM7	7-dehydrocholesterol reductase OS=Homo sapiens OX=9606 GN=DHCR7 PE=1 SV=1	2.73684	1	1	1				1		1				Q9Y2W1	Thyroid hormone receptor-associated protein 3 OS=Homo sapiens OX=9606 GN=THRAP3 PE=1 SV=2	5.2356		1				P30419	Glycylpeptide N-tetradecanoyltransferase 1 OS=Homo sapiens OX=9606 GN=NMT1 PE=1 SV=2	5.24194	1	1	1
P24539	ATP synthase F(0) complex subunit B1, mitochondrial OS=Homo sapiens OX=9606 GN=ATP5F1 PE=1 SV=2	6.25							1		1				Q9Y5J1	U3 small nucleolar RNA-associated protein 18 homolog OS=Homo sapiens OX=9606 GN=UTP18 PE=1 SV=3	2.33813		1				P32969	60S ribosomal protein L9 OS=Homo sapiens OX=9606 GN=RPL9 PE=1 SV=1	15.1042	1	1	1
Q9BQB6	Vitamin K epoxide reductase complex subunit 1 OS=Homo sapiens OX=9606 GN=VKORC1 PE=1 SV=1	7.97546							1		1				P14923	Junction plakoglobin OS=Homo sapiens OX=9606 GN=JUP PE=1 SV=3	34.4966	5					P33992	DNA replication licensing factor MCM5 OS=Homo sapiens OX=9606 GN=MCM5 PE=1 SV=5	12.9428	1	1	1
Q5TAQ9	DDB1- and CUL4-associated factor 8 OS=Homo sapiens OX=9606 GN=DCAF8 PE=1 SV=1	67.8392	136	129	125						1				O95757	Heat shock 70 kDa protein 4L OS=Homo sapiens OX=9606 GN=HSPA4L PE=1 SV=3	18.7128	3					P37108	Signal recognition particle 14 kDa protein OS=Homo sapiens OX=9606 GN=SRP14 PE=1 SV=2	10.2941	1	1	1
Q58WW2	DDB1- and CUL4-associated factor 6 OS=Homo sapiens OX=9606 GN=DCAF6 PE=1 SV=1	53.2558	60	62	60						1				P52815	39S ribosomal protein L12, mitochondrial OS=Homo sapiens OX=9606 GN=MRPL12 PE=1 SV=2	17.6768	3					P40616	ADP-ribosylation factor-like protein 1 OS=Homo sapiens OX=9606 GN=ARL1 PE=1 SV=1	8.83978	1	1	1
Q00059	Transcription factor A, mitochondrial OS=Homo sapiens OX=9606 GN=TFAM PE=1 SV=1	8.94309	2		2						1				HBB_HUMAN	sp HBB_HUMAN	15.7534	2					P43487	Ran-specific GTPase-activating protein OS=Homo sapiens OX=9606 GN=RANBP1 PE=1 SV=1	11.4428	1	1	1
A8MWD9	Putative small nuclear ribonucleoprotein G-like protein 15 OS=Homo sapiens OX=9606 GN=SNRPGP15 PE=5 SV=2	25	1	1	1						1				P05023	Sodium/potassium-transporting ATPase subunit alpha-1 OS=Homo sapiens OX=9606 GN=ATP1A1 PE=1 SV=1	17.2043	2					P52292	Importin subunit alpha-1 OS=Homo sapiens OX=9606 GN=KPNA2 PE=1 SV=1	6.99433	1	1	1
O75396	Vesicle-trafficking protein SEC22b OS=Homo sapiens OX=9606 GN=SEC22B PE=1 SV=4	12.093		1							1				P06702	Protein S100-A9 OS=Homo sapiens GN=S100A9 PE=1 SV=1	51.7544	2					P61353	60S ribosomal protein L27 OS=Homo sapiens OX=9606 GN=RPL27 PE=1 SV=2	38.2353	1	1	1
P55060	Exportin-2 OS=Homo sapiens OX=9606 GN=CSE1L PE=1 SV=3	2.98661	1								1				P26640	Valine--tRNA ligase OS=Homo sapiens OX=9606 GN=VARS PE=1 SV=4	5.22152	2					P62857	40S ribosomal protein S28 OS=Homo sapiens OX=9606 GN=RPS28 PE=1 SV=1	36.2319	1	1	1
Q92630	Dual specificity tyrosine-phosphorylation-regulated kinase 2 OS=Homo sapiens GN=DYRK2 PE=1 SV=3	38.7687									1				P46821	Microtubule-associated protein 1B OS=Homo sapiens GN=MAP1B PE=1 SV=2	3.88979	2					P63208	S-phase kinase-associated protein 1 OS=Homo sapiens OX=9606 GN=SKP1 PE=1 SV=2	8.58896	1	1	1
P49792	E3 SUMO-protein ligase RanBP2 OS=Homo sapiens OX=9606 GN=RANBP2 PE=1 SV=2	2.41935									1				Q9UK23	N-acetylglucosamine-1-phosphodiester alpha-N-acetylglucosaminidase OS=Homo sapiens OX=9606 GN=NAGPA PE=1 SV=2	4.46602	2					P78312	Protein FAM193A OS=Homo sapiens GN=FAM193A PE=1 SV=2	2.37154	1	1	1
Q13395	Probable methyltransferase TARBP1 OS=Homo sapiens OX=9606 GN=TARBP1 PE=1 SV=1	0.740284									1				DECOY_Q15149	Plectin OS=Homo sapiens OX=9606 GN=PLEC PE=1 SV=3	1.68659	1					P78344	Eukaryotic translation initiation factor 4 gamma 2 OS=Homo sapiens OX=9606 GN=EIF4G2 PE=1 SV=1	7.6075	1	1	1
Q15084	Protein disulfide-isomerase A6 OS=Homo sapiens OX=9606 GN=PDIA6 PE=1 SV=1	3.40909									1				LYSC_HUMAN	sp LYSC_HUMAN	37.8378	1					Q00325	Phosphate carrier protein, mitochondrial OS=Homo sapiens OX=9606 GN=SLC25A3 PE=1 SV=2	3.31492	1	1	1
Q1KMD3	Heterogeneous nuclear ribonucleoprotein U-like protein 2 OS=Homo sapiens OX=9606 GN=HNRNPUL2 PE=1 SV=1	1.87416									1				O00165	HCLS1-associated protein X-1 OS=Homo sapiens OX=9606 GN=HAX1 PE=1 SV=2	11.4695	1					Q12968	Nuclear factor of activated T-cells, cytoplasmic 3 OS=Homo sapiens GN=NFATC3 PE=1 SV=1	2.60465	1	1	1
Q27J81	Inverted formin-2 OS=Homo sapiens OX=9606 GN=INF2 PE=1 SV=2	1.52122									1				O00483	Cytochrome c oxidase subunit NDUFA4 OS=Homo sapiens OX=9606 GN=NDUFA4 PE=1 SV=1	12.3457	1					Q14676	Mediator of DNA damage checkpoint protein 1 OS=Homo sapiens OX=9606 GN=MDC1 PE=1 SV=3	0.813787	1	1	1
Q5SSJ5	Heterochromatin protein 1-binding protein 3 OS=Homo sapiens OX=9606 GN=HP1BP3 PE=1 SV=1	1.98915									1				O43707	Alpha-actinin-4 OS=Homo sapiens OX=9606 GN=ACTN4 PE=1 SV=2	2.19539	1					Q15020	Squamous cell carcinoma antigen recognized by T-cells 3 OS=Homo sapiens OX=9606 GN=SART3 PE=1 SV=1	4.25753	1	1	1
Q8N1F7	Nuclear pore complex protein Nup93 OS=Homo sapiens OX=9606 GN=NUP93 PE=1 SV=2	1.4652									1				O60832	H/ACA ribonucleoprotein complex subunit DKC1 OS=Homo sapiens OX=9606 GN=DKC1 PE=1 SV=3	5.44747	1					Q15056	Eukaryotic translation initiation factor 4H OS=Homo sapiens OX=9606 GN=EIF4H PE=1 SV=5	16.9355	1	1	1
Q8N3R3	T-cell activation inhibitor, mitochondrial OS=Homo sapiens OX=9606 GN=TCAIM PE=2 SV=2	5.64516									1				P02768-1	SWISS-PROT:P02768-1 Tax_Id=9606 Gene_Symbol=ALB Isoform 1 of Serum albumin precursor	14.4499	1					Q15542	Transcription initiation factor TFIID subunit 5 OS=Homo sapiens OX=9606 GN=TAF5 PE=1 SV=3	1.375	1	1	1
Q8WUM0	Nuclear pore complex protein Nup133 OS=Homo sapiens OX=9606 GN=NUP133 PE=1 SV=2	1.6436									1				P06493	Cyclin-dependent kinase 1 OS=Homo sapiens OX=9606 GN=CDK1 PE=1 SV=3	8.41751	1					Q15758	Neutral amino acid transporter B(0) OS=Homo sapiens OX=9606 GN=SLC1A5 PE=1 SV=2	4.80591	1	1	1
P00711	RecName: Full=Alpha-lactalbumin; AltName: Full=Lactose synthase B protein; AltName: Allergen=Bos d 4; Flags: Precursor;	28.4553								3					P49792	E3 SUMO-protein ligase RanBP2 OS=Homo sapiens OX=9606 GN=RANBP2 PE=1 SV=2	1.30273	1					Q15813	Tubulin-specific chaperone E OS=Homo sapiens OX=9606 GN=TBCE PE=1 SV=1	3.22581	1	1	1
P62847	40S ribosomal protein S24 OS=Homo sapiens OX=9606 GN=RPS24 PE=1 SV=1	20.3008							2	2					P49959	Double-strand break repair protein MRE11 OS=Homo sapiens OX=9606 GN=MRE11 PE=1 SV=3	4.51977	1					Q5JTH9	RRP12-like protein OS=Homo sapiens OX=9606 GN=RRP12 PE=1 SV=2	2.85274	1	1	1
Q5TA79	Late cornified envelope protein 2A OS=Homo sapiens GN=LCE2A PE=1 SV=1	25.4717							2	2					P55735	Protein SEC13 homolog OS=Homo sapiens OX=9606 GN=SEC13 PE=1 SV=3	3.41615	1					Q5JWR5	Protein dopey-1 OS=Homo sapiens GN=DOPEY1 PE=2 SV=1	0.527383	1	1	1
Q53GQ0	Very-long-chain 3-oxoacyl-CoA reductase OS=Homo sapiens OX=9606 GN=HSD17B12 PE=1 SV=2	9.61538	2	1	1				1	2					P59665	Neutrophil defensin 1 OS=Homo sapiens GN=DEFA1 PE=1 SV=1	9.57447	1					Q5VT06	Centrosome-associated protein 350 OS=Homo sapiens OX=9606 GN=CEP350 PE=1 SV=1	1.34745	1	1	1
Q92615	La-related protein 4B OS=Homo sapiens OX=9606 GN=LARP4B PE=1 SV=3	3.79404	1						1	2					P61962	DDB1- and CUL4-associated factor 7 OS=Homo sapiens OX=9606 GN=DCAF7 PE=1 SV=1	8.18713	1					Q6P1L8	39S ribosomal protein L14, mitochondrial OS=Homo sapiens OX=9606 GN=MRPL14 PE=1 SV=1	6.89655	1	1	1
Q9UPS6	Histone-lysine N-methyltransferase SETD1B OS=Homo sapiens GN=SETD1B PE=1 SV=3	6.56155							1	2					Q02809	Procollagen-lysine,2-oxoglutarate 5-dioxygenase 1 OS=Homo sapiens OX=9606 GN=PLOD1 PE=1 SV=2	3.71389	1					Q7Z401	C-myc promoter-binding protein OS=Homo sapiens OX=9606 GN=DENND4A PE=1 SV=2	0.536769	1	1	1
P53985	Monocarboxylate transporter 1 OS=Homo sapiens OX=9606 GN=SLC16A1 PE=1 SV=3	7.2	3	3	1				2	1					Q12931	Heat shock protein 75 kDa, mitochondrial OS=Homo sapiens OX=9606 GN=TRAP1 PE=1 SV=3	3.83523	1					Q86UE4	Protein LYRIC OS=Homo sapiens OX=9606 GN=MTDH PE=1 SV=2	3.78007	1	1	1
Q15758	Neutral amino acid transporter B(0) OS=Homo sapiens OX=9606 GN=SLC1A5 PE=1 SV=2	3.69686							2	1					Q13576	Ras GTPase-activating-like protein IQGAP2 OS=Homo sapiens OX=9606 GN=IQGAP2 PE=1 SV=4	12.1905	1					Q8NHQ8	Ras association domain-containing protein 8 OS=Homo sapiens GN=RASSF8 PE=1 SV=2	6.44391	1	1	1
P49411	Elongation factor Tu, mitochondrial OS=Homo sapiens OX=9606 GN=TUFM PE=1 SV=2	9.95575		1	1				1	1					Q14498	RNA-binding protein 39 OS=Homo sapiens OX=9606 GN=RBM39 PE=1 SV=2	4.90566	1					Q8TE02	Elongator complex protein 5 OS=Homo sapiens OX=9606 GN=ELP5 PE=1 SV=2	6.32911	1	1	1
Q02978	Mitochondrial 2-oxoglutarate/malate carrier protein OS=Homo sapiens OX=9606 GN=SLC25A11 PE=1 SV=3	7.96178	1	1					1	1					Q14683	Structural maintenance of chromosomes protein 1A OS=Homo sapiens OX=9606 GN=SMC1A PE=1 SV=2	1.54096	1					Q92667	A-kinase anchor protein 1, mitochondrial OS=Homo sapiens OX=9606 GN=AKAP1 PE=1 SV=1	2.76855	1	1	1
Q96CS3	FAS-associated factor 2 OS=Homo sapiens OX=9606 GN=FAF2 PE=1 SV=2	11.0112	2						1	1					Q92499	ATP-dependent RNA helicase DDX1 OS=Homo sapiens OX=9606 GN=DDX1 PE=1 SV=2	3.51351	1					Q96SB4	SRSF protein kinase 1 OS=Homo sapiens OX=9606 GN=SRPK1 PE=1 SV=2	3.35878	1	1	1
Q96NB2	Sideroflexin-2 OS=Homo sapiens GN=SFXN2 PE=1 SV=2	9.00621	1						1	1					Q9UGL9	Cysteine-rich C-terminal protein 1 OS=Homo sapiens GN=CRCT1 PE=1 SV=1	21.2121	1					Q99623	Prohibitin-2 OS=Homo sapiens OX=9606 GN=PHB2 PE=1 SV=2	9.36455	1	1	1
Q9H254	Spectrin beta chain, non-erythrocytic 4 OS=Homo sapiens OX=9606 GN=SPTBN4 PE=1 SV=2	0.780031							1	1					Q9Y4P3	Transducin beta-like protein 2 OS=Homo sapiens OX=9606 GN=TBL2 PE=1 SV=1	2.90828	1					Q9BTC0	Death-inducer obliterator 1 OS=Homo sapiens OX=9606 GN=DIDO1 PE=1 SV=5	0.982143	1	1	1
P30049	ATP synthase subunit delta, mitochondrial OS=Homo sapiens OX=9606 GN=ATP5F1D PE=1 SV=2	8.33333							1	1					DECOY_P20929	Nebulin OS=Homo sapiens OX=9606 GN=NEB PE=1 SV=5	0.419853						Q9BW19	Kinesin-like protein KIFC1 OS=Homo sapiens OX=9606 GN=KIFC1 PE=1 SV=2	17.682	1	1	1
P51648	Fatty aldehyde dehydrogenase OS=Homo sapiens OX=9606 GN=ALDH3A2 PE=1 SV=1	5.97938							1	1					GSTP1_HUMAN	sp GSTP1_HUMAN	12.9187						Q9BZH6	WD repeat-containing protein 11 OS=Homo sapiens OX=9606 GN=WDR11 PE=1 SV=1	2.28758	1	1	1
P56134	ATP synthase subunit f, mitochondrial OS=Homo sapiens OX=9606 GN=ATP5J2 PE=1 SV=3	13.8298							1	1					K1M2_SHEEP	sp K1M2_SHEEP	35.9801						Q9C0B0	RING finger protein unkempt homolog OS=Homo sapiens OX=9606 GN=UNK PE=1 SV=2	11.9753	1	1	1
Q9HC07	Transmembrane protein 165 OS=Homo sapiens OX=9606 GN=TMEM165 PE=1 SV=1	7.71605							1	1					KKA1_ECOLX		5.16605						Q9H1I8	Activating signal cointegrator 1 complex subunit 2 OS=Homo sapiens OX=9606 GN=ASCC2 PE=1 SV=3	5.41612	1	1	1
Q9Y2Z0	Protein SGT1 homolog OS=Homo sapiens OX=9606 GN=SUGT1 PE=1 SV=3	7.12329							1	1					O00159	Unconventional myosin-Ic OS=Homo sapiens OX=9606 GN=MYO1C PE=1 SV=4	4.6096						Q9H6T3	RNA polymerase II-associated protein 3 OS=Homo sapiens OX=9606 GN=RPAP3 PE=1 SV=2	1.80451	1	1	1
O00232	26S proteasome non-ATPase regulatory subunit 12 OS=Homo sapiens OX=9606 GN=PSMD12 PE=1 SV=3	7.01754	1		1					1					O00170	AH receptor-interacting protein OS=Homo sapiens OX=9606 GN=AIP PE=1 SV=2	20						Q9NQC7	Ubiquitin carboxyl-terminal hydrolase CYLD OS=Homo sapiens GN=CYLD PE=1 SV=1	2.82427	1	1	1
P21796	Voltage-dependent anion-selective channel protein 1 OS=Homo sapiens OX=9606 GN=VDAC1 PE=1 SV=2	3.88693			1					1					O00264	Membrane-associated progesterone receptor component 1 OS=Homo sapiens OX=9606 GN=PGRMC1 PE=1 SV=3	11.2821						Q9NTX9	Protein FAM217B OS=Homo sapiens GN=FAM217B PE=2 SV=1	2.34987	1	1	1
P52429	Diacylglycerol kinase epsilon OS=Homo sapiens OX=9606 GN=DGKE PE=1 SV=1	2.29277	1	1						1					O00743	Serine/threonine-protein phosphatase 6 catalytic subunit OS=Homo sapiens OX=9606 GN=PPP6C PE=1 SV=1	4.2623						Q9NW68	BSD domain-containing protein 1 OS=Homo sapiens OX=9606 GN=BSDC1 PE=1 SV=1	3.48837	1	1	1
P02070	SWISS-PROT:P02070 (Bos taurus) Hemoglobin subunit beta	6.89655		1						1					O14737	Programmed cell death protein 5 OS=Homo sapiens OX=9606 GN=PDCD5 PE=1 SV=3	10.4						Q9NWZ8	Gem-associated protein 8 OS=Homo sapiens GN=GEMIN8 PE=1 SV=1	3.71901	1	1	1
P40763	Signal transducer and activator of transcription 3 OS=Homo sapiens OX=9606 GN=STAT3 PE=1 SV=2	4.80519		1						1					O14925	Mitochondrial import inner membrane translocase subunit Tim23 OS=Homo sapiens OX=9606 GN=TIMM23 PE=1 SV=1	8.13397						Q9NYZ3	G2 and S phase-expressed protein 1 OS=Homo sapiens OX=9606 GN=GTSE1 PE=1 SV=3	14.3056	1	1	1
P55265	Double-stranded RNA-specific adenosine deaminase OS=Homo sapiens OX=9606 GN=ADAR PE=1 SV=4	1.95759		1						1					O15355	Protein phosphatase 1G OS=Homo sapiens OX=9606 GN=PPM1G PE=1 SV=1	6.95971						Q9P035	Very-long-chain (3R)-3-hydroxyacyl-CoA dehydratase 3 OS=Homo sapiens OX=9606 GN=HACD3 PE=1 SV=2	5.8011	1	1	1
Q9NRP0	Oligosaccharyltransferase complex subunit OSTC OS=Homo sapiens OX=9606 GN=OSTC PE=1 SV=1	8.05369		1						1					O43347	RNA-binding protein Musashi homolog 1 OS=Homo sapiens OX=9606 GN=MSI1 PE=1 SV=1	4.69613						Q9UBU9	Nuclear RNA export factor 1 OS=Homo sapiens OX=9606 GN=NXF1 PE=1 SV=1	17.4475	1	1	1
O15066	Kinesin-like protein KIF3B OS=Homo sapiens OX=9606 GN=KIF3B PE=1 SV=1	13.1191								1					O43592	Exportin-T OS=Homo sapiens OX=9606 GN=XPOT PE=1 SV=2	3.7422						Q9Y2X7	ARF GTPase-activating protein GIT1 OS=Homo sapiens OX=9606 GN=GIT1 PE=1 SV=2	5.51905	1	1	1
O14782	Kinesin-like protein KIF3C OS=Homo sapiens GN=KIF3C PE=1 SV=3	4.91803								1					O43684	Mitotic checkpoint protein BUB3 OS=Homo sapiens OX=9606 GN=BUB3 PE=1 SV=1	7.31707						Q9Y5B6	PAX3- and PAX7-binding protein 1 OS=Homo sapiens OX=9606 GN=PAXBP1 PE=1 SV=2	1.74482	1	1	1
O60220	Mitochondrial import inner membrane translocase subunit Tim8 A OS=Homo sapiens OX=9606 GN=TIMM8A PE=1 SV=1	11.3402								1					O43790	RecName: Full=Keratin, type II cuticular Hb6; AltName: Full=Hair keratin K2.11; AltName: Full=Keratin-86; Short=K86; AltName: Full=Type II hair keratin Hb6; AltName: Full=Type-II keratin Kb26;	30.8642						Q9Y5X1	Sorting nexin-9 OS=Homo sapiens OX=9606 GN=SNX9 PE=1 SV=1	5.71429	1	1	1
P01876	Immunoglobulin heavy constant alpha 1 OS=Homo sapiens OX=9606 GN=IGHA1 PE=1 SV=2	2.83286								1					O43795	Unconventional myosin-Ib OS=Homo sapiens OX=9606 GN=MYO1B PE=1 SV=3	1.49648						DECOY_Q2LD37	Uncharacterized protein KIAA1109 OS=Homo sapiens OX=9606 GN=KIAA1109 PE=1 SV=2	0.1998		1	1
P49286	Melatonin receptor type 1B OS=Homo sapiens GN=MTNR1B PE=1 SV=1	9.66851								1					O60762	Dolichol-phosphate mannosyltransferase subunit 1 OS=Homo sapiens OX=9606 GN=DPM1 PE=1 SV=1	10.3846						DECOY_Q6UVM3	Potassium channel subfamily T member 2 OS=Homo sapiens GN=KCNT2 PE=1 SV=1	0.704846		1	1
P59665	Neutrophil defensin 1 OS=Homo sapiens GN=DEFA1 PE=1 SV=1	9.57447								1					O60884	DnaJ homolog subfamily A member 2 OS=Homo sapiens OX=9606 GN=DNAJA2 PE=1 SV=1	23.301						O14524	Nuclear envelope integral membrane protein 1 OS=Homo sapiens OX=9606 GN=NEMP1 PE=1 SV=2	5.85586		1	1
Q13895	Bystin OS=Homo sapiens OX=9606 GN=BYSL PE=1 SV=3	2.0595								1					O60902	Short stature homeobox protein 2 OS=Homo sapiens GN=SHOX2 PE=2 SV=4	12.0846						O60573	Eukaryotic translation initiation factor 4E type 2 OS=Homo sapiens OX=9606 GN=EIF4E2 PE=1 SV=1	13.0612		1	1
Q9BSJ8	Extended synaptotagmin-1 OS=Homo sapiens OX=9606 GN=ESYT1 PE=1 SV=1	1.17754								1					O71037	Endogenous retrovirus group K member 19 Env polyprotein OS=Homo sapiens GN=ERVK-19 PE=1 SV=2	5.29328						O95433	Activator of 90 kDa heat shock protein ATPase homolog 1 OS=Homo sapiens OX=9606 GN=AHSA1 PE=1 SV=1	6.50888		1	1
Q9NRS4	Transmembrane protease serine 4 OS=Homo sapiens GN=TMPRSS4 PE=1 SV=2	5.49199								1					O75190	DnaJ homolog subfamily B member 6 OS=Homo sapiens OX=9606 GN=DNAJB6 PE=1 SV=2	10.4294						P08603	Complement factor H OS=Homo sapiens GN=CFH PE=1 SV=4	0.974817		1	1
Q9NZT2	Opioid growth factor receptor OS=Homo sapiens OX=9606 GN=OGFR PE=1 SV=3	5.02216								1					O75489	NADH dehydrogenase [ubiquinone] iron-sulfur protein 3, mitochondrial OS=Homo sapiens OX=9606 GN=NDUFS3 PE=1 SV=1	9.84848						P46782	40S ribosomal protein S5 OS=Homo sapiens OX=9606 GN=RPS5 PE=1 SV=4	7.35294		1	1
Q9UBS4	DnaJ homolog subfamily B member 11 OS=Homo sapiens OX=9606 GN=DNAJB11 PE=1 SV=1	4.46927								1					O75746	Calcium-binding mitochondrial carrier protein Aralar1 OS=Homo sapiens OX=9606 GN=SLC25A12 PE=1 SV=2	7.07965						P61513	60S ribosomal protein L37a OS=Homo sapiens OX=9606 GN=RPL37A PE=1 SV=2	18.4783		1	1
P22695	Cytochrome b-c1 complex subunit 2, mitochondrial OS=Homo sapiens OX=9606 GN=UQCRC2 PE=1 SV=3	3.53201							2						O95232	Luc7-like protein 3 OS=Homo sapiens OX=9606 GN=LUC7L3 PE=1 SV=2	5.78704						Q15291	Retinoblastoma-binding protein 5 OS=Homo sapiens OX=9606 GN=RBBP5 PE=1 SV=2	1.67286		1	1
Q5H9S7	DDB1- and CUL4-associated factor 17 OS=Homo sapiens GN=DCAF17 PE=1 SV=1	50	19	20	18				1						O95343	Homeobox protein SIX3 OS=Homo sapiens GN=SIX3 PE=1 SV=1	13.8554						Q8N1G0	Zinc finger protein 687 OS=Homo sapiens OX=9606 GN=ZNF687 PE=1 SV=1	3.31447		1	1
Q9Y266	Nuclear migration protein nudC OS=Homo sapiens OX=9606 GN=NUDC PE=1 SV=1	31.4199	11	9	10				1						P00367	Glutamate dehydrogenase 1, mitochondrial OS=Homo sapiens OX=9606 GN=GLUD1 PE=1 SV=2	33.6918						Q8TC44	POC1 centriolar protein homolog B OS=Homo sapiens GN=POC1B PE=1 SV=1	3.34728		1	1
Q9Y2X3	Nucleolar protein 58 OS=Homo sapiens OX=9606 GN=NOP58 PE=1 SV=1	10.0189	3	3	2				1						P00505	Aspartate aminotransferase, mitochondrial OS=Homo sapiens OX=9606 GN=GOT2 PE=1 SV=3	2.32558						Q96MW1	Coiled-coil domain-containing protein 43 OS=Homo sapiens GN=CCDC43 PE=1 SV=2	11.6071		1	1
Q6ZQQ6	WD repeat-containing protein 87 OS=Homo sapiens OX=9606 GN=WDR87 PE=1 SV=3	0.66133	2	1	1				1						P00558	Phosphoglycerate kinase 1 OS=Homo sapiens OX=9606 GN=PGK1 PE=1 SV=3	16.5468						Q9BT25	HAUS augmin-like complex subunit 8 OS=Homo sapiens OX=9606 GN=HAUS8 PE=1 SV=3	14.3902		1	1
P57088	Transmembrane protein 33 OS=Homo sapiens OX=9606 GN=TMEM33 PE=1 SV=2	4.8583	1	1	1				1						P01040	Cystatin-A OS=Homo sapiens GN=CSTA PE=1 SV=1	75.5102						Q9BVP2	Guanine nucleotide-binding protein-like 3 OS=Homo sapiens OX=9606 GN=GNL3 PE=1 SV=2	4.37158		1	1
Q02388	Collagen alpha-1(VII) chain OS=Homo sapiens OX=9606 GN=COL7A1 PE=1 SV=2	2.78533		2					1						P01833	Polymeric immunoglobulin receptor OS=Homo sapiens GN=PIGR PE=1 SV=4	5.49738						Q9NQC8	Intraflagellar transport protein 46 homolog OS=Homo sapiens GN=IFT46 PE=1 SV=1	6.57895		1	1
P62158	Calmodulin OS=Homo sapiens GN=CALM1 PE=1 SV=2	11.4094		1					1						P01834	Immunoglobulin kappa constant OS=Homo sapiens OX=9606 GN=IGKC PE=1 SV=2	35.8491						Q9NZB2	Constitutive coactivator of PPAR-gamma-like protein 1 OS=Homo sapiens OX=9606 GN=FAM120A PE=1 SV=2	2.14669		1	1
P00403	Cytochrome c oxidase subunit 2 OS=Homo sapiens OX=9606 GN=MT-CO2 PE=1 SV=1	8.81057	2						1						P01876	Immunoglobulin heavy constant alpha 1 OS=Homo sapiens OX=9606 GN=IGHA1 PE=1 SV=2	10.1983						Q9P209	Centrosomal protein of 72 kDa OS=Homo sapiens OX=9606 GN=CEP72 PE=1 SV=2	2.62751		1	1
Q9NZJ0	Denticleless protein homolog OS=Homo sapiens OX=9606 GN=DTL PE=1 SV=3	65.2055	59	58	57										P02663	SWISS-PROT:P02663 Alpha-S2-casein [Contains: Casocidin-1 - Bos taurus (Bovine).	14.4928						Q9Y3B4	Splicing factor 3B subunit 6 OS=Homo sapiens OX=9606 GN=SF3B6 PE=1 SV=1	20.8		1	1
Q8TEL6	Short transient receptor potential channel 4-associated protein OS=Homo sapiens OX=9606 GN=TRPC4AP PE=1 SV=2	54.3287	47	43	48										P02787	Serotransferrin OS=Homo sapiens OX=9606 GN=TF PE=1 SV=3	3.29513						Q9Y4P8	WD repeat domain phosphoinositide-interacting protein 2 OS=Homo sapiens OX=9606 GN=WIPI2 PE=1 SV=1	7.04846		1	1
Q96SW2	Protein cereblon OS=Homo sapiens OX=9606 GN=CRBN PE=1 SV=1	67.1946	50	48	45										P04083	Annexin A1 OS=Homo sapiens OX=9606 GN=ANXA1 PE=1 SV=2	16.474						P63244	Guanine nucleotide-binding protein subunit beta-2-like 1 OS=Homo sapiens GN=GNB2L1 PE=1 SV=3	44.795	2		1
Q92466	DNA damage-binding protein 2 OS=Homo sapiens OX=9606 GN=DDB2 PE=1 SV=1	65.1054	45	44	44										P04279	Semenogelin-1 OS=Homo sapiens GN=SEMG1 PE=1 SV=2	12.1212						Q16637	Survival motor neuron protein OS=Homo sapiens OX=9606 GN=SMN1 PE=1 SV=1	12.585	2		1
Q8TEB1	DDB1- and CUL4-associated factor 11 OS=Homo sapiens OX=9606 GN=DCAF11 PE=1 SV=1	59.3407	49	47	40										P04792	Heat shock protein beta-1 OS=Homo sapiens OX=9606 GN=HSPB1 PE=1 SV=2	26.3415						Q5T440	Putative transferase CAF17, mitochondrial OS=Homo sapiens OX=9606 GN=IBA57 PE=1 SV=1	9.26966	2		1
Q96JK2	DDB1- and CUL4-associated factor 5 OS=Homo sapiens GN=DCAF5 PE=1 SV=2	52.5478	46	42	37										P04844	Dolichyl-diphosphooligosaccharide--protein glycosyltransferase subunit 2 OS=Homo sapiens OX=9606 GN=RPN2 PE=1 SV=3	2.69414						Q6UXN9	WD repeat-containing protein 82 OS=Homo sapiens OX=9606 GN=WDR82 PE=1 SV=1	19.8083	2		1
Q5QP82	DDB1- and CUL4-associated factor 10 OS=Homo sapiens OX=9606 GN=DCAF10 PE=1 SV=1	55.2773	38	37	35										P05089	Arginase-1 OS=Homo sapiens OX=9606 GN=ARG1 PE=1 SV=2	6.8323						O00203	AP-3 complex subunit beta-1 OS=Homo sapiens OX=9606 GN=AP3B1 PE=1 SV=3	1.1883	1		1
Q66K64	DDB1- and CUL4-associated factor 15 OS=Homo sapiens OX=9606 GN=DCAF15 PE=1 SV=1	47.1667	34	28	25										P05090	Apolipoprotein D OS=Homo sapiens OX=9606 GN=APOD PE=1 SV=1	14.2857						O14519	Cyclin-dependent kinase 2-associated protein 1 OS=Homo sapiens OX=9606 GN=CDK2AP1 PE=1 SV=1	11.3043	1		1
Q13216	DNA excision repair protein ERCC-8 OS=Homo sapiens OX=9606 GN=ERCC8 PE=1 SV=1	63.1313	26	17	23										P05114	Non-histone chromosomal protein HMG-14 OS=Homo sapiens OX=9606 GN=HMGN1 PE=1 SV=3	23						O75477	Erlin-1 OS=Homo sapiens OX=9606 GN=ERLIN1 PE=1 SV=1	8.3815	1		1
Q8WWQ0	PH-interacting protein OS=Homo sapiens OX=9606 GN=PHIP PE=1 SV=2	19.1104	24	24	20										P06744	Glucose-6-phosphate isomerase OS=Homo sapiens OX=9606 GN=GPI PE=1 SV=4	3.94265						O75962	Triple functional domain protein OS=Homo sapiens OX=9606 GN=TRIO PE=1 SV=2	0.807233	1		1
Q9NXF7	DDB1- and CUL4-associated factor 16 OS=Homo sapiens OX=9606 GN=DCAF16 PE=1 SV=1	55.0926	20	25	19										P07333	Macrophage colony-stimulating factor 1 receptor OS=Homo sapiens GN=CSF1R PE=1 SV=2	2.88066						O95232	Luc7-like protein 3 OS=Homo sapiens OX=9606 GN=LUC7L3 PE=1 SV=2	12.037	1		1
Q9H496	Torsin-1A-interacting protein 2, isoform IFRG15 OS=Homo sapiens GN=TOR1AIP2 PE=1 SV=1	48.855	22	19	19										P08195	4F2 cell-surface antigen heavy chain OS=Homo sapiens OX=9606 GN=SLC3A2 PE=1 SV=3	6.19048						O95372	Acyl-protein thioesterase 2 OS=Homo sapiens OX=9606 GN=LYPLA2 PE=1 SV=1	14.7186	1		1
Q7L5Y6	DET1 homolog OS=Homo sapiens GN=DET1 PE=1 SV=2	40.5455	19	19	19										P10321	HLA class I histocompatibility antigen, Cw-7 alpha chain OS=Homo sapiens OX=9606 GN=HLA-C PE=1 SV=3	10.3825						P05023	Sodium/potassium-transporting ATPase subunit alpha-1 OS=Homo sapiens OX=9606 GN=ATP1A1 PE=1 SV=1	5.57185	1		1
Q8WV16	DDB1- and CUL4-associated factor 4 OS=Homo sapiens GN=DCAF4 PE=1 SV=3	34.5455	12	9	8										P10599	Thioredoxin OS=Homo sapiens OX=9606 GN=TXN PE=1 SV=3	38.0952						P12277	Creatine kinase B-type OS=Homo sapiens OX=9606 GN=CKB PE=1 SV=1	3.41207	1		1
Q8NHY2	E3 ubiquitin-protein ligase RFWD2 OS=Homo sapiens GN=RFWD2 PE=1 SV=1	21.2038	14	9	6										P11586	C-1-tetrahydrofolate synthase, cytoplasmic OS=Homo sapiens OX=9606 GN=MTHFD1 PE=1 SV=3	2.8877						P49321	Nuclear autoantigenic sperm protein OS=Homo sapiens OX=9606 GN=NASP PE=1 SV=2	3.93401	1		1
Q16880	2-hydroxyacylsphingosine 1-beta-galactosyltransferase OS=Homo sapiens OX=9606 GN=UGT8 PE=2 SV=2	19.0388	9	9	6										P12273	Prolactin-inducible protein OS=Homo sapiens OX=9606 GN=PIP PE=1 SV=1	17.1233						P49761	Dual specificity protein kinase CLK3 OS=Homo sapiens OX=9606 GN=CLK3 PE=1 SV=3	3.1348	1		1
O95573	Long-chain-fatty-acid--CoA ligase 3 OS=Homo sapiens OX=9606 GN=ACSL3 PE=1 SV=3	24.3056	10	10	5										P13667	Protein disulfide-isomerase A4 OS=Homo sapiens OX=9606 GN=PDIA4 PE=1 SV=2	5.11628						P52701	DNA mismatch repair protein Msh6 OS=Homo sapiens OX=9606 GN=MSH6 PE=1 SV=2	0.882353	1		1
O95470	Sphingosine-1-phosphate lyase 1 OS=Homo sapiens OX=9606 GN=SGPL1 PE=1 SV=3	20.7746	7	9	5										P14174	Macrophage migration inhibitory factor OS=Homo sapiens OX=9606 GN=MIF PE=1 SV=4	17.3913						P56192	Methionine--tRNA ligase, cytoplasmic OS=Homo sapiens OX=9606 GN=MARS PE=1 SV=2	7.33333	1		1
P22102	Trifunctional purine biosynthetic protein adenosine-3 OS=Homo sapiens OX=9606 GN=GART PE=1 SV=1	13.9604	6	6	5										P17812	CTP synthase 1 OS=Homo sapiens OX=9606 GN=CTPS1 PE=1 SV=2	3.7225						Q02241	Kinesin-like protein KIF23 OS=Homo sapiens OX=9606 GN=KIF23 PE=1 SV=3	3.22917	1		1
O43491	Band 4.1-like protein 2 OS=Homo sapiens OX=9606 GN=EPB41L2 PE=1 SV=1	6.86567	6	3	4										P22528	Cornifin-B OS=Homo sapiens OX=9606 GN=SPRR1B PE=1 SV=2	43.8202						Q13595	Transformer-2 protein homolog alpha OS=Homo sapiens OX=9606 GN=TRA2A PE=1 SV=1	11.3475	1		1
Q9H6R0	ATP-dependent RNA helicase DHX33 OS=Homo sapiens OX=9606 GN=DHX33 PE=1 SV=2	8.62801	4	4	3										P23526	Adenosylhomocysteinase OS=Homo sapiens OX=9606 GN=AHCY PE=1 SV=4	5.78704						Q14694	Ubiquitin carboxyl-terminal hydrolase 10 OS=Homo sapiens OX=9606 GN=USP10 PE=1 SV=2	7.5188	1		1
O00461	Golgi integral membrane protein 4 OS=Homo sapiens OX=9606 GN=GOLIM4 PE=1 SV=1	12.2126		4	3										P24752	Acetyl-CoA acetyltransferase, mitochondrial OS=Homo sapiens OX=9606 GN=ACAT1 PE=1 SV=1	11.7096						Q7Z478	ATP-dependent RNA helicase DHX29 OS=Homo sapiens OX=9606 GN=DHX29 PE=1 SV=2	2.41052	1		1
O95202	Mitochondrial proton/calcium exchanger protein OS=Homo sapiens OX=9606 GN=LETM1 PE=1 SV=1	14.6143	8	3	3										P25311	Zinc-alpha-2-glycoprotein OS=Homo sapiens OX=9606 GN=AZGP1 PE=1 SV=2	22.4832						Q86V48	Leucine zipper protein 1 OS=Homo sapiens OX=9606 GN=LUZP1 PE=1 SV=2	16.4498	1		1
Q9NR09	Baculoviral IAP repeat-containing protein 6 OS=Homo sapiens OX=9606 GN=BIRC6 PE=1 SV=2	5.18839	1	1	3										P25685	DnaJ homolog subfamily B member 1 OS=Homo sapiens OX=9606 GN=DNAJB1 PE=1 SV=4	14.4118						Q92598	Heat shock protein 105 kDa OS=Homo sapiens OX=9606 GN=HSPH1 PE=1 SV=1	3.37995	1		1
A1L0T0	Acetolactate synthase-like protein OS=Homo sapiens OX=9606 GN=ILVBL PE=1 SV=2	6.32911	1	1	3										P25942	Tumor necrosis factor receptor superfamily member 5 OS=Homo sapiens GN=CD40 PE=1 SV=1	9.02527						Q9NWU2	Glucose-induced degradation protein 8 homolog OS=Homo sapiens OX=9606 GN=GID8 PE=1 SV=1	20.1754	1		1
P63167	Dynein light chain 1, cytoplasmic OS=Homo sapiens OX=9606 GN=DYNLL1 PE=1 SV=1	37.0787	4	3	2										P26639	Threonine--tRNA ligase, cytoplasmic OS=Homo sapiens OX=9606 GN=TARS PE=1 SV=3	1.65975						Q9P258	Protein RCC2 OS=Homo sapiens OX=9606 GN=RCC2 PE=1 SV=2	13.9847	1		1
Q5T8D3	Acyl-CoA-binding domain-containing protein 5 OS=Homo sapiens OX=9606 GN=ACBD5 PE=1 SV=1	10.6742	3	3	2										P27482	Calmodulin-like protein 3 OS=Homo sapiens OX=9606 GN=CALML3 PE=1 SV=2	18.7919						Q9Y277	Voltage-dependent anion-selective channel protein 3 OS=Homo sapiens OX=9606 GN=VDAC3 PE=1 SV=1	7.42049	1		1
Q6P1M3	Lethal(2) giant larvae protein homolog 2 OS=Homo sapiens OX=9606 GN=LLGL2 PE=1 SV=2	8.92157	7	2	2										P29401	Transketolase OS=Homo sapiens OX=9606 GN=TKT PE=1 SV=3	2.88925						O75694	Nuclear pore complex protein Nup155 OS=Homo sapiens OX=9606 GN=NUP155 PE=1 SV=1	1.07836			1
P68400	Casein kinase II subunit alpha OS=Homo sapiens OX=9606 GN=CSNK2A1 PE=1 SV=1	15.0895	4	2	2										P29508	Serpin B3 OS=Homo sapiens OX=9606 GN=SERPINB3 PE=1 SV=2	17.1795						P0DI83	Ras-related protein Rab-34, isoform NARR OS=Homo sapiens GN=RAB34 PE=1 SV=1	18.1818			1
O00505	Importin subunit alpha-4 OS=Homo sapiens OX=9606 GN=KPNA3 PE=1 SV=2	15.547	3	2	2										P30041	Peroxiredoxin-6 OS=Homo sapiens OX=9606 GN=PRDX6 PE=1 SV=3	9.375						P12763	RecName: Full=Alpha-2-HS-glycoprotein; AltName: Full=Asialofetuin; AltName: Full=Fetuin-A; Flags: Precursor;	2.78552			1
Q15370	Elongin-B OS=Homo sapiens OX=9606 GN=ELOB PE=1 SV=1	21.1864	1	1	2										P30048	Thioredoxin-dependent peroxide reductase, mitochondrial OS=Homo sapiens OX=9606 GN=PRDX3 PE=1 SV=3	5.46875						P13010	X-ray repair cross-complementing protein 5 OS=Homo sapiens OX=9606 GN=XRCC5 PE=1 SV=3	10.7923			1
Q9HCE1	Putative helicase MOV-10 OS=Homo sapiens OX=9606 GN=MOV10 PE=1 SV=2	8.77368	2	6	1										P30086	Phosphatidylethanolamine-binding protein 1 OS=Homo sapiens OX=9606 GN=PEBP1 PE=1 SV=3	10.6952						P49023	Paxillin OS=Homo sapiens OX=9606 GN=PXN PE=1 SV=3	3.7225			1
Q8WY22	BRI3-binding protein OS=Homo sapiens OX=9606 GN=BRI3BP PE=1 SV=1	17.1315	5	4	1										P30101	Protein disulfide-isomerase A3 OS=Homo sapiens OX=9606 GN=PDIA3 PE=1 SV=4	8.71287						P98160	Basement membrane-specific heparan sulfate proteoglycan core protein OS=Homo sapiens OX=9606 GN=HSPG2 PE=1 SV=4	0.227739			1
P49356	Protein farnesyltransferase subunit beta OS=Homo sapiens OX=9606 GN=FNTB PE=1 SV=1	13.2723	3	3	1										P30203	T-cell differentiation antigen CD6 OS=Homo sapiens GN=CD6 PE=1 SV=3	4.64072						Q12904	Aminoacyl tRNA synthase complex-interacting multifunctional protein 1 OS=Homo sapiens OX=9606 GN=AIMP1 PE=1 SV=2	9.61538			1
Q6RI45	Bromodomain and WD repeat-containing protein 3 OS=Homo sapiens OX=9606 GN=BRWD3 PE=1 SV=2	2.94118	2	3	1										P30876	DNA-directed RNA polymerase II subunit RPB2 OS=Homo sapiens OX=9606 GN=POLR2B PE=1 SV=1	3.91823						Q13033	Striatin-3 OS=Homo sapiens GN=STRN3 PE=1 SV=3	7.02635			1
Q9NYY8	FAST kinase domain-containing protein 2, mitochondrial OS=Homo sapiens OX=9606 GN=FASTKD2 PE=1 SV=1	5.07042	3	2	1										P31040	Succinate dehydrogenase [ubiquinone] flavoprotein subunit, mitochondrial OS=Homo sapiens OX=9606 GN=SDHA PE=1 SV=2	6.77711						Q14444	Caprin-1 OS=Homo sapiens OX=9606 GN=CAPRIN1 PE=1 SV=2	7.47532			1
Q15369	Elongin-C OS=Homo sapiens OX=9606 GN=ELOC PE=1 SV=1	21.4286	2	2	1										P31151	Protein S100-A7 OS=Homo sapiens GN=S100A7 PE=1 SV=4	23.7624						Q15042	Rab3 GTPase-activating protein catalytic subunit OS=Homo sapiens OX=9606 GN=RAB3GAP1 PE=1 SV=3	1.83486			1
Q9NX24	H/ACA ribonucleoprotein complex subunit 2 OS=Homo sapiens OX=9606 GN=NHP2 PE=1 SV=1	12.4183	1	2	1										P31948	Stress-induced-phosphoprotein 1 OS=Homo sapiens OX=9606 GN=STIP1 PE=1 SV=1	11.6022						Q15072	Zinc finger protein OZF OS=Homo sapiens OX=9606 GN=ZNF146 PE=1 SV=2	10.274			1
P49354	Protein farnesyltransferase/geranylgeranyltransferase type-1 subunit alpha OS=Homo sapiens OX=9606 GN=FNTA PE=1 SV=1	10.8179	4	1	1										P34897	Serine hydroxymethyltransferase, mitochondrial OS=Homo sapiens OX=9606 GN=SHMT2 PE=1 SV=3	8.92857						Q15084	Protein disulfide-isomerase A6 OS=Homo sapiens OX=9606 GN=PDIA6 PE=1 SV=1	8.63636			1
P51965	Ubiquitin-conjugating enzyme E2 E1 OS=Homo sapiens OX=9606 GN=UBE2E1 PE=1 SV=1	13.4715	2	1	1										P35613	Basigin OS=Homo sapiens OX=9606 GN=BSG PE=1 SV=2	5.97403						Q7KZF4	Staphylococcal nuclease domain-containing protein 1 OS=Homo sapiens OX=9606 GN=SND1 PE=1 SV=1	7.14286			1
P09543	2',3'-cyclic-nucleotide 3'-phosphodiesterase OS=Homo sapiens OX=9606 GN=CNP PE=1 SV=2	5.46318	1	1	1										P35637	RNA-binding protein FUS OS=Homo sapiens OX=9606 GN=FUS PE=1 SV=1	2.6616						Q7Z6K5	Arpin OS=Homo sapiens OX=9606 GN=ARPIN PE=1 SV=1	11.9469			1
P55854	Small ubiquitin-related modifier 3 OS=Homo sapiens OX=9606 GN=SUMO3 PE=1 SV=2	11.6505	1	1	1										P39656	Dolichyl-diphosphooligosaccharide--protein glycosyltransferase 48 kDa subunit OS=Homo sapiens OX=9606 GN=DDOST PE=1 SV=4	6.79825						Q86Y91	Kinesin-like protein KIF18B OS=Homo sapiens OX=9606 GN=KIF18B PE=1 SV=3	1.85185			1
Q13610	Periodic tryptophan protein 1 homolog OS=Homo sapiens OX=9606 GN=PWP1 PE=1 SV=1	6.38723	1	1	1										P40926	Malate dehydrogenase, mitochondrial OS=Homo sapiens OX=9606 GN=MDH2 PE=1 SV=3	26.9231						Q8TEP8	Centrosomal protein of 192 kDa OS=Homo sapiens GN=CEP192 PE=1 SV=2	2.57599			1
Q14203	Dynactin subunit 1 OS=Homo sapiens OX=9606 GN=DCTN1 PE=1 SV=3	3.52113		1	1										P40938	Replication factor C subunit 3 OS=Homo sapiens OX=9606 GN=RFC3 PE=1 SV=2	3.93258						Q96B26	Exosome complex component RRP43 OS=Homo sapiens OX=9606 GN=EXOSC8 PE=1 SV=1	9.78261			1
Q14257	Reticulocalbin-2 OS=Homo sapiens OX=9606 GN=RCN2 PE=1 SV=1	5.04732		1	1										P43307	Translocon-associated protein subunit alpha OS=Homo sapiens OX=9606 GN=SSR1 PE=1 SV=3	6.64336						Q9BY12	S phase cyclin A-associated protein in the endoplasmic reticulum OS=Homo sapiens GN=SCAPER PE=1 SV=2	2.5			1
O00629	Importin subunit alpha-3 OS=Homo sapiens OX=9606 GN=KPNA4 PE=1 SV=1	10.9405	3		1										P47929	Galectin-7 OS=Homo sapiens GN=LGALS7 PE=1 SV=2	62.5						Q9H089	Large subunit GTPase 1 homolog OS=Homo sapiens OX=9606 GN=LSG1 PE=1 SV=2	5.92705			1
O43157	Plexin-B1 OS=Homo sapiens OX=9606 GN=PLXNB1 PE=1 SV=3	2.20141			1										P48594	Serpin B4 OS=Homo sapiens OX=9606 GN=SERPINB4 PE=1 SV=2	17.1795						Q9H3G5	Probable serine carboxypeptidase CPVL OS=Homo sapiens GN=CPVL PE=1 SV=2	4.20168			1
O60830	Mitochondrial import inner membrane translocase subunit Tim17-B OS=Homo sapiens OX=9606 GN=TIMM17B PE=1 SV=1	12.7907			1										P49411	Elongation factor Tu, mitochondrial OS=Homo sapiens OX=9606 GN=TUFM PE=1 SV=2	15.9292						Q9HB21	Pleckstrin homology domain-containing family A member 1 OS=Homo sapiens OX=9606 GN=PLEKHA1 PE=1 SV=2	4.70297			1
Q70CQ3	Ubiquitin carboxyl-terminal hydrolase 30 OS=Homo sapiens OX=9606 GN=USP30 PE=1 SV=1	5.60928			1										P50548	ETS domain-containing transcription factor ERF OS=Homo sapiens GN=ERF PE=1 SV=2	9.12409						Q9NQT4	Exosome complex component RRP46 OS=Homo sapiens OX=9606 GN=EXOSC5 PE=1 SV=1	10.2128			1
Q92621	Nuclear pore complex protein Nup205 OS=Homo sapiens OX=9606 GN=NUP205 PE=1 SV=3	0.745527			1										P50993	Sodium/potassium-transporting ATPase subunit alpha-2 OS=Homo sapiens OX=9606 GN=ATP1A2 PE=1 SV=1	10						Q9NRA8	Eukaryotic translation initiation factor 4E transporter OS=Homo sapiens OX=9606 GN=EIF4ENIF1 PE=1 SV=2	5.27919			1
NEDD8_HUMAN	sp NEDD8_HUMAN	16.0494	1	2											P51571	Translocon-associated protein subunit delta OS=Homo sapiens OX=9606 GN=SSR4 PE=1 SV=1	13.8728						Q9P2D0	Inhibitor of Bruton tyrosine kinase OS=Homo sapiens OX=9606 GN=IBTK PE=1 SV=3	3.84331			1
HBA_HUMAN	sp HBA_HUMAN	17.0213		2											P51784	Ubiquitin carboxyl-terminal hydrolase 11 OS=Homo sapiens OX=9606 GN=USP11 PE=1 SV=3	2.18069						Q9UKN8	General transcription factor 3C polypeptide 4 OS=Homo sapiens OX=9606 GN=GTF3C4 PE=1 SV=2	2.31144			1
Q9H3G5	Probable serine carboxypeptidase CPVL OS=Homo sapiens GN=CPVL PE=1 SV=2	6.93277	2	1											P52209	6-phosphogluconate dehydrogenase, decarboxylating OS=Homo sapiens OX=9606 GN=PGD PE=1 SV=3	3.51967						Q9UN30	Sex comb on midleg-like protein 1 OS=Homo sapiens GN=SCML1 PE=1 SV=2	14.5897			1
P51784	Ubiquitin carboxyl-terminal hydrolase 11 OS=Homo sapiens OX=9606 GN=USP11 PE=1 SV=3	2.28453	2	1											P53007	Tricarboxylate transport protein, mitochondrial OS=Homo sapiens OX=9606 GN=SLC25A1 PE=1 SV=2	17.3633						A7E2V4	Zinc finger SWIM domain-containing protein 8 OS=Homo sapiens OX=9606 GN=ZSWIM8 PE=1 SV=1	4.19162	2	5
O00411	DNA-directed RNA polymerase, mitochondrial OS=Homo sapiens OX=9606 GN=POLRMT PE=1 SV=2	1.95122	1	1											P53041	Serine/threonine-protein phosphatase 5 OS=Homo sapiens OX=9606 GN=PPP5C PE=1 SV=1	10.6212						Q69YQ0	Cytospin-A OS=Homo sapiens OX=9606 GN=SPECC1L PE=1 SV=2	9.31065	5	2
Q8NI36	WD repeat-containing protein 36 OS=Homo sapiens OX=9606 GN=WDR36 PE=1 SV=1	1.57729	1	1											P55060	Exportin-2 OS=Homo sapiens OX=9606 GN=CSE1L PE=1 SV=3	1.5448						P26641	Elongation factor 1-gamma OS=Homo sapiens OX=9606 GN=EEF1G PE=1 SV=3	12.8146	3	2
Q96KA5	Cleft lip and palate transmembrane protein 1-like protein OS=Homo sapiens OX=9606 GN=CLPTM1L PE=1 SV=1	2.97398	1	1											P55854	Small ubiquitin-related modifier 3 OS=Homo sapiens OX=9606 GN=SUMO3 PE=1 SV=2	11.6505						O75663	TIP41-like protein OS=Homo sapiens OX=9606 GN=TIPRL PE=1 SV=2	13.6029	2	2
Q99442	Translocation protein SEC62 OS=Homo sapiens OX=9606 GN=SEC62 PE=1 SV=1	2.25564	1	1											P60174	Triosephosphate isomerase OS=Homo sapiens OX=9606 GN=TPI1 PE=1 SV=3	9.44056						Q9BYK8	Helicase with zinc finger domain 2 OS=Homo sapiens GN=HELZ2 PE=1 SV=6	0.339751	2	2
Q9P0U4	CXXC-type zinc finger protein 1 OS=Homo sapiens GN=CXXC1 PE=1 SV=2	17.6829		1											P62306	Small nuclear ribonucleoprotein F OS=Homo sapiens OX=9606 GN=SNRPF PE=1 SV=1	13.9535						Q9UPY3	Endoribonuclease Dicer OS=Homo sapiens OX=9606 GN=DICER1 PE=1 SV=3	3.22581	2	2
P04279	Semenogelin-1 OS=Homo sapiens GN=SEMG1 PE=1 SV=2	15.5844		1											P63151	Serine/threonine-protein phosphatase 2A 55 kDa regulatory subunit B alpha isoform OS=Homo sapiens OX=9606 GN=PPP2R2A PE=1 SV=1	9.39597						P61204	ADP-ribosylation factor 3 OS=Homo sapiens OX=9606 GN=ARF3 PE=1 SV=2	20.9945	1	2
Q02383	Semenogelin-2 OS=Homo sapiens GN=SEMG2 PE=1 SV=1	10.4811		1											P63208	S-phase kinase-associated protein 1 OS=Homo sapiens OX=9606 GN=SKP1 PE=1 SV=2	7.36196						Q9H1A4	Anaphase-promoting complex subunit 1 OS=Homo sapiens OX=9606 GN=ANAPC1 PE=1 SV=1	2.00617	1	2
P48052	Carboxypeptidase A2 OS=Homo sapiens GN=CPA2 PE=1 SV=3	7.63723		1											P63241	Eukaryotic translation initiation factor 5A-1 OS=Homo sapiens OX=9606 GN=EIF5A PE=1 SV=2	12.987						Q9H6D7	HAUS augmin-like complex subunit 4 OS=Homo sapiens OX=9606 GN=HAUS4 PE=1 SV=1	23.6915	1	2
P60468	Protein transport protein Sec61 subunit beta OS=Homo sapiens OX=9606 GN=SEC61B PE=1 SV=2	15.625		1											P78386	RecName: Full=Keratin, type II cuticular Hb5; AltName: Full=Hair keratin K2.12; AltName: Full=Keratin-85; Short=K85; AltName: Full=Type II hair keratin Hb5; AltName: Full=Type-II keratin Kb25;	25.2465						O43379	WD repeat-containing protein 62 OS=Homo sapiens GN=WDR62 PE=1 SV=4	5.33597		2
Q8NET5	NFAT activation molecule 1 OS=Homo sapiens GN=NFAM1 PE=1 SV=1	9.62963		1											Q01469	Fatty acid-binding protein, epidermal OS=Homo sapiens GN=FABP5 PE=1 SV=3	57.037						Q9BZZ5	Apoptosis inhibitor 5 OS=Homo sapiens OX=9606 GN=API5 PE=1 SV=3	2.09924		2
Q9BPX6	Calcium uptake protein 1, mitochondrial OS=Homo sapiens OX=9606 GN=MICU1 PE=1 SV=1	3.9916		1											Q01813	ATP-dependent 6-phosphofructokinase, platelet type OS=Homo sapiens OX=9606 GN=PFKP PE=1 SV=2	4.59184						Q96HC4	PDZ and LIM domain protein 5 OS=Homo sapiens OX=9606 GN=PDLIM5 PE=1 SV=5	15.4362	3	1
Q9BTE3	Mini-chromosome maintenance complex-binding protein OS=Homo sapiens OX=9606 GN=MCMBP PE=1 SV=2	2.9595		1											Q02790	Peptidyl-prolyl cis-trans isomerase FKBP4 OS=Homo sapiens OX=9606 GN=FKBP4 PE=1 SV=3	3.7037						Q9Y3I0	tRNA-splicing ligase RtcB homolog OS=Homo sapiens OX=9606 GN=RTCB PE=1 SV=1	23.1683	3	1
Q9Y2U8	Inner nuclear membrane protein Man1 OS=Homo sapiens OX=9606 GN=LEMD3 PE=1 SV=2	1.75631		1											Q03721	Potassium voltage-gated channel subfamily C member 4 OS=Homo sapiens GN=KCNC4 PE=1 SV=2	4.72441						Q5JRA6	Melanoma inhibitory activity protein 3 OS=Homo sapiens GN=MIA3 PE=1 SV=1	8.49502	2	1
P61289	Proteasome activator complex subunit 3 OS=Homo sapiens OX=9606 GN=PSME3 PE=1 SV=1	16.1417	3												Q04637	Eukaryotic translation initiation factor 4 gamma 1 OS=Homo sapiens OX=9606 GN=EIF4G1 PE=1 SV=4	0.68793						Q9P031	Thyroid transcription factor 1-associated protein 26 OS=Homo sapiens OX=9606 GN=CCDC59 PE=1 SV=2	3.73444	2	1
Q9UHI6	Probable ATP-dependent RNA helicase DDX20 OS=Homo sapiens OX=9606 GN=DDX20 PE=1 SV=2	6.79612	1												Q08188	Protein-glutamine gamma-glutamyltransferase E OS=Homo sapiens OX=9606 GN=TGM3 PE=1 SV=4	3.8961						E9PAV3	Nascent polypeptide-associated complex subunit alpha, muscle-specific form OS=Homo sapiens OX=9606 GN=NACA PE=1 SV=1	1.29933	1	1
P43686	26S proteasome regulatory subunit 6B OS=Homo sapiens OX=9606 GN=PSMC4 PE=1 SV=2	8.61244	1												Q13148	TAR DNA-binding protein 43 OS=Homo sapiens OX=9606 GN=TARDBP PE=1 SV=1	4.34783						O15198	Mothers against decapentaplegic homolog 9 OS=Homo sapiens OX=9606 GN=SMAD9 PE=1 SV=1	2.78373	1	1
O15269	Serine palmitoyltransferase 1 OS=Homo sapiens OX=9606 GN=SPTLC1 PE=1 SV=1	2.95983	1												Q13434	Putative E3 ubiquitin-protein ligase makorin-4 OS=Homo sapiens OX=9606 GN=MKRN4P PE=5 SV=1	6.39175						O60841	Eukaryotic translation initiation factor 5B OS=Homo sapiens OX=9606 GN=EIF5B PE=1 SV=4	4.5082	1	1
P08574	Cytochrome c1, heme protein, mitochondrial OS=Homo sapiens OX=9606 GN=CYC1 PE=1 SV=3	7.38462	1												Q13451	Peptidyl-prolyl cis-trans isomerase FKBP5 OS=Homo sapiens OX=9606 GN=FKBP5 PE=1 SV=2	66.9584						O75934	Pre-mRNA-splicing factor SPF27 OS=Homo sapiens OX=9606 GN=BCAS2 PE=1 SV=1	5.77778	1	1
Q99653	Calcineurin B homologous protein 1 OS=Homo sapiens OX=9606 GN=CHP1 PE=1 SV=3	8.20513	1												Q13501	Sequestosome-1 OS=Homo sapiens OX=9606 GN=SQSTM1 PE=1 SV=1	9.31818						O95777	U6 snRNA-associated Sm-like protein LSm8 OS=Homo sapiens OX=9606 GN=LSM8 PE=1 SV=3	27.0833	1	1
Q9NXR1	Nuclear distribution protein nudE homolog 1 OS=Homo sapiens GN=NDE1 PE=1 SV=2	35.2601													Q13835	Plakophilin-1 OS=Homo sapiens OX=9606 GN=PKP1 PE=1 SV=2	9.50469						P04843	Dolichyl-diphosphooligosaccharide--protein glycosyltransferase subunit 1 OS=Homo sapiens OX=9606 GN=RPN1 PE=1 SV=1	13.8386	1	1
Q8NFC6	Biorientation of chromosomes in cell division protein 1-like 1 OS=Homo sapiens OX=9606 GN=BOD1L1 PE=1 SV=2	2.0649													Q14318	Peptidyl-prolyl cis-trans isomerase FKBP8 OS=Homo sapiens OX=9606 GN=FKBP8 PE=1 SV=2	15.534						P09661	U2 small nuclear ribonucleoprotein A' OS=Homo sapiens OX=9606 GN=SNRPA1 PE=1 SV=2	10.1961	1	1
Q13643	Four and a half LIM domains protein 3 OS=Homo sapiens OX=9606 GN=FHL3 PE=1 SV=4	9.64286													Q14574	Desmocollin-3 OS=Homo sapiens OX=9606 GN=DSC3 PE=1 SV=3	1.00446						P18206	Vinculin OS=Homo sapiens OX=9606 GN=VCL PE=1 SV=4	2.46914	1	1
P49848	Transcription initiation factor TFIID subunit 6 OS=Homo sapiens OX=9606 GN=TAF6 PE=1 SV=1	3.39734													Q15185	Prostaglandin E synthase 3 OS=Homo sapiens OX=9606 GN=PTGES3 PE=1 SV=1	18.75						P53007	Tricarboxylate transport protein, mitochondrial OS=Homo sapiens OX=9606 GN=SLC25A1 PE=1 SV=2	6.43087	1	1
Q9BXP5	Serrate RNA effector molecule homolog OS=Homo sapiens OX=9606 GN=SRRT PE=1 SV=1	3.42466													Q15517	Corneodesmosin OS=Homo sapiens OX=9606 GN=CDSN PE=1 SV=3	3.40265						P53350	Serine/threonine-protein kinase PLK1 OS=Homo sapiens OX=9606 GN=PLK1 PE=1 SV=1	10.4478	1	1
Q9Y496	Kinesin-like protein KIF3A OS=Homo sapiens OX=9606 GN=KIF3A PE=1 SV=4	4.72103													Q15645	Pachytene checkpoint protein 2 homolog OS=Homo sapiens OX=9606 GN=TRIP13 PE=1 SV=2	3.00926						Q08170	Serine/arginine-rich splicing factor 4 OS=Homo sapiens OX=9606 GN=SRSF4 PE=1 SV=2	1.82186	1	1
Q6UXN9	WD repeat-containing protein 82 OS=Homo sapiens OX=9606 GN=WDR82 PE=1 SV=1	9.26518													Q15758	Neutral amino acid transporter B(0) OS=Homo sapiens OX=9606 GN=SLC1A5 PE=1 SV=2	11.6451						Q14004	Cyclin-dependent kinase 13 OS=Homo sapiens OX=9606 GN=CDK13 PE=1 SV=2	3.10847	1	1
O00268	Transcription initiation factor TFIID subunit 4 OS=Homo sapiens OX=9606 GN=TAF4 PE=1 SV=2	2.11982													Q16540	39S ribosomal protein L23, mitochondrial OS=Homo sapiens OX=9606 GN=MRPL23 PE=1 SV=1	9.80392						Q14683	Structural maintenance of chromosomes protein 1A OS=Homo sapiens OX=9606 GN=SMC1A PE=1 SV=2	2.91971	1	1
Q15542	Transcription initiation factor TFIID subunit 5 OS=Homo sapiens OX=9606 GN=TAF5 PE=1 SV=3	2.125													Q53GQ0	Very-long-chain 3-oxoacyl-CoA reductase OS=Homo sapiens OX=9606 GN=HSD17B12 PE=1 SV=2	7.37179						Q15370	Elongin-B OS=Homo sapiens OX=9606 GN=ELOB PE=1 SV=1	21.1864	1	1
O15047	Histone-lysine N-methyltransferase SETD1A OS=Homo sapiens OX=9606 GN=SETD1A PE=1 SV=3	1.34739													Q5C9Z4	Nucleolar MIF4G domain-containing protein 1 OS=Homo sapiens OX=9606 GN=NOM1 PE=1 SV=1	1.51163						Q15717	ELAV-like protein 1 OS=Homo sapiens OX=9606 GN=ELAVL1 PE=1 SV=2	7.36196	1	1
Q13409	Cytoplasmic dynein 1 intermediate chain 2 OS=Homo sapiens OX=9606 GN=DYNC1I2 PE=1 SV=3	3.60502													Q5H9R7	Serine/threonine-protein phosphatase 6 regulatory subunit 3 OS=Homo sapiens OX=9606 GN=PPP6R3 PE=1 SV=2	2.63459						Q7Z6Z7	E3 ubiquitin-protein ligase HUWE1 OS=Homo sapiens OX=9606 GN=HUWE1 PE=1 SV=3	1.16598	1	1
P61964	WD repeat-containing protein 5 OS=Homo sapiens OX=9606 GN=WDR5 PE=1 SV=1	5.68862													Q5ST30	Valine--tRNA ligase, mitochondrial OS=Homo sapiens OX=9606 GN=VARS2 PE=1 SV=2	1.59925						Q86V81	THO complex subunit 4 OS=Homo sapiens OX=9606 GN=ALYREF PE=1 SV=3	4.28016	1	1
Q15291	Retinoblastoma-binding protein 5 OS=Homo sapiens OX=9606 GN=RBBP5 PE=1 SV=2	8.92193													Q5T750	Skin-specific protein 32 OS=Homo sapiens OX=9606 GN=XP32 PE=1 SV=1	7.6						Q96CT7	Coiled-coil domain-containing protein 124 OS=Homo sapiens OX=9606 GN=CCDC124 PE=1 SV=1	10.3139	1	1
Q92845	Kinesin-associated protein 3 OS=Homo sapiens OX=9606 GN=KIFAP3 PE=1 SV=2	4.41919													Q5TA79	Late cornified envelope protein 2A OS=Homo sapiens GN=LCE2A PE=1 SV=1	25.4717						Q96F86	Enhancer of mRNA-decapping protein 3 OS=Homo sapiens OX=9606 GN=EDC3 PE=1 SV=1	13.189	1	1
Q93100	Phosphorylase b kinase regulatory subunit beta OS=Homo sapiens OX=9606 GN=PHKB PE=1 SV=3	3.84263													Q6P1L8	39S ribosomal protein L14, mitochondrial OS=Homo sapiens OX=9606 GN=MRPL14 PE=1 SV=1	13.1034						Q9H910	Hematological and neurological expressed 1-like protein OS=Homo sapiens GN=HN1L PE=1 SV=1	14.7368	1	1
Q96C92	Serologically defined colon cancer antigen 3 OS=Homo sapiens OX=9606 GN=SDCCAG3 PE=1 SV=3	8.50575													Q6UWP8	Suprabasin OS=Homo sapiens GN=SBSN PE=1 SV=2	3.05085						Q9UBH6	Xenotropic and polytropic retrovirus receptor 1 OS=Homo sapiens OX=9606 GN=XPR1 PE=1 SV=1	5.02874	1	1
Q9H7U1	Serine-rich coiled-coil domain-containing protein 2 OS=Homo sapiens GN=CCSER2 PE=2 SV=2	3.83693													Q7Z3U7	Protein MON2 homolog OS=Homo sapiens OX=9606 GN=MON2 PE=1 SV=3	0.582411						Q9Y333	U6 snRNA-associated Sm-like protein LSm2 OS=Homo sapiens OX=9606 GN=LSM2 PE=1 SV=1	20	1	1
O75821	Eukaryotic translation initiation factor 3 subunit G OS=Homo sapiens OX=9606 GN=EIF3G PE=1 SV=2	4.375													Q8IUT8	TREMBL:Q8IUT8 Type I hair keratin 4 - Homo sapiens (Human).	18.8073						Q9Y5S9	RNA-binding protein 8A OS=Homo sapiens OX=9606 GN=RBM8A PE=1 SV=1	16.092	1	1
Q99436	Proteasome subunit beta type-7 OS=Homo sapiens OX=9606 GN=PSMB7 PE=1 SV=1	6.85921													Q8IV04	Carabin OS=Homo sapiens GN=TBC1D10C PE=1 SV=1	2.01794						O15013	Rho guanine nucleotide exchange factor 10 OS=Homo sapiens OX=9606 GN=ARHGEF10 PE=1 SV=4	4.6019		1
Q9NR28	Diablo homolog, mitochondrial OS=Homo sapiens OX=9606 GN=DIABLO PE=1 SV=1	7.11297													Q8IWF6	Protein DENND6A OS=Homo sapiens GN=DENND6A PE=1 SV=1	5.42763						P26639	Threonine--tRNA ligase, cytoplasmic OS=Homo sapiens OX=9606 GN=TARS PE=1 SV=3	1.65975		1
P30260	Cell division cycle protein 27 homolog OS=Homo sapiens OX=9606 GN=CDC27 PE=1 SV=2	2.18447													Q8IZJ3	C3 and PZP-like alpha-2-macroglobulin domain-containing protein 8 OS=Homo sapiens GN=CPAMD8 PE=1 SV=2	1.53846						P49458	Signal recognition particle 9 kDa protein OS=Homo sapiens OX=9606 GN=SRP9 PE=1 SV=2	12.7907		1
Q9Y6G9	Cytoplasmic dynein 1 light intermediate chain 1 OS=Homo sapiens OX=9606 GN=DYNC1LI1 PE=1 SV=3	5.92734													Q8N1F7	Nuclear pore complex protein Nup93 OS=Homo sapiens OX=9606 GN=NUP93 PE=1 SV=2	5.61661						P50914	60S ribosomal protein L14 OS=Homo sapiens OX=9606 GN=RPL14 PE=1 SV=4	27.907		1
A7E2V4	Zinc finger SWIM domain-containing protein 8 OS=Homo sapiens OX=9606 GN=ZSWIM8 PE=1 SV=1	0.653239													Q8N4Q1	Mitochondrial intermembrane space import and assembly protein 40 OS=Homo sapiens OX=9606 GN=CHCHD4 PE=1 SV=1	16.9014						P63092	Guanine nucleotide-binding protein G(s) subunit alpha isoforms short OS=Homo sapiens OX=9606 GN=GNAS PE=1 SV=1	6.85279		1
P10644	cAMP-dependent protein kinase type I-alpha regulatory subunit OS=Homo sapiens OX=9606 GN=PRKAR1A PE=1 SV=1	2.88714													Q8NAN2	Protein FAM73A OS=Homo sapiens GN=FAM73A PE=1 SV=1	3.16456						Q14677	Clathrin interactor 1 OS=Homo sapiens OX=9606 GN=CLINT1 PE=1 SV=1	5.92		1
P57678	Gem-associated protein 4 OS=Homo sapiens OX=9606 GN=GEMIN4 PE=1 SV=2	1.0397													Q8NEY1	Neuron navigator 1 OS=Homo sapiens OX=9606 GN=NAV1 PE=1 SV=2	0.639318						Q15678	Tyrosine-protein phosphatase non-receptor type 14 OS=Homo sapiens OX=9606 GN=PTPN14 PE=1 SV=2	2.10615		1
Q9UBL3	Set1/Ash2 histone methyltransferase complex subunit ASH2 OS=Homo sapiens OX=9606 GN=ASH2L PE=1 SV=1	2.70701													Q8NF37	Lysophosphatidylcholine acyltransferase 1 OS=Homo sapiens OX=9606 GN=LPCAT1 PE=1 SV=2	2.24719						Q16836	Hydroxyacyl-coenzyme A dehydrogenase, mitochondrial OS=Homo sapiens OX=9606 GN=HADH PE=1 SV=3	9.55414		1
Q9Y6A4	Cilia- and flagella-associated protein 20 OS=Homo sapiens OX=9606 GN=CFAP20 PE=1 SV=1	10.3627													Q8NFC6	Biorientation of chromosomes in cell division protein 1-like 1 OS=Homo sapiens OX=9606 GN=BOD1L1 PE=1 SV=2	3.04818						Q8N5L8	Ribonuclease P protein subunit p25-like protein OS=Homo sapiens OX=9606 GN=RPP25L PE=1 SV=1	11.0429		1
P05090	Apolipoprotein D OS=Homo sapiens OX=9606 GN=APOD PE=1 SV=1	34.9206													Q8NI60	Atypical kinase ADCK3, mitochondrial OS=Homo sapiens GN=ADCK3 PE=1 SV=1	1.5456						Q8WXW3	Progesterone-induced-blocking factor 1 OS=Homo sapiens GN=PIBF1 PE=1 SV=2	4.75561		1
Q13642	Four and a half LIM domains protein 1 OS=Homo sapiens OX=9606 GN=FHL1 PE=1 SV=4	3.71517													Q8TCG1	Protein CIP2A OS=Homo sapiens OX=9606 GN=CIP2A PE=1 SV=2	2.98343						Q9C026	E3 ubiquitin-protein ligase TRIM9 OS=Homo sapiens GN=TRIM9 PE=1 SV=1	6.19718		1
Q6P995	Protein FAM171B OS=Homo sapiens GN=FAM171B PE=2 SV=3	2.05811													Q92526	T-complex protein 1 subunit zeta-2 OS=Homo sapiens OX=9606 GN=CCT6B PE=1 SV=5	14.717						Q9HC35	Echinoderm microtubule-associated protein-like 4 OS=Homo sapiens OX=9606 GN=EML4 PE=1 SV=3	1.9368		1
Q9NY93	Probable ATP-dependent RNA helicase DDX56 OS=Homo sapiens OX=9606 GN=DDX56 PE=1 SV=1	2.55941													Q92616	Translational activator GCN1 OS=Homo sapiens GN=GCN1L1 PE=1 SV=6	1.64732						Q9NYV4	Cyclin-dependent kinase 12 OS=Homo sapiens OX=9606 GN=CDK12 PE=1 SV=2	2.14765		1
O43719	HIV Tat-specific factor 1 OS=Homo sapiens OX=9606 GN=HTATSF1 PE=1 SV=1	7.68212													Q92621	Nuclear pore complex protein Nup205 OS=Homo sapiens OX=9606 GN=NUP205 PE=1 SV=3	2.08748						Q9P2I0	Cleavage and polyadenylation specificity factor subunit 2 OS=Homo sapiens OX=9606 GN=CPSF2 PE=1 SV=2	1.6624		1
Q9GZM8	Nuclear distribution protein nudE-like 1 OS=Homo sapiens GN=NDEL1 PE=1 SV=1	13.0435													Q92947	Glutaryl-CoA dehydrogenase, mitochondrial OS=Homo sapiens OX=9606 GN=GCDH PE=1 SV=1	6.621						Q9Y3Y2	Chromatin target of PRMT1 protein OS=Homo sapiens OX=9606 GN=CHTOP PE=1 SV=2	5.24194		1
P61081	NEDD8-conjugating enzyme Ubc12 OS=Homo sapiens OX=9606 GN=UBE2M PE=1 SV=1	9.28962													Q96IX5	Up-regulated during skeletal muscle growth protein 5 OS=Homo sapiens OX=9606 GN=USMG5 PE=1 SV=1	43.1034						Q9Y580	RNA-binding protein 7 OS=Homo sapiens OX=9606 GN=RBM7 PE=1 SV=1	6.76692		1
Q16555	Dihydropyrimidinase-related protein 2 OS=Homo sapiens OX=9606 GN=DPYSL2 PE=1 SV=1	1.74825													Q96JK2	DDB1- and CUL4-associated factor 5 OS=Homo sapiens GN=DCAF5 PE=1 SV=2	1.80467						Q66K74	Microtubule-associated protein 1S OS=Homo sapiens OX=9606 GN=MAP1S PE=1 SV=2	5.47686	3
Q9UN86	Ras GTPase-activating protein-binding protein 2 OS=Homo sapiens OX=9606 GN=G3BP2 PE=1 SV=2	2.6971													Q96S59	Ran-binding protein 9 OS=Homo sapiens OX=9606 GN=RANBP9 PE=1 SV=1	3.84088						A6NKD9	Coiled-coil domain-containing protein 85C OS=Homo sapiens GN=CCDC85C PE=1 SV=1	11.6945	2
O14744	Protein arginine N-methyltransferase 5 OS=Homo sapiens OX=9606 GN=PRMT5 PE=1 SV=4	1.56986													Q99523	Sortilin OS=Homo sapiens OX=9606 GN=SORT1 PE=1 SV=3	11.5523						P55060	Exportin-2 OS=Homo sapiens OX=9606 GN=CSE1L PE=1 SV=3	4.73738	2
P25311	Zinc-alpha-2-glycoprotein OS=Homo sapiens OX=9606 GN=AZGP1 PE=1 SV=2	13.0872													Q9BSD7	Cancer-related nucleoside-triphosphatase OS=Homo sapiens OX=9606 GN=NTPCR PE=1 SV=1	14.2105						Q02790	Peptidyl-prolyl cis-trans isomerase FKBP4 OS=Homo sapiens OX=9606 GN=FKBP4 PE=1 SV=3	5.01089	2
P10909	Clusterin OS=Homo sapiens OX=9606 GN=CLU PE=1 SV=1	7.7951													Q9BXQ6	Cat eye syndrome critical region protein 6 OS=Homo sapiens GN=CECR6 PE=2 SV=1	5.53633						Q86TX2	Acyl-coenzyme A thioesterase 1 OS=Homo sapiens OX=9606 GN=ACOT1 PE=1 SV=1	16.8646	2
Q9NPF7	Interleukin-23 subunit alpha OS=Homo sapiens GN=IL23A PE=1 SV=1	11.1111													Q9C005	Protein dpy-30 homolog OS=Homo sapiens OX=9606 GN=DPY30 PE=1 SV=1	36.3636						O00151	PDZ and LIM domain protein 1 OS=Homo sapiens OX=9606 GN=PDLIM1 PE=1 SV=4	3.03951	1
[truncated: 1,350 more rows]

## Sheet: Figure_3
Figure_3
b
[truncated: 5,142 more rows]

## Sheet: Figure_4
Figure_4
[truncated: 969 more rows]

## Sheet: Figure_5
Figure_5
a
[truncated: 242 more rows]

## Sheet: Figure_6
Figure_6 and Figure_7
[truncated: 8,037 more rows]

[truncated: 7 more sheets: Figure_8, Suppl_1, Suppl_3, Suppl_4, Suppl_5, Suppl_6, Suppl_7]
